# Supplementary material for: Enhancing NSCLC recurrence prediction with PET/CT habitat imaging, ctDNA, and integrative radiogenomics-blood insights
Source: Nat Commun. 2024 Apr 11;15:3152. doi: 10.1038/s41467-024-47512-0 (PMC11009351; doi:10.1038/s41467-024-47512-0)
Supplement: Supplementary file 5 — Supplementary Data 1 [file 41467_2024_47512_MOESM5_ESM.xlsx]

## Sheet: Supplementary Data 1
Supplementary Data 1. Integrated Cohort Data for OS and RFS net reclassification improvement (NRI) metric calculation
Patient_id	RFS_Months	RFS_Days	RFS_Status	OS_Months	OS_Days	OS_Status	Age	Male	Smoker	Adenocarcinoma	Chemotherapy	Tstage	Pstage	risk_MSI	risk_Pyradiomics	Tumor_vol_ml
PROSPECT_1	13.4	402	1	51.4	1542	1	1	0	0	1	0	1	0	0.3129	0.562339	17.9074
PROSPECT_2	90.7333	2722	0	99.3	2979	1	1	1	1	1	0	1	0	0.389583	-0.633122	46.1991
PROSPECT_3	8	240	1	29.5667	887	1	0	0	1	1	1	0	0	2.43419	0.0514606	28.7129
PROSPECT_4	99.4	2982	0	109.867	3296	1	1	1	1	1	0	0	0	-2.90062	-0.511606	1.47816
PROSPECT_5	35.6	1068	1	62.9667	1889	1	1	1	1	0	0	1	1	0.229165	0.35714	12.9072
PROSPECT_6	30.3	909	1	79.1	2373	1	1	0	1	0	0	0	0	0.291801	0.917225	53.6377
PROSPECT_7	39.1667	1175	0	49.3667	1481	1	1	1	1	1	0	0	0	-0.175044	0.325781	3.3927
PROSPECT_8	148.2	4446	0	148.2	4446	0	0	0	1	1	0	1	0	1.02157	0.570994	22.293
PROSPECT_9	4.23333	127	1	5.13333	154	1	0	1	1	1	0	1	1	1.15006	0.719116	34.1323
PROSPECT_10	105	3150	1	163.2	4896	0	0	1	1	0	1	1	0	0.411685	0.36093	244.876
PROSPECT_11	2.73333	82	1	31.4	942	1	0	1	1	1	1	1	0	0.556155	1.02326	173.786
PROSPECT_12	109.667	3290	0	110.533	3316	1	1	1	1	1	0	0	0	-0.336492	0.0427191	37.5732
PROSPECT_13	10.7	321	1	48.6667	1460	1	0	0	0	1	1	1	1	0.454896	0.0181506	29.4791
PROSPECT_14	37.5	1125	1	52.4	1572	1	0	0	1	0	0	1	0	0.87025	0.373652	37.8489
PROSPECT_15	28.1333	844	1	83.6	2508	1	1	1	1	1	0	1	1	0.430823	0.0296985	39.695
PROSPECT_16	0	0	1	9.76667	293	1	0	1	0	1	1	1	1	4.57857	0.91363	701.753
PROSPECT_17	8.66667	260	1	34.6333	1039	1	0	0	1	1	1	1	1	1.88358	0.982178	158.085
PROSPECT_18	14.1667	425	1	18.8	564	1	1	1	1	0	0	1	1	1.18711	0.811169	32.2097
PROSPECT_19	36.1667	1085	0	107.767	3233	1	0	0	1	0	0	0	0	0.382785	0.426742	11.4473
PROSPECT_20	115.233	3457	0	130.5	3915	1	0	1	1	1	0	0	0	0.169697	0.284137	4.41539
PROSPECT_21	120.2	3606	0	132.633	3979	1	1	0	0	1	0	0	0	-0.790779	-0.112049	7.35336
PROSPECT_22	131.2	3936	0	155.833	4675	0	1	0	1	1	0	0	0	-0.0949636	0.0947179	3.69176
PROSPECT_23	9.13333	274	1	54.4	1632	1	0	0	1	1	0	0	0	0.224791	0.440054	99.3109
PROSPECT_24	27.5333	826	1	40.4667	1214	1	0	1	1	0	0	0	0	0.484086	1.01061	28.342
PROSPECT_25	29.9	897	1	118.833	3565	0	1	1	0	1	0	0	0	-0.128637	-0.462993	1.13342
PROSPECT_26	17.4667	524	1	152.067	4562	1	1	0	0	1	0	0	0	0.393651	0.0476469	25.7118
PROSPECT_27	35.2	1056	0	35.6667	1070	1	1	0	1	1	0	0	0	0.939536	0.312631	42.6306
PROSPECT_28	121.567	3647	0	121.567	3647	0	1	0	1	1	0	0	0	-0.950835	0.110421	5.82219
PROSPECT_29	119.5	3585	0	119.5	3585	0	0	0	0	1	0	0	0	-0.36379	-0.0572708	9.6232
PROSPECT_30	61.1333	1834	1	145.933	4378	1	0	1	1	1	0	0	0	0.353775	0.0497584	22.5965
PROSPECT_31	124.033	3721	0	124.033	3721	0	0	0	1	1	0	0	0	0.134948	0.144945	36.7204
PROSPECT_32	117.8	3534	0	117.8	3534	0	0	1	1	1	0	1	1	0.454529	0.848024	87.9083
PROSPECT_33	97.5667	2927	0	97.5667	2927	0	0	0	1	1	0	0	0	-0.412257	-0.289105	2.07685
PROSPECT_34	71.2667	2138	0	144.967	4349	0	0	1	1	1	0	0	0	-0.386723	0.540795	9.76394
PROSPECT_35	112.233	3367	0	112.233	3367	0	1	0	0	1	0	0	0	0.366446	0.214372	13.9424
PROSPECT_36	43.0333	1291	1	75.7333	2272	1	1	1	1	1	0	0	1	0.526709	0.339806	14.5547
PROSPECT_37	10.1	303	1	14.6667	440	1	1	1	1	1	1	0	1	0.440854	1.0969	187.974
PROSPECT_38	53.1	1593	1	81.6	2448	1	0	0	1	1	0	0	1	-0.0627499	0.260377	16.3221
PROSPECT_39	0.466667	14	0	0.466667	14	1	1	1	1	1	0	0	0	-0.415589	0.450578	2.73902
PROSPECT_40	46.7	1401	1	75.9333	2278	1	1	1	1	1	0	0	0	0.44035	0.480333	24.7331
PROSPECT_41	109.033	3271	0	166.467	4994	1	0	1	1	0	0	1	1	0.25937	0.457312	23.935
PROSPECT_42	87.3667	2621	0	87.3667	2621	0	0	1	1	1	0	0	0	-0.252121	-0.214247	6.24006
PROSPECT_43	14.4667	434	1	37.3333	1120	1	0	0	1	1	0	0	0	-0.449085	-0.469714	1.07288
PROSPECT_44	7.9	237	1	16.6333	499	1	1	1	1	0	1	0	0	1.10762	1.27419	90.9927
PROSPECT_45	1.26667	38	1	5.06667	152	1	1	1	0	1	0	1	1	5.36615	0.37199	462.376
PROSPECT_46	65.5	1965	0	69.0667	2072	1	1	0	1	0	1	0	0	-0.12652	0.518803	15.7005
PROSPECT_47	108.033	3241	0	108.033	3241	0	0	1	0	1	0	0	0	-0.113529	-0.192415	9.49575
PROSPECT_48	22.2667	668	1	146.367	4391	0	1	0	1	1	0	0	0	0.0547413	0.429167	8.01309
PROSPECT_49	60.5333	1816	0	103.533	3106	1	0	0	1	1	1	0	1	0.0480191	0.519779	99.6677
PROSPECT_50	1.13333	34	0	18.3667	551	1	1	1	1	0	0	0	1	1.15828	0.462409	15.622
PROSPECT_51	7.2	216	1	10.1667	305	1	1	1	1	1	1	0	0	-0.141775	0.384302	1.6503
PROSPECT_52	31.6333	949	1	33.4	1002	1	0	1	1	0	1	1	0	0.120852	0.277098	13.2592
PROSPECT_53	16.6667	500	0	25.6667	770	1	1	0	1	0	1	1	1	0.0415009	0.0676444	11.0846
PROSPECT_54	0	0	1	4.43333	133	1	1	0	1	0	1	1	1	6.36684	5.28865	1129.59
PROSPECT_55	9.03333	271	1	38.5667	1157	1	1	1	1	0	1	0	0	0.315945	0.610762	56.4381
PROSPECT_56	48.5667	1457	0	88.2333	2647	1	0	1	0	1	0	1	1	0.303858	0.0130459	22.8256
PROSPECT_57	1.93333	58	1	3.66667	110	1	0	0	1	0	1	1	1	0.599675	3.46081	114.817
PROSPECT_58	12	360	1	42.9	1287	1	0	0	1	0	0	1	0	-0.0218198	0.107173	27.0441
PROSPECT_59	107.867	3236	0	107.867	3236	0	1	0	0	1	0	0	0	-1.21819	0.0276493	10.8888
PROSPECT_60	26.1333	784	1	39.8667	1196	1	1	0	0	1	0	0	0	0.554742	0.489972	102.098
PROSPECT_61	15.3667	461	1	26.3667	791	1	0	0	1	0	1	0	0	-0.0464927	-0.282822	18.3647
PROSPECT_62	29.8667	896	1	121.633	3649	1	1	1	1	1	0	0	0	-0.371746	0.0777032	3.80072
PROSPECT_63	25.7333	772	1	109.267	3278	0	0	0	1	1	1	0	0	1.01298	1.03053	111.103
PROSPECT_64	36.7667	1103	0	36.7667	1103	1	1	1	0	1	0	1	1	1.20992	1.16811	472.592
PROSPECT_65	4.6	138	1	8.76667	263	1	1	0	1	0	1	1	1	0.378951	3.23297	210.847
PROSPECT_66	101.833	3055	0	101.833	3055	0	0	1	1	1	1	1	1	0.305271	1.20838	712.484
PROSPECT_67	5.23333	157	1	17.5	525	1	1	1	1	1	1	1	0	0.97717	0.582835	43.703
PROSPECT_68	110.667	3320	0	110.667	3320	0	1	0	1	1	0	0	0	-0.173021	0.0351644	15.0685
PROSPECT_69	1.1	33	0	1.1	33	0	0	0	1	0	1	0	0	0.226962	0.00210244	24.3896
PROSPECT_70	92.2667	2768	1	140.767	4223	0	1	1	1	1	0	0	0	0.666987	0.615128	41.1262
PROSPECT_71	15.3333	460	1	49.7	1491	1	0	1	1	1	0	0	0	-0.0407321	-0.150302	4.49921
PROSPECT_72	26.3	789	0	85.1667	2555	1	1	0	1	1	0	0	0	0.111019	-0.772387	11.8557
PROSPECT_73	10.0667	302	1	22.6	678	1	0	0	0	1	0	0	0	0.132178	-0.105937	10.3783
PROSPECT_74	119.867	3596	0	119.867	3596	0	0	0	1	1	0	0	0	-0.0922423	0.1281	6.04672
PROSPECT_75	94.5333	2836	1	130.3	3909	0	0	0	1	1	0	0	0	-0.210305	0.188576	7.73183
TCIA_1	49.8333	1495	0	49.8333	1495	0	1	0	0	1	0	0	0	-2.68351	-0.56449	1.40521
TCIA_2	26.0333	781	0	26.0333	781	0	1	0	1	1	0	0	0	-0.104076	-0.0900094	4.29716
TCIA_3	27.9	837	0	27.9	837	0	0	0	0	1	0	0	0	-0.952544	-0.938265	0.374486
TCIA_4	18.2	546	1	52.5667	1577	0	1	0	1	1	1	1	1	1.03698	1.15374	108.58
TCIA_5	44.7667	1343	0	44.7667	1343	0	1	0	0	1	0	0	0	-0.882403	-0.388139	11.9178
TCIA_6	48.6667	1460	0	48.6667	1460	0	1	0	1	1	0	0	0	-0.0950841	-0.942093	0.671327
TCIA_7	43.5	1305	0	43.5	1305	0	0	1	1	1	0	0	0	-0.316653	-0.0194021	1.07788
TCIA_8	1.4	42	0	1.4	42	1	1	1	1	1	0	0	0	0.0495001	-0.0843866	10.3241
TCIA_9	27.1	813	0	27.1	813	0	0	0	1	1	1	0	0	0.0948208	-0.0694961	7.2495
TCIA_10	34.1333	1024	0	34.1333	1024	0	1	0	1	1	0	0	0	-0.0913183	-0.446463	3.61427
TCIA_11	22.8	684	0	22.8	684	0	1	0	0	1	0	0	0	-1.02097	-0.821031	6.80804
TCIA_12	29.7333	892	0	29.7333	892	0	1	0	1	1	0	0	0	-1.36025	-0.499622	9.20274
TCIA_13	49.6	1488	0	49.6	1488	0	1	0	0	1	0	0	0	0.420314	-0.0626944	5.01121
TCIA_14	5.4	162	0	5.4	162	0	0	1	0	1	0	0	0	-1.66806	-0.4705	2.33084
TCIA_15	33.9667	1019	0	33.9667	1019	0	0	1	0	1	0	1	1	-0.314981	-1.53221	0.65519
TCIA_16	19	570	0	19	570	0	0	0	0	1	0	0	0	-0.220155	-0.646319	1.2168
TCIA_17	52.6667	1580	0	52.6667	1580	0	0	0	1	1	1	0	0	0.477522	0.356739	29.6655
TCIA_18	40	1200	0	40	1200	0	1	0	0	1	1	0	0	0.108793	-0.243114	7.92209
TCIA_19	1.86667	56	0	1.86667	56	0	1	1	1	1	0	0	0	-0.287891	-0.426989	0.94638
TCIA_20	8.16667	245	0	8.16667	245	0	1	0	1	1	0	1	1	-0.177302	-0.504715	1.11821
TCIA_21	104	3120	0	104	3120	0	1	0	1	1	0	0	0	0.0174853	-0.178129	1.30715
TCIA_22	3.1	93	0	3.1	93	0	1	0	0	1	0	0	0	-0.240217	-0.188593	2.16933
TCIA_23	23.0333	691	0	23.0333	691	0	1	1	1	1	0	1	0	0.420024	-0.91818	1.45459
TCIA_24	28	840	1	42.0333	1261	0	1	1	1	0	1	0	1	-0.100493	-0.123917	1.32615
TCIA_25	25.8333	775	1	54.6667	1640	1	1	1	1	1	0	0	0	0.594852	-0.119442	7.11724
TCIA_26	87.0667	2612	0	87.0667	2612	0	0	1	1	1	0	0	0	-0.08781	0.112663	4.20212
TCIA_27	28.1333	844	1	37	1110	1	1	1	1	0	1	0	0	0.305721	-0.788441	1.24431
TCIA_28	77.7333	2332	0	77.7333	2332	0	1	1	0	1	0	0	0	-1.10876	-1.09419	7.00228
TCIA_29	5	150	1	110.1	3303	0	1	1	1	0	0	1	0	1.33483	0.367375	89.4754
TCIA_30	38.6333	1159	1	107.967	3239	0	1	0	0	1	1	0	0	0.0407402	-0.106693	110.181
TCIA_31	120.4	3612	0	120.4	3612	0	0	0	1	1	0	0	0	-0.304059	-0.201201	2.2327
TCIA_32	64.5	1935	0	64.5	1935	0	0	0	1	1	0	0	0	-1.28628	-0.469062	5.73157
TCIA_33	17.1333	514	0	17.1333	514	1	1	1	0	1	0	0	0	0.766909	0.497379	31.1347
TCIA_34	17.3	519	1	111.267	3338	0	0	1	1	1	0	0	0	0.209403	-0.553002	1.11535
TCIA_35	16.0667	482	1	46.1333	1384	1	1	1	1	0	1	1	1	0.3963	0.65033	50.4422
TCIA_36	3	90	0	3	90	1	1	1	1	1	0	0	0	-0.218863	-0.0384887	8.52905
TCIA_37	88.4667	2654	1	89.2333	2677	0	0	0	0	1	0	1	0	0.330098	-0.588216	8.10833
TCIA_38	84.0333	2521	0	84.0333	2521	0	0	0	0	1	0	0	0	-0.821192	-0.251009	2.79545
TCIA_39	100.633	3019	1	110.933	3328	0	0	1	0	1	0	0	0	-1.22365	-0.342187	12.4316
TCIA_40	38.2333	1147	0	38.2333	1147	0	1	1	1	1	0	0	0	-0.155768	0.106273	59.1057
TCIA_41	19.6333	589	1	22.5333	676	1	0	1	1	1	0	0	0	-0.581555	0.494156	4.90553
TCIA_42	26.5667	797	0	26.5667	797	1	1	1	1	1	0	0	0	-0.231661	-1.06499	57.0487
TCIA_43	6.66667	200	1	82	2460	1	0	1	0	1	1	0	0	-0.217299	-0.156178	4.18672
TCIA_44	74.4	2232	0	74.4	2232	0	1	1	1	0	0	1	1	0.435491	-0.420625	22.3373
TCIA_45	72.1	2163	0	72.1	2163	0	1	1	1	1	0	0	0	0.504757	0.116418	29.3859
TCIA_46	3.33333	100	1	11.7333	352	1	1	1	1	0	1	1	1	0.613227	0.616356	151.946
TCIA_47	13	390	1	15	450	1	1	1	1	1	0	0	1	-0.263881	-0.624632	3.50812
TCIA_48	32.7333	982	1	64.5333	1936	1	0	1	1	0	0	0	0	0.0154027	0.076103	4.86603
TCIA_49	91.1	2733	0	91.1	2733	0	0	1	1	1	0	0	0	-0.237835	-0.499348	71.0103
TCIA_50	5.1	153	1	18.0667	542	1	1	1	1	1	0	0	1	-0.319432	0.0295041	5.57217
TCIA_51	89.1667	2675	0	89.1667	2675	0	0	1	0	1	1	0	0	-0.395008	0.0755246	32.8911
TCIA_52	12.4333	373	1	61	1830	1	1	1	1	1	1	0	1	-0.532439	-0.166928	14.2419
TCIA_53	25.7333	772	1	27.9333	838	1	0	1	1	1	1	1	1	1.70222	0.355407	275.143
TCIA_54	1.13333	34	0	1.13333	34	1	1	1	1	1	0	0	0	-0.211816	-0.0595996	8.15735
TCIA_55	9.53333	286	0	9.53333	286	0	0	1	1	0	0	0	0	-0.0792108	-0.641123	1.15356
TCIA_56	5.63333	169	0	5.63333	169	1	1	1	1	0	0	0	0	-0.354707	-0.86164	5.22003
TCIA_57	68.7	2061	0	68.7	2061	1	0	1	1	0	0	0	0	-0.0270563	-0.085886	14.6844
TCIA_58	85.8333	2575	0	85.8333	2575	0	0	0	1	0	0	0	0	-1.51815	-0.376881	1.7023
TCIA_59	66.2667	1988	0	66.2667	1988	0	1	1	1	1	0	0	0	-1.10668	-0.995009	6.02022
TCIA_60	85.8333	2575	0	85.8333	2575	0	1	1	1	1	0	0	0	-1.5041	-0.786471	2.83061
TCIA_61	56	1680	0	56	1680	0	1	1	1	1	0	0	0	-0.568097	-0.820004	12.6472
TCIA_62	77.3	2319	0	77.3	2319	0	1	1	1	0	0	0	0	-0.435352	0.319847	6.39101
TCIA_63	74.3333	2230	0	74.3333	2230	0	1	1	1	1	0	0	0	0.197818	-0.0688463	10.1326
TCIA_64	79.0667	2372	0	79.0667	2372	0	1	1	1	1	0	0	0	0.0459419	-0.161767	5.03471
TCIA_65	67	2010	0	67	2010	0	1	0	1	0	0	0	0	-0.247856	-0.582975	2.65599
TCIA_66	29.9	897	1	43.3333	1300	1	1	0	1	1	0	0	0	-0.313812	-0.443642	4.85239
TCIA_67	8	240	1	9.1	273	1	1	1	0	1	0	0	0	0.314358	-0.662662	9.72719
TCIA_68	74.0667	2222	0	74.0667	2222	0	0	1	1	1	0	0	0	-0.228152	-0.402305	4.03792
TCIA_69	47.0667	1412	1	72.2667	2168	0	0	1	1	1	1	1	1	1.09766	0.643667	371.86
TCIA_70	44.5667	1337	0	44.5667	1337	1	1	1	1	0	0	0	0	-0.352151	0.115112	6.60493
TCIA_71	70.8	2124	0	70.8	2124	0	1	1	1	1	0	0	0	-0.280073	0.648785	28.6972
TCIA_72	39.4333	1183	0	39.4333	1183	1	1	1	1	1	0	0	0	-0.826361	-0.845592	2.6947
TCIA_73	78.6333	2359	0	78.6333	2359	0	0	1	0	1	0	0	0	-1.34436	-0.256656	4.77295
TCIA_74	80.2667	2408	0	80.2667	2408	0	1	1	1	1	1	0	0	-0.551342	-1.23293	0.810532
TCIA_75	67.6333	2029	0	67.6333	2029	0	1	1	1	1	0	0	0	-0.249492	-0.615191	1.53521
TCIA_76	68.6333	2059	0	68.6333	2059	0	1	1	1	1	1	0	0	-0.0753934	-0.06715	5.0174
TCIA_77	66.6333	1999	0	66.6333	1999	0	1	1	1	0	0	0	0	0.127061	-0.615075	0.841522
TCIA_78	10.1667	305	1	12.4667	374	1	1	1	1	0	1	0	1	0.903978	-0.000291917	91.1942
TCIA_79	10.5667	317	0	10.5667	317	1	1	1	1	1	0	0	0	0.104437	0.285393	41.4475
TCIA_80	66.9	2007	0	66.9	2007	0	1	1	1	1	0	0	0	-0.322826	-0.441337	7.90693
TCIA_81	63.7333	1912	0	63.7333	1912	0	1	1	1	0	0	0	0	-1.53258	0.327721	361.846
TCIA_82	34.8333	1045	0	34.8333	1045	1	1	1	1	1	0	0	0	-0.645269	-1.02602	0.835605
TCIA_83	48.9667	1469	0	48.9667	1469	1	1	1	1	0	0	0	0	-0.409516	-0.108234	2.23383
TCIA_84	12.7667	383	1	16.7667	503	1	1	1	1	1	0	0	0	-0.224732	-0.362678	1.68771
TCIA_85	67.3	2019	0	67.3	2019	0	1	1	1	0	0	0	0	-0.465118	-0.188801	2.91467
TCIA_86	4.66667	140	1	14.3333	430	1	1	1	1	1	0	1	1	0.149402	1.14154	27.7547
TCIA_87	43.1	1293	0	43.1	1293	1	1	0	1	1	1	0	0	0.0593366	-0.029654	43.4381
TCIA_88	62.5333	1876	0	62.5333	1876	0	1	1	1	1	1	1	0	-0.592713	-0.371415	2.98726
TCIA_89	15.6	468	0	15.6	468	1	1	1	1	1	0	0	0	-0.295261	-0.133335	2.2171
TCIA_90	27.5667	827	0	27.5667	827	0	0	1	1	1	1	1	0	-0.157382	-1.37202	10.3799
TCIA_91	67.4	2022	0	67.4	2022	0	1	1	1	1	0	0	0	-1.16233	-0.344738	1.39999
TCIA_92	29.5	885	0	29.5	885	1	1	1	1	1	1	0	1	-1.21522	-0.766468	17.1211
TCIA_93	65.9667	1979	0	65.9667	1979	0	1	1	1	1	0	0	0	-1.09964	-0.930948	3.7178
TCIA_94	18.1667	545	1	62.5333	1876	0	1	1	1	1	1	0	0	-0.458358	-0.884804	31.3896
TCIA_95	16.8333	505	0	16.8333	505	1	1	0	1	1	0	0	0	0.544004	0.194283	161.248
TCIA_96	33.9667	1019	0	33.9667	1019	1	1	1	1	0	0	0	0	-0.696449	-0.760311	13.9095
TCIA_97	10.9333	328	1	6.43333	193	1	1	1	1	0	0	0	0	-0.0519715	-0.0214723	8.64883
TCIA_98	63.7667	1913	0	63.7667	1913	0	1	1	1	1	0	0	0	-2.80414	-0.821188	2.25372
TCIA_99	65.3667	1961	0	65.3667	1961	0	1	1	1	1	1	0	1	-0.333086	-0.823484	6.05087
TCIA_100	13.5333	406	0	13.5333	406	0	1	1	1	0	0	0	0	-0.834172	-0.246383	16.8459
TCIA_101	48.6667	1460	0	48.6667	1460	0	1	1	0	1	0	0	0	-0.928073	-0.732163	14.6149
TCIA_102	28.9667	869	0	28.9667	869	0	1	0	1	1	0	0	0	0.098571	-0.00647698	17.5836
TCIA_103	7.5	225	0	7.5	225	1	0	1	1	1	1	0	0	-0.284876	0.606871	27.6737
TCIA_104	50.5	1515	0	50.5	1515	0	1	0	0	1	0	0	0	0.237014	-0.403894	38.2122
TCIA_105	65.2333	1957	0	65.2333	1957	0	1	1	1	0	0	1	0	-0.943268	-0.49945	0.740689
TCIA_106	55.2	1656	0	55.2	1656	0	0	1	1	1	0	0	0	-0.50201	-0.38692	1.21307
TCIA_107	10.4	312	1	50.5667	1517	0	1	0	1	1	0	0	0	0.190399	-0.674229	0.868881
TCIA_108	48.3667	1451	0	48.3667	1451	0	1	1	0	1	0	0	0	-1.6199	-0.945745	10.634
TCIA_109	11.3333	340	1	14.0667	422	1	1	0	0	1	0	0	0	-0.441879	-0.0889933	3.91526
TCIA_110	43.5	1305	0	43.5	1305	0	1	0	1	1	0	0	0	-1.01653	-0.791296	8.39892
TCIA_111	0.8	24	0	0.8	24	0	0	1	1	1	0	0	0	-0.789946	-0.549137	12.8177
TCIA_112	0.733333	22	0	0.733333	22	0	1	0	1	0	0	1	0	-0.251704	0.655161	40.8652
TCIA_113	5.26667	158	0	5.26667	158	1	1	1	1	1	0	0	0	0.0273706	-0.0315864	2.13379
TCIA_114	42.8333	1285	0	42.8333	1285	0	1	0	1	1	1	0	0	0.104041	-0.0488497	54.1189
TCIA_115	4.13333	124	0	4.13333	124	0	0	0	1	1	0	0	1	0.175347	-0.230929	7.13953
TCIA_116	34.4	1032	0	34.4	1032	0	1	1	1	1	0	0	0	-0.39065	-1.0295	5.18401
TCIA_117	25.7667	773	0	25.7667	773	0	1	1	1	1	0	0	0	-0.136806	-0.252164	24.5536
TCIA_118	60.9333	1828	1	83	2490	0	1	0	0	1	1	0	0	0.399426	0.372166	38.4983
TCIA_119	24.9667	749	1	64.4	1932	0	0	0	0	1	1	1	0	0.550288	0.342334	379.559
TCIA_120	12.9333	388	1	60.5667	1817	0	0	0	0	1	1	0	0	-0.059822	-0.452226	11.1363
TCIA_121	24.7333	742	0	24.7333	742	1	1	1	1	1	0	1	0	0.45311	0.413324	73.7283
TCIA_122	1.73333	52	0	1.73333	52	1	1	1	1	1	0	1	0	0.340822	-0.418453	9.4819
TCIA_123	2.66667	80	0	2.66667	80	0	1	0	1	0	1	1	1	0.703049	0.0784004	80.3458
TCIA_124	74.1	2223	0	74.1	2223	0	0	1	1	1	1	1	0	0.185498	0.259135	312.09
ICON_1	61.5	1845	0	61.5	1845	0	0	1	1	1	0	0	0	-1.56047	-0.406869	6.2073
ICON_2	62.0333	1861	0	62.0333	1861	0	0	0	1	1	0	0	0	-0.243319	0.0447695	18.529
ICON_3	42.4	1272	0	42.4	1272	0	1	1	1	1	0	0	0	0.0590771	0.0244544	9.61213
ICON_4	52.2667	1568	0	52.2667	1568	0	1	1	1	1	0	1	0	-0.601163	-0.810506	4.74133
ICON_5	3.56667	107	1	5.43333	163	1	1	0	1	0	0	1	1	0.00802912	0.195384	37.8647
ICON_6	34.1667	1025	0	34.1667	1025	0	1	0	1	1	0	0	0	-0.613822	-0.251679	7.39847
ICON_7	52.5	1575	0	52.5	1575	0	1	0	1	1	0	0	0	0.0565219	0.211666	15.469
ICON_8	7.3	219	1	64.2	1926	0	0	1	1	1	0	0	0	-1.20781	-0.451642	3.66058
ICON_9	16.2333	487	1	59.3	1779	0	0	1	1	1	1	0	1	-0.0861169	0.503194	50.959
ICON_10	63.6667	1910	0	63.6667	1910	0	0	1	1	1	1	1	1	0.900025	0.968254	15.184
ICON_11	51.9333	1558	0	51.9333	1558	0	0	0	1	1	0	0	0	0.245245	-0.10195	12.1241
ICON_12	56.8333	1705	0	56.8333	1705	0	0	1	1	0	0	0	0	0.138919	0.746428	13.5373
ICON_13	65.3333	1960	0	65.3333	1960	0	0	0	0	1	0	0	0	-1.19978	-0.0891401	4.42314
ICON_14	7.03333	211	1	40.2333	1207	1	1	1	0	1	0	1	0	4.02785	0.175631	184.193
ICON_15	2.1	63	0	2.1	63	0	0	1	1	0	0	1	1	0.901936	0.728553	561.683
ICON_16	54.5	1635	1	63.1333	1894	1	1	0	1	1	0	0	0	0.357968	0.684341	9.99641
ICON_17	61.9667	1859	0	61.9667	1859	0	1	0	1	1	0	0	0	-0.817669	0.109003	6.24573
ICON_18	64.5667	1937	0	64.5667	1937	0	1	1	0	1	0	0	0	-1.45633	0.0331317	3.91061
ICON_19	0.733333	22	0	0.733333	22	1	1	0	1	0	0	0	0	0.200505	-0.153873	27.2385
ICON_20	6.86667	206	1	9.3	279	1	1	1	1	1	0	1	1	2.37797	0.702371	344.114
ICON_21	65.6667	1970	0	65.6667	1970	0	1	1	1	1	0	0	0	0.134226	0.634342	56.6118
ICON_22	48.9667	1469	0	48.9667	1469	0	1	1	1	0	1	1	0	1.05645	0.117499	90.9927
ICON_23	64.7	1941	0	64.7	1941	0	1	0	1	1	0	0	0	-0.198444	-1.22724	0.80071
ICON_24	59.6667	1790	0	59.6667	1790	0	1	0	0	1	0	0	0	0.0599824	-0.222977	12.9603
ICON_25	9	270	1	12.8	384	1	1	0	1	1	0	0	0	0.467603	-0.277078	14.8843
ICON_26	55.4667	1664	0	55.4667	1664	0	1	0	0	1	1	0	0	0.132537	-0.100695	12.8342
ICON_27	54.1	1623	0	54.1	1623	0	0	0	1	1	0	0	0	2.12942	0.203838	9.43808
ICON_28	4.16667	125	1	4.93333	148	1	1	1	1	0	1	1	0	0.605778	0.600483	126.817
ICON_29	12.5667	377	1	35.2333	1057	1	1	0	1	1	0	0	1	-0.213766	-0.154255	5.18814
ICON_30	60.4	1812	0	60.4	1812	0	1	0	1	1	0	0	0	0.334839	-0.120997	13.5999
ICON_31	13.3667	401	1	16.8667	506	1	1	1	1	1	0	1	0	-0.0956895	0.395629	35.2522
ICON_32	62.3333	1870	0	62.3333	1870	0	1	1	1	1	0	1	0	0.342191	-0.278886	48.5863
ICON_33	9.96667	299	1	56.4667	1694	0	0	0	1	1	1	0	1	3.4201	-0.277479	174.24
ICON_34	54.8	1644	0	54.8	1644	0	1	0	1	0	0	0	0	-0.401885	0.0642005	5.85265
ICON_35	44.4667	1334	0	44.4667	1334	1	1	1	1	0	0	0	0	-1.56114	-0.247581	10.8576
ICON_36	16.3667	491	1	54.9	1647	0	0	0	1	1	0	1	1	0.219133	0.397581	37.0573
ICON_37	48.8667	1466	0	48.8667	1466	0	0	1	1	1	0	0	0	-1.88153	-0.384304	8.55212
ICON_38	21.9667	659	1	37.7333	1132	1	1	1	1	1	0	1	0	0.685002	0.369496	128.297
ICON_39	16.2667	488	1	45.0667	1352	1	0	0	1	1	0	1	0	0.484144	-0.0164998	49.796
ICON_40	7.1	213	1	9.16667	275	1	1	1	1	1	0	0	0	0.669143	0.767515	70.4262
ICON_41	21.9	657	1	59.6333	1789	0	1	1	1	1	0	0	0	0.216919	0.262741	6.65305
ICON_42	47.5667	1427	0	47.5667	1427	0	0	1	1	0	0	0	1	1.09151	0.386673	72.7097
ICON_43	56.7333	1702	0	56.7333	1702	0	1	0	1	1	0	0	0	0.834001	0.167068	43.5615
ICON_44	56.7333	1702	0	56.7333	1702	0	1	0	0	0	1	0	0	0.230395	0.166445	64.6497
ICON_45	51.9333	1558	0	51.9333	1558	0	0	1	1	0	0	1	1	4.61383	1.26549	737.257
ICON_46	52.6667	1580	0	52.6667	1580	0	0	0	1	1	0	1	0	1.43119	0.273308	228.441
ICON_47	51.2	1536	0	51.2	1536	0	1	0	1	1	0	0	0	0.483266	-0.323254	49.8274
ICON_48	13.2667	398	1	45.9	1377	1	1	0	1	0	0	1	1	0.305339	0.774815	381.744
ICON_49	59.1667	1775	0	59.1667	1775	0	0	0	1	0	0	0	0	-0.719012	0.66013	13.4949
ICON_50	3.6	108	1	4.6	138	1	1	1	1	0	0	0	0	0.488523	0.247298	83.1461
ICON_51	59.7667	1793	0	59.7667	1793	0	1	1	1	0	0	1	0	0.756348	0.785562	235.958
ICON_52	51.1667	1535	0	51.1667	1535	1	0	1	1	0	0	1	0	1.9386	-0.167053	103.415
ICON_53	58.6333	1759	0	58.6333	1759	0	1	1	1	0	0	0	0	0.699186	0.0710061	35.2635
ICON_54	43.1	1293	0	43.1	1293	0	1	0	1	1	0	0	0	-0.846995	0.327685	53.8355
ICON_55	7.33333	220	0	7.33333	220	0	1	1	1	1	0	0	0	0.306254	0.375975	12.48
ICON_56	56.6333	1699	0	56.6333	1699	0	1	0	1	1	0	0	0	-0.214077	0.278964	11.0995
ICON_57	54.9333	1648	0	54.9333	1648	0	1	1	1	1	0	0	0	-0.167487	-0.763091	4.44312
ICON_58	39.6333	1189	0	39.6333	1189	0	0	1	0	1	0	0	0	-0.00909824	-0.470688	2.63306
ICON_59	0.3	9	0	0.3	9	0	1	1	1	0	0	0	0	0.130818	0.432171	38.4586
ICON_60	54.5667	1637	0	54.5667	1637	0	1	0	1	0	0	0	0	0.553838	0.190754	42.3685
ICON_61	43.1333	1294	1	57.1667	1715	0	0	0	0	1	0	0	0	0.327092	-0.125027	4.77633
ICON_62	52.0333	1561	0	52.0333	1561	0	1	1	1	1	1	0	0	1.01257	0.138377	291.76
ICON_63	47.9667	1439	0	47.9667	1439	0	1	0	1	1	0	0	0	-0.0298936	-0.576884	5.62841
ICON_64	13.3333	400	1	55.8667	1676	0	0	0	1	1	0	0	1	0.287743	0.511423	12.9139
ICON_65	10.9333	328	1	55.2667	1658	0	0	0	1	1	0	0	0	0.00255956	-0.255331	29.1961
ICON_66	49.3667	1481	0	49.3667	1481	0	0	0	1	0	1	0	0	1.15956	0.537967	47.8871
ICON_67	54.6333	1639	0	54.6333	1639	0	0	0	1	1	1	0	0	7.10432	0.180092	209.066
ICON_68	47	1410	0	47	1410	0	0	1	1	0	1	0	0	0.674171	-0.109327	62.8318
ICON_69	12.0667	362	1	50.8	1524	0	1	0	1	1	1	0	0	0.294509	-0.118719	43.4753
ICON_70	43.4667	1304	0	43.4667	1304	0	0	1	1	0	0	0	0	0.429355	0.483632	171.529
ICON_71	44.1333	1324	0	44.1333	1324	0	1	1	1	0	0	0	0	0.401422	0.396432	76.6339
ICON_72	3.16667	95	0	3.16667	95	1	1	0	1	0	0	1	1	-0.0998695	0.16243	1.63603
ICON_73	40.8667	1226	0	40.8667	1226	0	0	1	1	0	1	0	0	0.69463	0.0800544	127.142
ICON_74	6.3	189	1	50.9	1527	0	0	1	1	0	1	1	1	1.24711	0.491649	273.124
ICON_75	1.56667	47	1	23.9667	719	1	0	1	1	1	1	1	1	3.34337	-0.186154	67.5461
ICON_76	49.5	1485	0	49.5	1485	0	1	0	1	1	0	0	1	-0.472864	-0.325499	7.78204
ICON_77	8.6	258	1	13.9	417	1	1	1	1	0	0	1	1	0.667854	0.289549	116.784
ICON_78	49.8333	1495	0	49.8333	1495	0	1	1	1	1	0	0	0	0.519615	-0.134844	24.0707
ICON_79	32.5	975	1	43.7667	1313	0	1	0	1	1	0	0	1	0.141302	0.0134349	6.26755
ICON_80	46.8667	1406	0	46.8667	1406	0	0	1	1	1	1	1	1	-2.57971	0.211105	46.4477
ICON_81	53.1667	1595	0	53.1667	1595	0	1	1	1	0	0	0	0	0.731844	0.294477	114.614
ICON_82	48.8333	1465	0	48.8333	1465	0	0	0	1	1	0	0	1	-0.151516	-0.053703	14.8239
ICON_83	12.1667	365	1	43.7	1311	1	1	1	1	1	0	1	0	0.0322558	-0.413245	1.55386
ICON_84	48.2667	1448	0	48.2667	1448	0	0	0	1	1	0	0	0	-0.409781	0.128854	15.4968
ICON_85	0.333333	10	0	0.333333	10	1	0	0	0	0	1	1	1	0.204045	0.922466	410.892
ICON_86	43.3667	1301	0	43.3667	1301	0	1	0	0	1	0	0	0	0.432755	-0.0339149	11.1094
ICON_87	25.1	753	1	27.8	834	1	1	1	1	1	1	0	0	0.423863	-0.130491	48.2388
ICON_88	48.5667	1457	0	48.5667	1457	0	1	0	1	0	0	0	0	-0.714112	-0.699048	4.69418
ICON_89	7.6	228	1	25	750	1	1	1	0	1	1	1	0	5.06306	0.309072	591.612
ICON_90	46.1667	1385	0	46.1667	1385	0	1	0	1	1	1	1	1	3.89856	0.0615912	401.8
ICON_91	11.7333	352	1	38.1	1143	0	1	0	0	1	0	0	0	0.121983	0.0240274	13.465
ICON_92	44.5	1335	0	44.5	1335	0	0	1	0	1	0	0	0	0.449822	-0.121021	40.9402
ICON_93	26.3333	790	1	27.5667	827	0	1	1	1	0	0	1	0	0.0696734	0.788792	32.444
ICON_94	38.7667	1163	0	38.7667	1163	0	0	0	0	1	0	0	0	0.360851	-0.194543	9.9737
ICON_95	27.2333	817	0	27.2333	817	0	0	1	1	1	1	0	0	0.960417	-0.249053	45.6406
ICON_96	9.46667	284	1	22.6667	680	1	0	0	1	1	1	0	0	1.00458	0.374663	54.3098
ICON_97	46.2333	1387	0	46.2333	1387	0	0	0	1	1	0	0	0	-0.281826	0.0336657	6.21866
ICON_98	44.4333	1333	0	44.4333	1333	0	1	1	1	1	0	0	0	0.134048	0.132121	7.82856
ICON_99	31.5667	947	1	43.6333	1309	0	1	0	1	1	0	1	0	0.296166	0.240016	81.2342
ICON_100	44	1320	0	44	1320	0	1	0	1	0	0	1	0	0.149059	1.27105	69.0494
ICON_101	40.7333	1222	0	40.7333	1222	0	1	0	0	1	1	1	1	0.649111	0.207079	230.521
ICON_102	41.3	1239	0	41.3	1239	0	1	1	1	0	0	0	0	-0.00171142	-0.391982	9.76104
ICON_103	11.3	339	1	43	1290	1	0	0	0	1	1	1	1	0.054873	-0.0858162	16.0204
ICON_104	2.86667	86	1	42.2667	1268	0	1	0	1	0	1	1	0	1.41764	-0.191031	55.3864
ICON_105	1.56667	47	0	1.56667	47	1	1	1	1	0	0	1	1	0.148441	-0.34294	42.1056
ICON_106	21.6333	649	1	40.1	1203	0	1	1	1	1	0	0	0	0.334682	-0.282564	7.72166
ICON_107	38.9	1167	0	38.9	1167	0	0	1	1	0	1	1	0	0.566833	0.554793	78.06
ICON_108	39.1	1173	0	39.1	1173	0	1	0	1	1	0	0	0	0.106629	0.487774	24.9766
ICON_109	5	150	1	65.6	1968	0	0	0	1	1	1	1	1	0.122793	0.491605	5.91993
ICON_110	11.1667	335	0	11.1667	335	0	0	1	1	1	0	0	0	0.376353	0.0323571	10.4018
ICON_111	29.8333	895	0	29.8333	895	0	0	0	0	1	0	0	0	0.081934	0.184417	10.0784
ICON_112	37.8333	1135	0	37.8333	1135	0	1	0	0	1	0	0	0	-0.641891	-0.612592	4.68779
ICON_113	38.5	1155	0	38.5	1155	0	1	0	1	1	1	1	1	0.758914	-0.0884442	348.147
ICON_114	15.7333	472	1	39.3333	1180	0	0	1	0	0	0	0	0	0.146513	-0.194241	3.91298
ICON_115	32.0333	961	0	32.0333	961	0	0	1	1	0	0	1	1	0.0432992	0.0301359	23.9319
ICON_116	36.7333	1102	0	36.7333	1102	0	1	0	1	1	0	0	0	0.265551	-0.0394633	14.2102
ICON_117	4.96667	149	1	35.7333	1072	1	0	1	1	0	1	0	1	0.692326	0.245953	141.009
ICON_118	15.2333	457	1	25.3	759	0	1	0	0	1	0	0	0	0.012042	-0.00232587	14.9898
ICON_119	7.56667	227	1	17.6333	529	1	0	1	1	0	1	1	1	1.92257	1.25114	165.817
ICON_120	35	1050	0	35	1050	0	0	0	1	1	0	1	0	-0.250869	0.226849	6.24326
ICON_121	1.86667	56	0	1.86667	56	0	1	1	1	0	0	0	0	-0.573843	0.0814834	26.6924
ICON_122	39	1170	0	39	1170	0	0	0	0	1	0	0	1	0.544146	0.684483	66.7348
ICON_123	38.7667	1163	0	38.7667	1163	0	1	1	1	1	0	0	0	0.0241438	-0.219443	12.2808
ICON_124	38.0667	1142	0	38.0667	1142	0	1	1	1	1	0	0	1	0.439822	-0.00585153	8.72568
ICON_125	39.0333	1171	0	39.0333	1171	0	1	0	1	0	0	0	0	-0.256337	0.0529023	8.09739
ICON_126	3.7	111	1	6.3	189	1	1	0	1	0	0	1	1	0.121041	-0.0390566	5.60153
ICON_127	54.7	1641	0	54.7	1641	0	1	0	1	1	1	0	0	2.68938	0.145334	89.4023
ICON_128	45.5	1365	0	45.5	1365	0	0	1	1	0	0	0	0	1.24837	0.0679329	27.4798
ICON_129	5.9	177	0	5.9	177	1	0	0	1	1	0	1	1	-1.482	-0.387943	16.0042
ICON_130	60.8333	1825	0	60.8333	1825	0	1	0	1	1	0	0	0	-0.215513	-0.418894	7.77724
ICON_131	38.7	1161	0	38.7	1161	0	1	0	1	1	0	0	0	-1.65804	-0.240914	17.5912
ICON_132	53.6	1608	0	53.6	1608	0	1	0	0	1	0	0	0	-1.09261	-0.400353	4.25873
