# Supplementary material for: Enhancing NSCLC recurrence prediction with PET/CT habitat imaging, ctDNA, and integrative radiogenomics-blood insights
Source: Nat Commun. 2024 Apr 11;15:3152. doi: 10.1038/s41467-024-47512-0 (PMC11009351; doi:10.1038/s41467-024-47512-0)
Supplement: Supplementary file 6 — Supplementary Data 2 [file 41467_2024_47512_MOESM6_ESM.xlsx]

## Sheet: Supplementary Data 2a
Supplementary Data 2. (a) Discovery Cohort Data for Univariate and multivariate Cox regression analysis of recurrence-free survival (RFS) and overall survival (OS)
Patient_id	OS_Status	OS_Time	RFS_Status	RFS_Time	Tumor_vol_ml	label	new_Label_meaning
PROSPECT_1	1	51.4	1	13.4	17.9074	S3	Intermediate risk
PROSPECT_2	1	99.3	0	90.7333	46.1991	S2	High risk
PROSPECT_3	1	29.5667	1	8	28.7129	S3	Intermediate risk
PROSPECT_4	1	109.867	0	99.4	1.47816	S1	Low risk
PROSPECT_5	1	62.9667	1	35.6	12.9072	S2	High risk
PROSPECT_6	1	79.1	1	30.3	53.6377	S2	High risk
PROSPECT_7	1	49.3667	0	39.1667	3.3927	S1	Low risk
PROSPECT_8	0	148.2	0	148.2	22.293	S3	Intermediate risk
PROSPECT_9	1	5.13333	1	4.23333	34.1323	S2	High risk
PROSPECT_10	0	163.2	1	105	244.876	S2	High risk
PROSPECT_11	1	31.4	1	2.73333	173.786	S2	High risk
PROSPECT_12	1	110.533	0	109.667	37.5732	S3	Intermediate risk
PROSPECT_13	1	48.6667	1	10.7	29.4791	S2	High risk
PROSPECT_14	1	52.4	1	37.5	37.8489	S2	High risk
PROSPECT_15	1	83.6	1	28.1333	39.695	S3	Intermediate risk
PROSPECT_16	1	9.76667	1	0	701.753	S2	High risk
PROSPECT_17	1	34.6333	1	8.66667	158.085	S2	High risk
PROSPECT_18	1	18.8	1	14.1667	32.2097	S2	High risk
PROSPECT_19	1	107.767	0	36.1667	11.4473	S2	High risk
PROSPECT_20	1	130.5	0	115.233	4.41539	S3	Intermediate risk
PROSPECT_21	1	132.633	0	120.2	7.35336	S1	Low risk
PROSPECT_22	0	155.833	0	131.2	3.69176	S3	Intermediate risk
PROSPECT_23	1	54.4	1	9.13333	99.3109	S2	High risk
PROSPECT_24	1	40.4667	1	27.5333	28.342	S2	High risk
PROSPECT_25	0	118.833	1	29.9	1.13342	S1	Low risk
PROSPECT_26	1	152.067	1	17.4667	25.7118	S3	Intermediate risk
PROSPECT_27	1	35.6667	0	35.2	42.6306	S2	High risk
PROSPECT_28	0	121.567	0	121.567	5.82219	S1	Low risk
PROSPECT_29	0	119.5	0	119.5	9.6232	S1	Low risk
PROSPECT_30	1	145.933	1	61.1333	22.5965	S3	Intermediate risk
PROSPECT_31	0	124.033	0	124.033	36.7204	S3	Intermediate risk
PROSPECT_32	0	117.8	0	117.8	87.9083	S2	High risk
PROSPECT_33	0	97.5667	0	97.5667	2.07685	S1	Low risk
PROSPECT_34	0	144.967	0	71.2667	9.76394	S1	Low risk
PROSPECT_35	0	112.233	0	112.233	13.9424	S3	Intermediate risk
PROSPECT_36	1	75.7333	1	43.0333	14.5547	S3	Intermediate risk
PROSPECT_37	1	14.6667	1	10.1	187.974	S2	High risk
PROSPECT_38	1	81.6	1	53.1	16.3221	S3	Intermediate risk
PROSPECT_39	1	0.466667	0	0.466667	2.73902	S1	Low risk
PROSPECT_40	1	75.9333	1	46.7	24.7331	S2	High risk
PROSPECT_41	1	166.467	0	109.033	23.935	S2	High risk
PROSPECT_42	0	87.3667	0	87.3667	6.24006	S1	Low risk
PROSPECT_43	1	37.3333	1	14.4667	1.07288	S1	Low risk
PROSPECT_44	1	16.6333	1	7.9	90.9927	S3	Intermediate risk
PROSPECT_45	1	5.06667	1	1.26667	462.376	S2	High risk
PROSPECT_46	1	69.0667	0	65.5	15.7005	S3	Intermediate risk
PROSPECT_47	0	108.033	0	108.033	9.49575	S1	Low risk
PROSPECT_48	0	146.367	1	22.2667	8.01309	S3	Intermediate risk
PROSPECT_49	1	103.533	0	60.5333	99.6677	S2	High risk
PROSPECT_50	1	18.3667	0	1.13333	15.622	S3	Intermediate risk
PROSPECT_51	1	10.1667	1	7.2	1.6503	S1	Low risk
PROSPECT_52	1	33.4	1	31.6333	13.2592	S3	Intermediate risk
PROSPECT_53	1	25.6667	0	16.6667	11.0846	S3	Intermediate risk
PROSPECT_54	1	4.43333	1	0	1129.59	S2	High risk
PROSPECT_55	1	38.5667	1	9.03333	56.4381	S3	Intermediate risk
PROSPECT_56	1	88.2333	0	48.5667	22.8256	S3	Intermediate risk
PROSPECT_57	1	3.66667	1	1.93333	114.817	S2	High risk
PROSPECT_58	1	42.9	1	12	27.0441	S3	Intermediate risk
PROSPECT_59	0	107.867	0	107.867	10.8888	S1	Low risk
PROSPECT_60	1	39.8667	1	26.1333	102.098	S2	High risk
PROSPECT_61	1	26.3667	1	15.3667	18.3647	S3	Intermediate risk
PROSPECT_62	1	121.633	1	29.8667	3.80072	S1	Low risk
PROSPECT_63	0	109.267	1	25.7333	111.103	S2	High risk
PROSPECT_64	1	36.7667	0	36.7667	472.592	S2	High risk
PROSPECT_65	1	8.76667	1	4.6	210.847	S2	High risk
PROSPECT_66	0	101.833	0	101.833	712.484	S2	High risk
PROSPECT_67	1	17.5	1	5.23333	43.703	S3	Intermediate risk
PROSPECT_68	0	110.667	0	110.667	15.0685	S3	Intermediate risk
PROSPECT_69	0	1.1	0	1.1	24.3896	S3	Intermediate risk
PROSPECT_70	0	140.767	1	92.2667	41.1262	S2	High risk
PROSPECT_71	1	49.7	1	15.3333	4.49921	S1	Low risk
PROSPECT_72	1	85.1667	0	26.3	11.8557	S3	Intermediate risk
PROSPECT_73	1	22.6	1	10.0667	10.3783	S1	Low risk
PROSPECT_74	0	119.867	0	119.867	6.04672	S1	Low risk
PROSPECT_75	0	130.3	1	94.5333	7.73183	S3	Intermediate risk
TCIA_1	0	49.8333	0	49.8333	1.40521	S1	Low risk
TCIA_2	0	26.0333	0	26.0333	4.29716	S1	Low risk
TCIA_3	0	27.9	0	27.9	0.374486	S1	Low risk
TCIA_4	0	52.5667	1	18.2	108.58	S2	High risk
TCIA_5	0	44.7667	0	44.7667	11.9178	S3	Intermediate risk
TCIA_6	0	48.6667	0	48.6667	0.671327	S1	Low risk
TCIA_7	0	43.5	0	43.5	1.07788	S1	Low risk
TCIA_8	1	1.4	0	1.4	10.3241	S1	Low risk
TCIA_9	0	27.1	0	27.1	7.2495	S1	Low risk
TCIA_10	0	34.1333	0	34.1333	3.61427	S1	Low risk
TCIA_11	0	22.8	0	22.8	6.80804	S1	Low risk
TCIA_12	0	29.7333	0	29.7333	9.20274	S1	Low risk
TCIA_13	0	49.6	0	49.6	5.01121	S1	Low risk
TCIA_14	0	5.4	0	5.4	2.33084	S1	Low risk
TCIA_15	0	33.9667	0	33.9667	0.65519	S1	Low risk
TCIA_16	0	19	0	19	1.2168	S1	Low risk
TCIA_17	0	52.6667	0	52.6667	29.6655	S2	High risk
TCIA_18	0	40	0	40	7.92209	S1	Low risk
TCIA_19	0	1.86667	0	1.86667	0.94638	S1	Low risk
TCIA_20	0	8.16667	0	8.16667	1.11821	S1	Low risk
TCIA_21	0	104	0	104	1.30715	S1	Low risk
TCIA_22	0	3.1	0	3.1	2.16933	S1	Low risk
TCIA_23	0	23.0333	0	23.0333	1.45459	S1	Low risk
TCIA_24	0	42.0333	1	28	1.32615	S1	Low risk
TCIA_25	1	54.6667	1	25.8333	7.11724	S1	Low risk
TCIA_26	0	87.0667	0	87.0667	4.20212	S1	Low risk
TCIA_27	1	37	1	28.1333	1.24431	S1	Low risk
TCIA_28	0	77.7333	0	77.7333	7.00228	S1	Low risk
TCIA_29	0	110.1	1	5	89.4754	S2	High risk
TCIA_30	0	107.967	1	38.6333	110.181	S3	Intermediate risk
TCIA_31	0	120.4	0	120.4	2.2327	S1	Low risk
TCIA_32	0	64.5	0	64.5	5.73157	S1	Low risk
TCIA_33	1	17.1333	0	17.1333	31.1347	S3	Intermediate risk
TCIA_34	0	111.267	1	17.3	1.11535	S1	Low risk
TCIA_35	1	46.1333	1	16.0667	50.4422	S2	High risk
TCIA_36	1	3	0	3	8.52905	S1	Low risk
TCIA_37	0	89.2333	1	88.4667	8.10833	S3	Intermediate risk
TCIA_38	0	84.0333	0	84.0333	2.79545	S1	Low risk
TCIA_39	0	110.933	1	100.633	12.4316	S1	Low risk
TCIA_40	0	38.2333	0	38.2333	59.1057	S3	Intermediate risk
TCIA_41	1	22.5333	1	19.6333	4.90553	S1	Low risk
TCIA_42	1	26.5667	0	26.5667	57.0487	S2	High risk
TCIA_43	1	82	1	6.66667	4.18672	S1	Low risk
TCIA_44	0	74.4	0	74.4	22.3373	S1	Low risk
TCIA_45	0	72.1	0	72.1	29.3859	S3	Intermediate risk
TCIA_46	1	11.7333	1	3.33333	151.946	S2	High risk
TCIA_47	1	15	1	13	3.50812	S1	Low risk
TCIA_48	1	64.5333	1	32.7333	4.86603	S1	Low risk
TCIA_49	0	91.1	0	91.1	71.0103	S3	Intermediate risk
TCIA_50	1	18.0667	1	5.1	5.57217	S1	Low risk
TCIA_51	0	89.1667	0	89.1667	32.8911	S3	Intermediate risk
TCIA_52	1	61	1	12.4333	14.2419	S1	Low risk
TCIA_53	1	27.9333	1	25.7333	275.143	S2	High risk
TCIA_54	1	1.13333	0	1.13333	8.15735	S1	Low risk
TCIA_55	0	9.53333	0	9.53333	1.15356	S1	Low risk
TCIA_56	1	5.63333	0	5.63333	5.22003	S1	Low risk
TCIA_57	1	68.7	0	68.7	14.6844	S3	Intermediate risk
TCIA_58	0	85.8333	0	85.8333	1.7023	S1	Low risk
TCIA_59	0	66.2667	0	66.2667	6.02022	S1	Low risk
TCIA_60	0	85.8333	0	85.8333	2.83061	S1	Low risk
TCIA_61	0	56	0	56	12.6472	S1	Low risk
TCIA_62	0	77.3	0	77.3	6.39101	S1	Low risk
TCIA_63	0	74.3333	0	74.3333	10.1326	S1	Low risk
TCIA_64	0	79.0667	0	79.0667	5.03471	S1	Low risk
TCIA_65	0	67	0	67	2.65599	S1	Low risk
TCIA_66	1	43.3333	1	29.9	4.85239	S1	Low risk
TCIA_67	1	9.1	1	8	9.72719	S1	Low risk
TCIA_68	0	74.0667	0	74.0667	4.03792	S1	Low risk
TCIA_69	0	72.2667	1	47.0667	371.86	S2	High risk
TCIA_70	1	44.5667	0	44.5667	6.60493	S1	Low risk
TCIA_71	0	70.8	0	70.8	28.6972	S3	Intermediate risk
TCIA_72	1	39.4333	0	39.4333	2.6947	S1	Low risk
TCIA_73	0	78.6333	0	78.6333	4.77295	S1	Low risk
TCIA_74	0	80.2667	0	80.2667	0.810532	S1	Low risk
TCIA_75	0	67.6333	0	67.6333	1.53521	S1	Low risk
TCIA_76	0	68.6333	0	68.6333	5.0174	S1	Low risk
TCIA_77	0	66.6333	0	66.6333	0.841522	S1	Low risk
TCIA_78	1	12.4667	1	10.1667	91.1942	S2	High risk
TCIA_79	1	10.5667	0	10.5667	41.4475	S3	Intermediate risk
TCIA_80	0	66.9	0	66.9	7.90693	S1	Low risk
TCIA_81	0	63.7333	0	63.7333	361.846	S2	High risk
TCIA_82	1	34.8333	0	34.8333	0.835605	S1	Low risk
TCIA_83	1	48.9667	0	48.9667	2.23383	S1	Low risk
TCIA_84	1	16.7667	1	12.7667	1.68771	S1	Low risk
TCIA_85	0	67.3	0	67.3	2.91467	S1	Low risk
TCIA_86	1	14.3333	1	4.66667	27.7547	S3	Intermediate risk
TCIA_87	1	43.1	0	43.1	43.4381	S3	Intermediate risk
TCIA_88	0	62.5333	0	62.5333	2.98726	S1	Low risk
TCIA_89	1	15.6	0	15.6	2.2171	S1	Low risk
TCIA_90	0	27.5667	0	27.5667	10.3799	S3	Intermediate risk
TCIA_91	0	67.4	0	67.4	1.39999	S1	Low risk
TCIA_92	1	29.5	0	29.5	17.1211	S1	Low risk
TCIA_93	0	65.9667	0	65.9667	3.7178	S1	Low risk
TCIA_94	0	62.5333	1	18.1667	31.3896	S3	Intermediate risk
TCIA_95	1	16.8333	0	16.8333	161.248	S2	High risk
TCIA_96	1	33.9667	0	33.9667	13.9095	S1	Low risk
TCIA_97	1	6.43333	1	10.9333	8.64883	S1	Low risk
TCIA_98	0	63.7667	0	63.7667	2.25372	S1	Low risk
TCIA_99	0	65.3667	0	65.3667	6.05087	S1	Low risk
TCIA_100	0	13.5333	0	13.5333	16.8459	S1	Low risk
TCIA_101	0	48.6667	0	48.6667	14.6149	S3	Intermediate risk
TCIA_102	0	28.9667	0	28.9667	17.5836	S3	Intermediate risk
TCIA_103	1	7.5	0	7.5	27.6737	S3	Intermediate risk
TCIA_104	0	50.5	0	50.5	38.2122	S3	Intermediate risk
TCIA_105	0	65.2333	0	65.2333	0.740689	S1	Low risk
TCIA_106	0	55.2	0	55.2	1.21307	S1	Low risk
TCIA_107	0	50.5667	1	10.4	0.868881	S1	Low risk
TCIA_108	0	48.3667	0	48.3667	10.634	S3	Intermediate risk
TCIA_109	1	14.0667	1	11.3333	3.91526	S1	Low risk
TCIA_110	0	43.5	0	43.5	8.39892	S1	Low risk
TCIA_111	0	0.8	0	0.8	12.8177	S1	Low risk
TCIA_112	0	0.733333	0	0.733333	40.8652	S3	Intermediate risk
TCIA_113	1	5.26667	0	5.26667	2.13379	S1	Low risk
TCIA_114	0	42.8333	0	42.8333	54.1189	S2	High risk
TCIA_115	0	4.13333	0	4.13333	7.13953	S3	Intermediate risk
TCIA_116	0	34.4	0	34.4	5.18401	S1	Low risk
TCIA_117	0	25.7667	0	25.7667	24.5536	S3	Intermediate risk
TCIA_118	0	83	1	60.9333	38.4983	S2	High risk
TCIA_119	0	64.4	1	24.9667	379.559	S2	High risk
TCIA_120	0	60.5667	1	12.9333	11.1363	S1	Low risk
TCIA_121	1	24.7333	0	24.7333	73.7283	S2	High risk
TCIA_122	1	1.73333	0	1.73333	9.4819	S3	Intermediate risk
TCIA_123	0	2.66667	0	2.66667	80.3458	S2	High risk
TCIA_124	0	74.1	0	74.1	312.09	S2	High risk

## Sheet: Supplementary Data 2b
Supplementary Data 2. (b) Internal Validation Cohort Data for Univariate and multivariate Cox regression analysis of recurrence-free survival (RFS) and overall survival (OS)
Patient_id	OS_Status	OS_Time	RFS_Status	RFS_Time	Tumor_vol_ml	label	new_Label_meaning
ICON_1	0	61.5	0	61.5	6.2073	S1	Low risk
ICON_2	0	62.0333	0	62.0333	18.529	S3	Intermediate risk
ICON_3	0	42.4	0	42.4	9.61213	S1	Low risk
ICON_4	0	52.2667	0	52.2667	4.74133	S1	Low risk
ICON_5	1	5.43333	1	3.56667	37.8647	S3	Intermediate risk
ICON_6	0	34.1667	0	34.1667	7.39847	S1	Low risk
ICON_7	0	52.5	0	52.5	15.469	S1	Low risk
ICON_8	0	64.2	1	7.3	3.66058	S1	Low risk
ICON_9	0	59.3	1	16.2333	50.959	S3	Intermediate risk
ICON_10	0	63.6667	0	63.6667	15.184	S1	Low risk
ICON_11	0	51.9333	0	51.9333	12.1241	S1	Low risk
ICON_12	0	56.8333	0	56.8333	13.5373	S1	Low risk
ICON_13	0	65.3333	0	65.3333	4.42314	S1	Low risk
ICON_14	1	40.2333	1	7.03333	184.193	S3	Intermediate risk
ICON_15	0	2.1	0	2.1	561.683	S2	High risk
ICON_16	1	63.1333	1	54.5	9.99641	S1	Low risk
ICON_17	0	61.9667	0	61.9667	6.24573	S1	Low risk
ICON_18	0	64.5667	0	64.5667	3.91061	S1	Low risk
ICON_19	1	0.733333	0	0.733333	27.2385	S3	Intermediate risk
ICON_20	1	9.3	1	6.86667	344.114	S2	High risk
ICON_21	0	65.6667	0	65.6667	56.6118	S3	Intermediate risk
ICON_22	0	48.9667	0	48.9667	90.9927	S3	Intermediate risk
ICON_23	0	64.7	0	64.7	0.80071	S1	Low risk
ICON_24	0	59.6667	0	59.6667	12.9603	S1	Low risk
ICON_25	1	12.8	1	9	14.8843	S1	Low risk
ICON_26	0	55.4667	0	55.4667	12.8342	S1	Low risk
ICON_27	0	54.1	0	54.1	9.43808	S1	Low risk
ICON_28	1	4.93333	1	4.16667	126.817	S2	High risk
ICON_29	1	35.2333	1	12.5667	5.18814	S1	Low risk
ICON_30	0	60.4	0	60.4	13.5999	S1	Low risk
ICON_31	1	16.8667	1	13.3667	35.2522	S3	Intermediate risk
ICON_32	0	62.3333	0	62.3333	48.5863	S3	Intermediate risk
ICON_33	0	56.4667	1	9.96667	174.24	S3	Intermediate risk
ICON_34	0	54.8	0	54.8	5.85265	S1	Low risk
ICON_35	1	44.4667	0	44.4667	10.8576	S1	Low risk
ICON_36	0	54.9	1	16.3667	37.0573	S3	Intermediate risk
ICON_37	0	48.8667	0	48.8667	8.55212	S1	Low risk
ICON_38	1	37.7333	1	21.9667	128.297	S2	High risk
ICON_39	1	45.0667	1	16.2667	49.796	S3	Intermediate risk
ICON_40	1	9.16667	1	7.1	70.4262	S3	Intermediate risk
ICON_41	0	59.6333	1	21.9	6.65305	S1	Low risk
ICON_42	0	47.5667	0	47.5667	72.7097	S3	Intermediate risk
ICON_43	0	56.7333	0	56.7333	43.5615	S3	Intermediate risk
ICON_44	0	56.7333	0	56.7333	64.6497	S3	Intermediate risk
ICON_45	0	51.9333	0	51.9333	737.257	S2	High risk
ICON_46	0	52.6667	0	52.6667	228.441	S2	High risk
ICON_47	0	51.2	0	51.2	49.8274	S3	Intermediate risk
ICON_48	1	45.9	1	13.2667	381.744	S2	High risk
ICON_49	0	59.1667	0	59.1667	13.4949	S1	Low risk
ICON_50	1	4.6	1	3.6	83.1461	S3	Intermediate risk
ICON_51	0	59.7667	0	59.7667	235.958	S2	High risk
ICON_52	1	51.1667	0	51.1667	103.415	S3	Intermediate risk
ICON_53	0	58.6333	0	58.6333	35.2635	S3	Intermediate risk
ICON_54	0	43.1	0	43.1	53.8355	S3	Intermediate risk
ICON_55	0	7.33333	0	7.33333	12.48	S1	Low risk
ICON_56	0	56.6333	0	56.6333	11.0995	S1	Low risk
ICON_57	0	54.9333	0	54.9333	4.44312	S1	Low risk
ICON_58	0	39.6333	0	39.6333	2.63306	S1	Low risk
ICON_59	0	0.3	0	0.3	38.4586	S3	Intermediate risk
ICON_60	0	54.5667	0	54.5667	42.3685	S3	Intermediate risk
ICON_61	0	57.1667	1	43.1333	4.77633	S1	Low risk
ICON_62	0	52.0333	0	52.0333	291.76	S2	High risk
ICON_63	0	47.9667	0	47.9667	5.62841	S1	Low risk
ICON_64	0	55.8667	1	13.3333	12.9139	S1	Low risk
ICON_65	0	55.2667	1	10.9333	29.1961	S3	Intermediate risk
ICON_66	0	49.3667	0	49.3667	47.8871	S3	Intermediate risk
ICON_67	0	54.6333	0	54.6333	209.066	S3	Intermediate risk
ICON_68	0	47	0	47	62.8318	S3	Intermediate risk
ICON_69	0	50.8	1	12.0667	43.4753	S3	Intermediate risk
ICON_70	0	43.4667	0	43.4667	171.529	S3	Intermediate risk
ICON_71	0	44.1333	0	44.1333	76.6339	S3	Intermediate risk
ICON_72	1	3.16667	0	3.16667	1.63603	S1	Low risk
ICON_73	0	40.8667	0	40.8667	127.142	S3	Intermediate risk
ICON_74	0	50.9	1	6.3	273.124	S2	High risk
ICON_75	1	23.9667	1	1.56667	67.5461	S3	Intermediate risk
ICON_76	0	49.5	0	49.5	7.78204	S1	Low risk
ICON_77	1	13.9	1	8.6	116.784	S2	High risk
ICON_78	0	49.8333	0	49.8333	24.0707	S3	Intermediate risk
ICON_79	0	43.7667	1	32.5	6.26755	S1	Low risk
ICON_80	0	46.8667	0	46.8667	46.4477	S3	Intermediate risk
ICON_81	0	53.1667	0	53.1667	114.614	S3	Intermediate risk
ICON_82	0	48.8333	0	48.8333	14.8239	S1	Low risk
ICON_83	1	43.7	1	12.1667	1.55386	S1	Low risk
ICON_84	0	48.2667	0	48.2667	15.4968	S1	Low risk
ICON_85	1	0.333333	0	0.333333	410.892	S2	High risk
ICON_86	0	43.3667	0	43.3667	11.1094	S1	Low risk
ICON_87	1	27.8	1	25.1	48.2388	S3	Intermediate risk
ICON_88	0	48.5667	0	48.5667	4.69418	S1	Low risk
ICON_89	1	25	1	7.6	591.612	S2	High risk
ICON_90	0	46.1667	0	46.1667	401.8	S2	High risk
ICON_91	0	38.1	1	11.7333	13.465	S1	Low risk
ICON_92	0	44.5	0	44.5	40.9402	S3	Intermediate risk
ICON_93	0	27.5667	1	26.3333	32.444	S3	Intermediate risk
ICON_94	0	38.7667	0	38.7667	9.9737	S1	Low risk
ICON_95	0	27.2333	0	27.2333	45.6406	S3	Intermediate risk
ICON_96	1	22.6667	1	9.46667	54.3098	S3	Intermediate risk
ICON_97	0	46.2333	0	46.2333	6.21866	S1	Low risk
ICON_98	0	44.4333	0	44.4333	7.82856	S1	Low risk
ICON_99	0	43.6333	1	31.5667	81.2342	S3	Intermediate risk
ICON_100	0	44	0	44	69.0494	S3	Intermediate risk
ICON_101	0	40.7333	0	40.7333	230.521	S2	High risk
ICON_102	0	41.3	0	41.3	9.76104	S1	Low risk
ICON_103	1	43	1	11.3	16.0204	S1	Low risk
ICON_104	0	42.2667	1	2.86667	55.3864	S3	Intermediate risk
ICON_105	1	1.56667	0	1.56667	42.1056	S3	Intermediate risk
ICON_106	0	40.1	1	21.6333	7.72166	S1	Low risk
ICON_107	0	38.9	0	38.9	78.06	S3	Intermediate risk
ICON_108	0	39.1	0	39.1	24.9766	S3	Intermediate risk
ICON_109	0	65.6	1	5	5.91993	S1	Low risk
ICON_110	0	11.1667	0	11.1667	10.4018	S1	Low risk
ICON_111	0	29.8333	0	29.8333	10.0784	S1	Low risk
ICON_112	0	37.8333	0	37.8333	4.68779	S1	Low risk
ICON_113	0	38.5	0	38.5	348.147	S2	High risk
ICON_114	0	39.3333	1	15.7333	3.91298	S1	Low risk
ICON_115	0	32.0333	0	32.0333	23.9319	S3	Intermediate risk
ICON_116	0	36.7333	0	36.7333	14.2102	S1	Low risk
ICON_117	1	35.7333	1	4.96667	141.009	S2	High risk
ICON_118	0	25.3	1	15.2333	14.9898	S1	Low risk
ICON_119	1	17.6333	1	7.56667	165.817	S2	High risk
ICON_120	0	35	0	35	6.24326	S1	Low risk
ICON_121	0	1.86667	0	1.86667	26.6924	S1	Low risk
ICON_122	0	39	0	39	66.7348	S3	Intermediate risk
ICON_123	0	38.7667	0	38.7667	12.2808	S1	Low risk
ICON_124	0	38.0667	0	38.0667	8.72568	S1	Low risk
ICON_125	0	39.0333	0	39.0333	8.09739	S1	Low risk
ICON_126	1	6.3	1	3.7	5.60153	S1	Low risk
ICON_127	0	54.7	0	54.7	89.4023	S3	Intermediate risk
ICON_128	0	45.5	0	45.5	27.4798	S3	Intermediate risk
ICON_129	1	5.9	0	5.9	16.0042	S1	Low risk
ICON_130	0	60.8333	0	60.8333	7.77724	S1	Low risk
ICON_131	0	38.7	0	38.7	17.5912	S1	Low risk
ICON_132	0	53.6	0	53.6	4.25873	S1	Low risk
