# Supplementary material for: Enhancing NSCLC recurrence prediction with PET/CT habitat imaging, ctDNA, and integrative radiogenomics-blood insights
Source: Nat Commun. 2024 Apr 11;15:3152. doi: 10.1038/s41467-024-47512-0 (PMC11009351; doi:10.1038/s41467-024-47512-0)
Supplement: Supplementary file 7 — Supplementary Data 3 [file 41467_2024_47512_MOESM7_ESM.xlsx]

## Sheet: Supplementary Data 3
Supplementary Data 3. Tumor-related parameters such as MTV, TLG and tumor volume of patients from integrated cohort arranged in ascending order of their range
Grouping	MTV	Label	MTV_Range		Grouping	TLG	Label	TLG_Range		Grouping	Tumor volume	Label	Tumor_volume_Range
Train	0	Low_Risk	Low_MTV		Train	0	Low_Risk	Low_TLG		Train	0.374486	Low_Risk	Low_TV
Train	0	Low_Risk	Low_MTV		Train	0	Low_Risk	Low_TLG		Train	0.65519	Low_Risk	Low_TV
Train	0	Low_Risk	Low_MTV		Train	0	Low_Risk	Low_TLG		Train	0.671327	Low_Risk	Low_TV
Train	0	Low_Risk	Low_MTV		Train	0	Low_Risk	Low_TLG		Train	0.740689	Low_Risk	Low_TV
Train	0	Low_Risk	Low_MTV		Train	0	Low_Risk	Low_TLG		Test	0.80071	Low_Risk	Low_TV
Train	0	Intermediate_Risk	Low_MTV		Train	0	Intermediate_Risk	Low_TLG		Train	0.810532	Low_Risk	Low_TV
Train	0	Low_Risk	Low_MTV		Train	0	Low_Risk	Low_TLG		Train	0.835605	Low_Risk	Low_TV
Train	0	Low_Risk	Low_MTV		Train	0	Low_Risk	Low_TLG		Train	0.841522	Low_Risk	Low_TV
Train	0	Low_Risk	Low_MTV		Train	0	Low_Risk	Low_TLG		Train	0.868881	Low_Risk	Low_TV
Train	0	Low_Risk	Low_MTV		Train	0	Low_Risk	Low_TLG		Train	0.94638	Low_Risk	Low_TV
Train	0	Low_Risk	Low_MTV		Train	0	Low_Risk	Low_TLG		Train	1.07288	Low_Risk	Low_TV
Train	0	Low_Risk	Low_MTV		Train	0	Low_Risk	Low_TLG		Train	1.07788	Low_Risk	Low_TV
Train	0	Low_Risk	Low_MTV		Train	0	Low_Risk	Low_TLG		Train	1.11535	Low_Risk	Low_TV
Train	0	Low_Risk	Low_MTV		Train	0	Low_Risk	Low_TLG		Train	1.11821	Low_Risk	Low_TV
Train	0	Low_Risk	Low_MTV		Train	0	Low_Risk	Low_TLG		Train	1.13342	Low_Risk	Low_TV
Train	0	Low_Risk	Low_MTV		Train	0	Low_Risk	Low_TLG		Train	1.15356	Low_Risk	Low_TV
Train	0	Low_Risk	Low_MTV		Train	0	Low_Risk	Low_TLG		Train	1.21307	Low_Risk	Low_TV
Train	0	Low_Risk	Low_MTV		Train	0	Low_Risk	Low_TLG		Train	1.2168	Low_Risk	Low_TV
Train	0	Low_Risk	Low_MTV		Train	0	Low_Risk	Low_TLG		Train	1.24431	Low_Risk	Low_TV
Train	0	Low_Risk	Low_MTV		Train	0	Low_Risk	Low_TLG		Train	1.30715	Low_Risk	Low_TV
Train	0	Low_Risk	Low_MTV		Train	0	Low_Risk	Low_TLG		Train	1.32615	Low_Risk	Low_TV
Train	0	Low_Risk	Low_MTV		Train	0	Low_Risk	Low_TLG		Train	1.39999	Low_Risk	Low_TV
Train	0	Low_Risk	Low_MTV		Train	0	Low_Risk	Low_TLG		Train	1.40521	Low_Risk	Low_TV
Train	0	Low_Risk	Low_MTV		Train	0	Low_Risk	Low_TLG		Train	1.45459	Low_Risk	Low_TV
Train	0	Low_Risk	Low_MTV		Train	0	Low_Risk	Low_TLG		Train	1.47816	Low_Risk	Low_TV
Train	0	Low_Risk	Low_MTV		Train	0	Low_Risk	Low_TLG		Train	1.53521	Low_Risk	Low_TV
Train	0	Low_Risk	Low_MTV		Train	0	Low_Risk	Low_TLG		Test	1.55386	Low_Risk	Low_TV
Train	0	Intermediate_Risk	Low_MTV		Train	0	Intermediate_Risk	Low_TLG		Test	1.63603	Low_Risk	Low_TV
Train	0	Intermediate_Risk	Low_MTV		Train	0	Intermediate_Risk	Low_TLG		Train	1.6503	Low_Risk	Low_TV
Train	0	Low_Risk	Low_MTV		Train	0	Low_Risk	Low_TLG		Train	1.68771	Low_Risk	Low_TV
Test	0	Low_Risk	Low_MTV		Test	0	Low_Risk	Low_TLG		Train	1.7023	Low_Risk	Low_TV
Test	0	Low_Risk	Low_MTV		Test	0	Low_Risk	Low_TLG		Train	2.07685	Low_Risk	Low_TV
Test	0	Low_Risk	Low_MTV		Test	0	Low_Risk	Low_TLG		Train	2.13379	Low_Risk	Low_TV
Test	0	Low_Risk	Low_MTV		Test	0	Low_Risk	Low_TLG		Train	2.16933	Low_Risk	Low_TV
Test	0	Low_Risk	Low_MTV		Test	0	Low_Risk	Low_TLG		Train	2.2171	Low_Risk	Low_TV
Test	0	Low_Risk	Low_MTV		Test	0	Low_Risk	Low_TLG		Train	2.2327	Low_Risk	Low_TV
Train	0.0064621	Low_Risk	Low_MTV		Train	0.0162814	Low_Risk	Low_TLG		Train	2.23383	Low_Risk	Low_TV
Train	0.0204792	Low_Risk	Low_MTV		Train	0.0525028	Low_Risk	Low_TLG		Train	2.25372	Low_Risk	Low_TV
Train	0.0228306	Low_Risk	Low_MTV		Train	0.0582065	Low_Risk	Low_TLG		Train	2.33084	Low_Risk	Low_TV
Train	0.0404358	Low_Risk	Low_MTV		Train	0.104222	Low_Risk	Low_TLG		Test	2.63306	Low_Risk	Low_TV
Train	0.0570467	Low_Risk	Low_MTV		Train	0.148117	Low_Risk	Low_TLG		Train	2.65599	Low_Risk	Low_TV
Train	0.0695811	Low_Risk	Low_MTV		Train	0.179272	Low_Risk	Low_TLG		Train	2.6947	Low_Risk	Low_TV
Train	0.0786735	Low_Risk	Low_MTV		Train	0.204008	Low_Risk	Low_TLG		Train	2.73902	Low_Risk	Low_TV
Test	0.0855721	Low_Risk	Low_MTV		Test	0.222674	Low_Risk	Low_TLG		Train	2.79545	Low_Risk	Low_TV
Train	0.0923157	Low_Risk	Low_MTV		Train	0.245897	Low_Risk	Low_TLG		Train	2.83061	Low_Risk	Low_TV
Train	0.102753	Low_Risk	Low_MTV		Train	0.270111	Low_Risk	Low_TLG		Train	2.91467	Low_Risk	Low_TV
Train	0.103377	Low_Risk	Low_MTV		Train	0.304529	Low_Risk	Low_TLG		Train	2.98726	Low_Risk	Low_TV
Train	0.115236	Low_Risk	Low_MTV		Train	0.306838	Low_Risk	Low_TLG		Train	3.3927	Low_Risk	Low_TV
Test	0.132248	Low_Risk	Low_MTV		Test	0.34394	Low_Risk	Low_TLG		Train	3.50812	Low_Risk	Low_TV
Train	0.137089	High_Risk	Low_MTV		Train	0.353898	High_Risk	Low_TLG		Train	3.61427	Low_Risk	Low_TV
Train	0.181608	Low_Risk	Low_MTV		Train	0.562736	Low_Risk	Low_TLG		Test	3.66058	Low_Risk	Low_TV
Train	0.216675	Low_Risk	Low_MTV		Train	0.58227	High_Risk	Low_TLG		Train	3.69176	Intermediate_Risk	Low_TV
Train	0.225486	High_Risk	Low_MTV		Train	0.636815	Low_Risk	Low_TLG		Train	3.7178	Low_Risk	Low_TV
Train	0.252533	Low_Risk	Low_MTV		Train	0.708325	Low_Risk	Low_TLG		Train	3.80072	Low_Risk	Low_TV
Train	0.253319	Low_Risk	Low_MTV		Train	0.968652	Low_Risk	Low_TLG		Test	3.91061	Low_Risk	Low_TV
Test	0.299502	Low_Risk	Low_MTV		Train	1.03618	Low_Risk	Low_TLG		Test	3.91298	Low_Risk	Low_TV
Train	0.339913	Low_Risk	Low_MTV		Train	1.0664	Low_Risk	Low_TLG		Train	3.91526	Low_Risk	Low_TV
Train	0.344275	Low_Risk	Low_MTV		Test	1.07676	Low_Risk	Low_TLG		Train	4.03792	Low_Risk	Low_TV
Train	0.392151	Low_Risk	Low_MTV		Train	1.17405	Low_Risk	Low_TLG		Train	4.18672	Low_Risk	Low_TV
Train	0.398598	Low_Risk	Low_MTV		Train	1.21385	Low_Risk	Low_TLG		Train	4.20212	Low_Risk	Low_TV
Train	0.40065	Low_Risk	Low_MTV		Train	1.2649	Low_Risk	Low_TLG		Test	4.25873	Low_Risk	Low_TV
Train	0.40976	Low_Risk	Low_MTV		Train	1.2813	Low_Risk	Low_TLG		Train	4.29716	Low_Risk	Low_TV
Train	0.411575	Low_Risk	Low_MTV		Train	1.34909	Low_Risk	Low_TLG		Train	4.41539	Intermediate_Risk	Low_TV
Train	0.431824	Low_Risk	Low_MTV		Train	1.35638	Low_Risk	Low_TLG		Test	4.42314	Low_Risk	Low_TV
Test	0.492096	Low_Risk	Low_MTV		Test	1.38796	Low_Risk	Low_TLG		Test	4.44312	Low_Risk	Low_TV
Train	0.50767	Low_Risk	Low_MTV		Train	1.50408	Low_Risk	Low_TLG		Train	4.49921	Low_Risk	Low_TV
Train	0.526245	Low_Risk	Low_MTV		Train	1.59555	Low_Risk	Low_TLG		Test	4.68779	Low_Risk	Low_TV
Test	0.567627	Low_Risk	Low_MTV		Test	1.66343	Low_Risk	Low_TLG		Test	4.69418	Low_Risk	Low_TV
Train	0.570636	Low_Risk	Low_MTV		Train	1.68908	Intermediate_Risk	Low_TLG		Test	4.74133	Low_Risk	Low_TV
Train	0.575153	Low_Risk	Low_MTV		Train	1.70132	Low_Risk	Low_TLG		Train	4.77295	Low_Risk	Low_TV
Test	0.595303	Low_Risk	Low_MTV		Test	1.72861	Low_Risk	Low_TLG		Test	4.77633	Low_Risk	Low_TV
Train	0.635229	Intermediate_Risk	Low_MTV		Train	1.79758	Low_Risk	Low_TLG		Train	4.85239	Low_Risk	Low_TV
Train	0.65565	Low_Risk	Low_MTV		Test	2.36986	Low_Risk	Low_TLG		Train	4.86603	Low_Risk	Low_TV
Train	0.673345	Intermediate_Risk	Low_MTV		Train	2.5404	Low_Risk	Low_TLG		Train	4.90553	Low_Risk	Low_TV
Train	0.715142	Low_Risk	Low_MTV		Test	2.65873	Low_Risk	Low_TLG		Train	5.01121	Low_Risk	Low_TV
Train	0.767517	Low_Risk	Low_MTV		Train	2.72423	Intermediate_Risk	Low_TLG		Train	5.0174	Low_Risk	Low_TV
Test	0.875391	Low_Risk	Low_MTV		Train	2.74338	Low_Risk	Low_TLG		Train	5.03471	Low_Risk	Low_TV
Train	0.884103	Low_Risk	Low_MTV		Train	2.89191	Low_Risk	Low_TLG		Train	5.18401	Low_Risk	Low_TV
Train	0.900785	Low_Risk	Low_MTV		Train	3.23478	Low_Risk	Low_TLG		Test	5.18814	Low_Risk	Low_TV
Train	0.902363	Low_Risk	Low_MTV		Train	3.3244	Low_Risk	Low_TLG		Train	5.22003	Low_Risk	Low_TV
Test	0.97229	Low_Risk	Low_MTV		Train	3.37358	Low_Risk	Low_TLG		Train	5.57217	Low_Risk	Low_TV
Train	1.03221	Intermediate_Risk	Low_MTV		Train	3.41065	Intermediate_Risk	Low_TLG		Test	5.60153	Low_Risk	Low_TV
Train	1.06652	Low_Risk	Low_MTV		Test	3.91381	Low_Risk	Low_TLG		Test	5.62841	Low_Risk	Low_TV
Train	1.09073	Low_Risk	Low_MTV		Train	4.01845	Low_Risk	Low_TLG		Train	5.73157	Low_Risk	Low_TV
Train	1.13894	Low_Risk	Low_MTV		Test	4.06128	Low_Risk	Low_TLG		Train	5.82219	Low_Risk	Low_TV
Train	1.31503	Low_Risk	Low_MTV		Train	4.14139	Low_Risk	Low_TLG		Test	5.85265	Low_Risk	Low_TV
Test	1.3504	Low_Risk	Low_MTV		Train	4.59036	High_Risk	Low_TLG		Test	5.91993	Low_Risk	Low_TV
Train	1.36904	High_Risk	Low_MTV		Train	4.71552	Low_Risk	Low_TLG		Train	6.02022	Low_Risk	Low_TV
Test	1.37513	Low_Risk	Low_MTV		Train	5.14362	Low_Risk	Low_TLG		Train	6.04672	Low_Risk	Low_TV
Test	1.38026	Low_Risk	Low_MTV		Test	5.48461	Low_Risk	Low_TLG		Train	6.05087	Low_Risk	Low_TV
Test	1.45973	Low_Risk	Low_MTV		Test	6.06482	Intermediate_Risk	Low_TLG		Test	6.2073	Low_Risk	Low_TV
Test	1.48775	Low_Risk	Low_MTV		Test	6.11672	Intermediate_Risk	Low_TLG		Test	6.21866	Low_Risk	Low_TV
Test	1.59817	Low_Risk	Low_MTV		Train	6.14011	Low_Risk	Low_TLG		Train	6.24006	Low_Risk	Low_TV
Test	1.73611	Low_Risk	Low_MTV		Test	6.26954	Low_Risk	Low_TLG		Test	6.24326	Low_Risk	Low_TV
Train	1.82626	Low_Risk	Low_MTV		Test	6.35275	Low_Risk	Low_TLG		Test	6.24573	Low_Risk	Low_TV
Train	1.93024	Low_Risk	Low_MTV		Train	6.56468	Low_Risk	Low_TLG		Test	6.26755	Low_Risk	Low_TV
Train	1.93063	Intermediate_Risk	Low_MTV		Train	6.6178	Intermediate_Risk	Low_TLG		Train	6.39101	Low_Risk	Low_TV
Test	1.99585	Low_Risk	Low_MTV		Train	7.17836	Low_Risk	Low_TLG		Train	6.60493	Low_Risk	Low_TV
Train	2.03636	Low_Risk	Low_MTV		Test	7.18883	Low_Risk	Low_TLG		Test	6.65305	Low_Risk	Low_TV
Test	2.09961	Intermediate_Risk	Low_MTV		Test	7.8936	Intermediate_Risk	Low_TLG		Train	6.80804	Low_Risk	Low_TV
Train	2.10813	Low_Risk	Low_MTV		Test	7.91565	Low_Risk	Low_TLG		Train	7.00228	Low_Risk	Low_TV
Train	2.16529	Low_Risk	Low_MTV		Train	8.30588	Low_Risk	Low_TLG		Train	7.11724	Low_Risk	Low_TV
Train	2.1837	Low_Risk	Low_MTV		Train	9.6544	High_Risk	Low_TLG		Train	7.13953	Intermediate_Risk	Low_TV
Train	2.22779	Low_Risk	Low_MTV		Train	9.90435	Low_Risk	Low_TLG		Train	7.2495	Low_Risk	Low_TV
Test	2.26875	Intermediate_Risk	Low_MTV		Test	9.99928	Low_Risk	Low_TLG		Train	7.35336	Low_Risk	Low_TV
Train	2.46565	Low_Risk	Low_MTV		Train	10.5472	Low_Risk	Low_TLG		Test	7.39847	Low_Risk	Low_TV
Train	2.52636	Low_Risk	Low_MTV		Train	10.7451	Low_Risk	Low_TLG		Test	7.72166	Low_Risk	Low_TV
Train	2.61097	Low_Risk	Low_MTV		Train	10.7579	High_Risk	Low_TLG		Train	7.73183	Intermediate_Risk	Low_TV
Test	2.76401	Low_Risk	Low_MTV		Train	10.8818	Low_Risk	Low_TLG		Test	7.77724	Low_Risk	Low_TV
Train	2.79096	Low_Risk	Low_MTV		Train	11.6824	Low_Risk	Low_TLG		Test	7.78204	Low_Risk	Low_TV
Train	2.83409	Low_Risk	Intermediate_MTV		Train	11.7472	Low_Risk	Intermediate_TLG		Test	7.82856	Low_Risk	Intermediate_TV
Train	2.83946	Low_Risk	Intermediate_MTV		Test	11.7529	Low_Risk	Intermediate_TLG		Train	7.90693	Low_Risk	Intermediate_TV
Train	2.85171	Intermediate_Risk	Intermediate_MTV		Train	11.9156	Low_Risk	Intermediate_TLG		Train	7.92209	Low_Risk	Intermediate_TV
Test	2.90193	Intermediate_Risk	Intermediate_MTV		Train	12.6521	Low_Risk	Intermediate_TLG		Train	8.01309	Intermediate_Risk	Intermediate_TV
Test	2.90425	Low_Risk	Intermediate_MTV		Test	12.8441	Low_Risk	Intermediate_TLG		Test	8.09739	Low_Risk	Intermediate_TV
Train	3.09664	Low_Risk	Intermediate_MTV		Train	12.9207	Intermediate_Risk	Intermediate_TLG		Train	8.10833	Intermediate_Risk	Intermediate_TV
Train	3.18908	Low_Risk	Intermediate_MTV		Train	13.353	Intermediate_Risk	Intermediate_TLG		Train	8.15735	Low_Risk	Intermediate_TV
Train	3.28291	High_Risk	Intermediate_MTV		Train	13.8536	High_Risk	Intermediate_TLG		Train	8.39892	Low_Risk	Intermediate_TV
Train	3.29971	Low_Risk	Intermediate_MTV		Train	14.1521	Intermediate_Risk	Intermediate_TLG		Train	8.52905	Low_Risk	Intermediate_TV
Test	3.31912	Low_Risk	Intermediate_MTV		Train	14.6191	Low_Risk	Intermediate_TLG		Test	8.55212	Low_Risk	Intermediate_TV
Train	3.36486	Intermediate_Risk	Intermediate_MTV		Train	14.6743	Intermediate_Risk	Intermediate_TLG		Train	8.64883	Low_Risk	Intermediate_TV
Train	3.41167	High_Risk	Intermediate_MTV		Test	15.2037	Low_Risk	Intermediate_TLG		Test	8.72568	Low_Risk	Intermediate_TV
Train	3.45637	Low_Risk	Intermediate_MTV		Test	15.2408	Low_Risk	Intermediate_TLG		Train	9.20274	Low_Risk	Intermediate_TV
Train	3.54194	Low_Risk	Intermediate_MTV		Train	15.2851	Low_Risk	Intermediate_TLG		Test	9.43808	Low_Risk	Intermediate_TV
Train	3.57377	Low_Risk	Intermediate_MTV		Test	15.9573	Low_Risk	Intermediate_TLG		Train	9.4819	Intermediate_Risk	Intermediate_TV
Train	3.57907	High_Risk	Intermediate_MTV		Train	15.9609	Intermediate_Risk	Intermediate_TLG		Train	9.49575	Low_Risk	Intermediate_TV
Test	3.59907	Low_Risk	Intermediate_MTV		Train	15.9817	Intermediate_Risk	Intermediate_TLG		Test	9.61213	Low_Risk	Intermediate_TV
Test	3.61126	Low_Risk	Intermediate_MTV		Train	17.2573	Intermediate_Risk	Intermediate_TLG		Train	9.6232	Low_Risk	Intermediate_TV
Train	3.71716	Intermediate_Risk	Intermediate_MTV		Test	17.4343	Low_Risk	Intermediate_TLG		Train	9.72719	Low_Risk	Intermediate_TV
Test	3.82814	Low_Risk	Intermediate_MTV		Train	17.6241	Low_Risk	Intermediate_TLG		Test	9.76104	Low_Risk	Intermediate_TV
Train	3.86139	Low_Risk	Intermediate_MTV		Test	17.7832	Low_Risk	Intermediate_TLG		Train	9.76394	Low_Risk	Intermediate_TV
Test	3.88501	Low_Risk	Intermediate_MTV		Test	17.789	Low_Risk	Intermediate_TLG		Test	9.9737	Low_Risk	Intermediate_TV
Test	3.93608	Low_Risk	Intermediate_MTV		Train	17.9083	Low_Risk	Intermediate_TLG		Test	9.99641	Low_Risk	Intermediate_TV
Train	4.0745	Low_Risk	Intermediate_MTV		Train	19.1382	Low_Risk	Intermediate_TLG		Test	10.0784	Low_Risk	Intermediate_TV
Train	4.20065	Low_Risk	Intermediate_MTV		Train	19.463	Low_Risk	Intermediate_TLG		Train	10.1326	Low_Risk	Intermediate_TV
Test	4.21524	Low_Risk	Intermediate_MTV		Train	19.6341	Intermediate_Risk	Intermediate_TLG		Train	10.3241	Low_Risk	Intermediate_TV
Test	4.26498	Low_Risk	Intermediate_MTV		Train	19.6531	Intermediate_Risk	Intermediate_TLG		Train	10.3783	Low_Risk	Intermediate_TV
Train	4.26906	High_Risk	Intermediate_MTV		Train	19.9052	Intermediate_Risk	Intermediate_TLG		Train	10.3799	Intermediate_Risk	Intermediate_TV
Train	4.28676	Intermediate_Risk	Intermediate_MTV		Train	19.9195	Low_Risk	Intermediate_TLG		Test	10.4018	Low_Risk	Intermediate_TV
Train	4.42042	Intermediate_Risk	Intermediate_MTV		Train	20.5804	High_Risk	Intermediate_TLG		Train	10.634	Intermediate_Risk	Intermediate_TV
Train	4.43162	Low_Risk	Intermediate_MTV		Test	21.2703	Low_Risk	Intermediate_TLG		Test	10.8576	Low_Risk	Intermediate_TV
Test	4.44358	Low_Risk	Intermediate_MTV		Train	21.5537	Low_Risk	Intermediate_TLG		Train	10.8888	Low_Risk	Intermediate_TV
Train	4.54671	Intermediate_Risk	Intermediate_MTV		Test	21.8755	Low_Risk	Intermediate_TLG		Train	11.0846	Intermediate_Risk	Intermediate_TV
Test	4.64361	Low_Risk	Intermediate_MTV		Test	23.1085	Low_Risk	Intermediate_TLG		Test	11.0995	Low_Risk	Intermediate_TV
Test	4.82761	Low_Risk	Intermediate_MTV		Train	23.1292	Low_Risk	Intermediate_TLG		Test	11.1094	Low_Risk	Intermediate_TV
Train	4.83195	Low_Risk	Intermediate_MTV		Test	23.2621	Low_Risk	Intermediate_TLG		Train	11.1363	Low_Risk	Intermediate_TV
Test	4.84314	Low_Risk	Intermediate_MTV		Train	23.5114	Low_Risk	Intermediate_TLG		Train	11.4473	High_Risk	Intermediate_TV
Test	5.04112	Low_Risk	Intermediate_MTV		Test	24.0696	Low_Risk	Intermediate_TLG		Train	11.8557	Intermediate_Risk	Intermediate_TV
Test	5.04208	Low_Risk	Intermediate_MTV		Test	24.2511	Low_Risk	Intermediate_TLG		Train	11.9178	Intermediate_Risk	Intermediate_TV
Train	5.09457	Low_Risk	Intermediate_MTV		Train	24.5797	Low_Risk	Intermediate_TLG		Test	12.1241	Low_Risk	Intermediate_TV
Train	5.27022	Intermediate_Risk	Intermediate_MTV		Test	24.8436	Low_Risk	Intermediate_TLG		Test	12.2808	Low_Risk	Intermediate_TV
Test	5.28909	Low_Risk	Intermediate_MTV		Train	24.8706	Low_Risk	Intermediate_TLG		Train	12.4316	Low_Risk	Intermediate_TV
Train	5.37643	Low_Risk	Intermediate_MTV		Train	24.938	Intermediate_Risk	Intermediate_TLG		Test	12.48	Low_Risk	Intermediate_TV
Test	5.40135	Low_Risk	Intermediate_MTV		Train	25.3299	Intermediate_Risk	Intermediate_TLG		Train	12.6472	Low_Risk	Intermediate_TV
Train	5.57175	Low_Risk	Intermediate_MTV		Test	25.9797	Intermediate_Risk	Intermediate_TLG		Train	12.8177	Low_Risk	Intermediate_TV
Train	5.63495	Low_Risk	Intermediate_MTV		Test	26.3997	Low_Risk	Intermediate_TLG		Test	12.8342	Low_Risk	Intermediate_TV
Train	5.70121	Intermediate_Risk	Intermediate_MTV		Test	26.4481	Low_Risk	Intermediate_TLG		Train	12.9072	High_Risk	Intermediate_TV
Train	5.84146	Intermediate_Risk	Intermediate_MTV		Train	27.3322	Low_Risk	Intermediate_TLG		Test	12.9139	Low_Risk	Intermediate_TV
Test	5.947	Low_Risk	Intermediate_MTV		Train	27.5557	Low_Risk	Intermediate_TLG		Test	12.9603	Low_Risk	Intermediate_TV
Train	6.00204	Low_Risk	Intermediate_MTV		Train	27.9391	Intermediate_Risk	Intermediate_TLG		Train	13.2592	Intermediate_Risk	Intermediate_TV
Train	6.01865	Low_Risk	Intermediate_MTV		Train	28.0391	Low_Risk	Intermediate_TLG		Test	13.465	Low_Risk	Intermediate_TV
Test	6.03485	Low_Risk	Intermediate_MTV		Train	29.1344	Low_Risk	Intermediate_TLG		Test	13.4949	Low_Risk	Intermediate_TV
Train	6.08414	Intermediate_Risk	Intermediate_MTV		Train	29.4959	Low_Risk	Intermediate_TLG		Test	13.5373	Low_Risk	Intermediate_TV
Train	6.25419	Low_Risk	Intermediate_MTV		Test	29.5789	Low_Risk	Intermediate_TLG		Test	13.5999	Low_Risk	Intermediate_TV
Train	6.34695	Intermediate_Risk	Intermediate_MTV		Test	29.8206	Intermediate_Risk	Intermediate_TLG		Train	13.9095	Low_Risk	Intermediate_TV
Test	6.39666	Low_Risk	Intermediate_MTV		Test	30.6087	Low_Risk	Intermediate_TLG		Train	13.9424	Intermediate_Risk	Intermediate_TV
Test	6.43359	Low_Risk	Intermediate_MTV		Train	31.5668	High_Risk	Intermediate_TLG		Test	14.2102	Low_Risk	Intermediate_TV
Test	6.46569	Low_Risk	Intermediate_MTV		Test	31.8826	High_Risk	Intermediate_TLG		Train	14.2419	Low_Risk	Intermediate_TV
Test	6.54887	Low_Risk	Intermediate_MTV		Test	31.9514	Low_Risk	Intermediate_TLG		Train	14.5547	Intermediate_Risk	Intermediate_TV
Test	6.55995	Low_Risk	Intermediate_MTV		Train	32.2666	Low_Risk	Intermediate_TLG		Train	14.6149	Intermediate_Risk	Intermediate_TV
Train	6.59637	Intermediate_Risk	Intermediate_MTV		Train	33.7298	High_Risk	Intermediate_TLG		Train	14.6844	Intermediate_Risk	Intermediate_TV
Test	6.77586	Low_Risk	Intermediate_MTV		Train	33.7666	Intermediate_Risk	Intermediate_TLG		Test	14.8239	Low_Risk	Intermediate_TV
Train	6.81713	Low_Risk	Intermediate_MTV		Test	34.8468	Low_Risk	Intermediate_TLG		Test	14.8843	Low_Risk	Intermediate_TV
Train	6.9729	Low_Risk	Intermediate_MTV		Train	35.0362	Intermediate_Risk	Intermediate_TLG		Test	14.9898	Low_Risk	Intermediate_TV
Train	7.05185	Intermediate_Risk	Intermediate_MTV		Train	35.1989	Low_Risk	Intermediate_TLG		Train	15.0685	Intermediate_Risk	Intermediate_TV
Test	7.17748	Intermediate_Risk	Intermediate_MTV		Test	35.7873	Low_Risk	Intermediate_TLG		Test	15.184	Low_Risk	Intermediate_TV
Test	7.48444	Low_Risk	Intermediate_MTV		Train	37.8214	Intermediate_Risk	Intermediate_TLG		Test	15.469	Low_Risk	Intermediate_TV
Test	7.48677	Low_Risk	Intermediate_MTV		Test	39.0198	Low_Risk	Intermediate_TLG		Test	15.4968	Low_Risk	Intermediate_TV
Test	7.77239	Low_Risk	Intermediate_MTV		Train	39.3027	Low_Risk	Intermediate_TLG		Train	15.622	Intermediate_Risk	Intermediate_TV
Train	7.83754	Intermediate_Risk	Intermediate_MTV		Train	39.5005	Intermediate_Risk	Intermediate_TLG		Train	15.7005	Intermediate_Risk	Intermediate_TV
Train	7.87618	Intermediate_Risk	Intermediate_MTV		Test	39.9393	Low_Risk	Intermediate_TLG		Test	16.0042	Low_Risk	Intermediate_TV
Test	8.13866	Low_Risk	Intermediate_MTV		Train	40.5714	Low_Risk	Intermediate_TLG		Test	16.0204	Low_Risk	Intermediate_TV
Train	8.21967	Intermediate_Risk	Intermediate_MTV		Train	41.1156	Intermediate_Risk	Intermediate_TLG		Train	16.3221	Intermediate_Risk	Intermediate_TV
Train	8.26549	Low_Risk	Intermediate_MTV		Test	41.517	Intermediate_Risk	Intermediate_TLG		Train	16.8459	Low_Risk	Intermediate_TV
Train	8.28969	Intermediate_Risk	Intermediate_MTV		Test	43.4879	Low_Risk	Intermediate_TLG		Train	17.1211	Low_Risk	Intermediate_TV
Train	8.3731	Low_Risk	Intermediate_MTV		Test	43.8806	Intermediate_Risk	Intermediate_TLG		Train	17.5836	Intermediate_Risk	Intermediate_TV
Train	8.4685	High_Risk	Intermediate_MTV		Test	44.4188	Low_Risk	Intermediate_TLG		Test	17.5912	Low_Risk	Intermediate_TV
Train	8.66643	Intermediate_Risk	Intermediate_MTV		Train	44.8075	High_Risk	Intermediate_TLG		Train	17.9074	Intermediate_Risk	Intermediate_TV
Train	8.7628	Intermediate_Risk	Intermediate_MTV		Test	44.8851	Low_Risk	Intermediate_TLG		Train	18.3647	Intermediate_Risk	Intermediate_TV
Test	8.76619	Low_Risk	Intermediate_MTV		Test	45.1491	Low_Risk	Intermediate_TLG		Test	18.529	Intermediate_Risk	Intermediate_TV
Test	8.89893	Low_Risk	Intermediate_MTV		Test	47.351	Intermediate_Risk	Intermediate_TLG		Train	22.293	Intermediate_Risk	Intermediate_TV
Test	9.03612	Intermediate_Risk	Intermediate_MTV		Test	47.9301	Low_Risk	Intermediate_TLG		Train	22.3373	Low_Risk	Intermediate_TV
Train	9.09715	High_Risk	Intermediate_MTV		Train	48.4825	Low_Risk	Intermediate_TLG		Train	22.5965	Intermediate_Risk	Intermediate_TV
Test	9.22095	Low_Risk	Intermediate_MTV		Train	48.7901	Intermediate_Risk	Intermediate_TLG		Train	22.8256	Intermediate_Risk	Intermediate_TV
Train	9.35974	Intermediate_Risk	Intermediate_MTV		Train	48.807	Intermediate_Risk	Intermediate_TLG		Test	23.9319	Intermediate_Risk	Intermediate_TV
Train	9.41155	Intermediate_Risk	Intermediate_MTV		Test	49.3173	Low_Risk	Intermediate_TLG		Train	23.935	High_Risk	Intermediate_TV
Test	9.43808	Low_Risk	Intermediate_MTV		Test	49.3319	Low_Risk	Intermediate_TLG		Test	24.0707	Intermediate_Risk	Intermediate_TV
Test	9.65794	Low_Risk	Intermediate_MTV		Test	49.516	Intermediate_Risk	Intermediate_TLG		Train	24.3896	Intermediate_Risk	Intermediate_TV
Test	9.81023	Low_Risk	Intermediate_MTV		Train	50.4192	Intermediate_Risk	Intermediate_TLG		Train	24.5536	Intermediate_Risk	Intermediate_TV
Train	9.84593	High_Risk	Intermediate_MTV		Test	50.7437	Low_Risk	Intermediate_TLG		Train	24.7331	High_Risk	Intermediate_TV
Train	9.86998	Intermediate_Risk	Intermediate_MTV		Train	51.0821	Intermediate_Risk	Intermediate_TLG		Test	24.9766	Intermediate_Risk	Intermediate_TV
Test	10.1694	Low_Risk	Intermediate_MTV		Test	52.8622	Low_Risk	Intermediate_TLG		Train	25.7118	Intermediate_Risk	Intermediate_TV
Test	10.2112	Intermediate_Risk	Intermediate_MTV		Test	54.721	Low_Risk	Intermediate_TLG		Test	26.6924	Low_Risk	Intermediate_TV
Test	10.5528	Low_Risk	Intermediate_MTV		Train	55.2728	Intermediate_Risk	Intermediate_TLG		Train	27.0441	Intermediate_Risk	Intermediate_TV
Train	10.8656	Intermediate_Risk	Intermediate_MTV		Train	58.6163	High_Risk	Intermediate_TLG		Test	27.2385	Intermediate_Risk	Intermediate_TV
Test	11.1436	Low_Risk	Intermediate_MTV		Train	61.6179	Intermediate_Risk	Intermediate_TLG		Test	27.4798	Intermediate_Risk	Intermediate_TV
Test	11.2961	High_Risk	Intermediate_MTV		Train	62.4326	Intermediate_Risk	Intermediate_TLG		Train	27.6737	Intermediate_Risk	Intermediate_TV
Train	11.3437	High_Risk	Intermediate_MTV		Train	62.6008	Low_Risk	Intermediate_TLG		Train	27.7547	Intermediate_Risk	Intermediate_TV
Train	11.6094	High_Risk	Intermediate_MTV		Test	64.9062	Low_Risk	Intermediate_TLG		Train	28.342	High_Risk	Intermediate_TV
Train	11.7426	Intermediate_Risk	Intermediate_MTV		Train	65.6128	Intermediate_Risk	Intermediate_TLG		Train	28.6972	Intermediate_Risk	Intermediate_TV
Train	12.1032	Intermediate_Risk	Intermediate_MTV		Train	69.3559	Intermediate_Risk	Intermediate_TLG		Train	28.7129	Intermediate_Risk	Intermediate_TV
Train	12.3648	Intermediate_Risk	Intermediate_MTV		Test	69.5595	Intermediate_Risk	Intermediate_TLG		Test	29.1961	Intermediate_Risk	Intermediate_TV
Train	12.3775	Intermediate_Risk	Intermediate_MTV		Train	73.5606	High_Risk	Intermediate_TLG		Train	29.3859	Intermediate_Risk	Intermediate_TV
Test	12.7833	Intermediate_Risk	Intermediate_MTV		Test	74.8254	Low_Risk	Intermediate_TLG		Train	29.4791	High_Risk	Intermediate_TV
Train	12.8327	Intermediate_Risk	Intermediate_MTV		Train	75.3179	Intermediate_Risk	Intermediate_TLG		Train	29.6655	High_Risk	Intermediate_TV
Test	12.8873	Intermediate_Risk	Intermediate_MTV		Train	78.5528	Low_Risk	Intermediate_TLG		Train	31.1347	Intermediate_Risk	Intermediate_TV
Train	12.9605	Low_Risk	Intermediate_MTV		Train	79.1893	Intermediate_Risk	Intermediate_TLG		Train	31.3896	Intermediate_Risk	Intermediate_TV
Train	13.2473	Intermediate_Risk	Intermediate_MTV		Train	81.2291	Intermediate_Risk	Intermediate_TLG		Train	32.2097	High_Risk	Intermediate_TV
Train	13.2637	Low_Risk	Intermediate_MTV		Test	81.6748	Intermediate_Risk	Intermediate_TLG		Test	32.444	Intermediate_Risk	Intermediate_TV
Train	13.5925	Intermediate_Risk	Intermediate_MTV		Test	82.5875	Intermediate_Risk	Intermediate_TLG		Train	32.8911	Intermediate_Risk	Intermediate_TV
Train	13.662	Intermediate_Risk	Intermediate_MTV		Test	90.2386	Intermediate_Risk	Intermediate_TLG		Train	34.1323	High_Risk	Intermediate_TV
Test	13.7713	Low_Risk	High_MTV		Test	90.4834	Intermediate_Risk	High_TLG		Test	35.2522	Intermediate_Risk	High_TV
Test	14.2875	Intermediate_Risk	High_MTV		Train	91.5038	Intermediate_Risk	High_TLG		Test	35.2635	Intermediate_Risk	High_TV
Train	14.6449	Intermediate_Risk	High_MTV		Test	95.3773	Intermediate_Risk	High_TLG		Train	36.7204	Intermediate_Risk	High_TV
Test	14.6483	Intermediate_Risk	High_MTV		Train	95.4855	Intermediate_Risk	High_TLG		Test	37.0573	Intermediate_Risk	High_TV
Test	14.7781	Intermediate_Risk	High_MTV		Train	95.6957	Intermediate_Risk	High_TLG		Train	37.5732	Intermediate_Risk	High_TV
Test	15.0655	Low_Risk	High_MTV		Test	97.6591	Intermediate_Risk	High_TLG		Train	37.8489	High_Risk	High_TV
Train	15.0744	Intermediate_Risk	High_MTV		Train	102.051	Intermediate_Risk	High_TLG		Test	37.8647	Intermediate_Risk	High_TV
Test	15.9027	Intermediate_Risk	High_MTV		Test	103.194	Intermediate_Risk	High_TLG		Train	38.2122	Intermediate_Risk	High_TV
Test	16.0002	Intermediate_Risk	High_MTV		Test	104.066	Intermediate_Risk	High_TLG		Test	38.4586	Intermediate_Risk	High_TV
Test	16.2529	Intermediate_Risk	High_MTV		Train	105.794	High_Risk	High_TLG		Train	38.4983	High_Risk	High_TV
Train	16.2575	Intermediate_Risk	High_MTV		Test	110.044	Low_Risk	High_TLG		Train	39.695	Intermediate_Risk	High_TV
Train	16.2909	High_Risk	High_MTV		Test	110.92	Low_Risk	High_TLG		Train	40.8652	Intermediate_Risk	High_TV
Train	16.5217	Intermediate_Risk	High_MTV		Train	111.778	Intermediate_Risk	High_TLG		Test	40.9402	Intermediate_Risk	High_TV
Train	16.7522	Intermediate_Risk	High_MTV		Train	111.927	High_Risk	High_TLG		Train	41.1262	High_Risk	High_TV
Train	17.2195	Intermediate_Risk	High_MTV		Test	116.511	Low_Risk	High_TLG		Train	41.4475	Intermediate_Risk	High_TV
Train	18.5154	Intermediate_Risk	High_MTV		Train	117.048	Intermediate_Risk	High_TLG		Test	42.1056	Intermediate_Risk	High_TV
Test	19.3413	Intermediate_Risk	High_MTV		Train	121.25	Intermediate_Risk	High_TLG		Test	42.3685	Intermediate_Risk	High_TV
Test	19.4	Intermediate_Risk	High_MTV		Train	121.527	High_Risk	High_TLG		Train	42.6306	High_Risk	High_TV
Test	19.4717	Intermediate_Risk	High_MTV		Train	128.342	Low_Risk	High_TLG		Train	43.4381	Intermediate_Risk	High_TV
Train	20.011	Intermediate_Risk	High_MTV		Train	137.712	High_Risk	High_TLG		Test	43.4753	Intermediate_Risk	High_TV
Test	20.4517	Low_Risk	High_MTV		Test	147.018	Low_Risk	High_TLG		Test	43.5615	Intermediate_Risk	High_TV
Train	20.4562	Intermediate_Risk	High_MTV		Train	152.287	Intermediate_Risk	High_TLG		Train	43.703	Intermediate_Risk	High_TV
Train	21.1894	High_Risk	High_MTV		Test	153.625	Intermediate_Risk	High_TLG		Test	45.6406	Intermediate_Risk	High_TV
Train	21.5182	High_Risk	High_MTV		Train	154.907	Intermediate_Risk	High_TLG		Train	46.1991	High_Risk	High_TV
Test	22.047	Intermediate_Risk	High_MTV		Test	155.663	Low_Risk	High_TLG		Test	46.4477	Intermediate_Risk	High_TV
Test	23.3266	Intermediate_Risk	High_MTV		Train	157.151	Intermediate_Risk	High_TLG		Test	47.8871	Intermediate_Risk	High_TV
Train	23.8958	High_Risk	High_MTV		Test	157.766	Intermediate_Risk	High_TLG		Test	48.2388	Intermediate_Risk	High_TV
Test	24.5572	Intermediate_Risk	High_MTV		Test	160.904	Intermediate_Risk	High_TLG		Test	48.5863	Intermediate_Risk	High_TV
Train	25.1271	Intermediate_Risk	High_MTV		Test	172.831	Low_Risk	High_TLG		Test	49.796	Intermediate_Risk	High_TV
Test	26.8488	Intermediate_Risk	High_MTV		Test	176.475	Intermediate_Risk	High_TLG		Test	49.8274	Intermediate_Risk	High_TV
Test	27.2651	Intermediate_Risk	High_MTV		Train	177.262	Intermediate_Risk	High_TLG		Train	50.4422	High_Risk	High_TV
Train	28.0086	Intermediate_Risk	High_MTV		Train	181.422	Intermediate_Risk	High_TLG		Test	50.959	Intermediate_Risk	High_TV
Test	28.7508	Intermediate_Risk	High_MTV		Test	182.818	Intermediate_Risk	High_TLG		Train	53.6377	High_Risk	High_TV
Train	29.3442	Intermediate_Risk	High_MTV		Train	183.568	Intermediate_Risk	High_TLG		Test	53.8355	Intermediate_Risk	High_TV
Test	29.4557	Intermediate_Risk	High_MTV		Test	195.4	Intermediate_Risk	High_TLG		Train	54.1189	High_Risk	High_TV
Train	29.8282	High_Risk	High_MTV		Test	200.665	Intermediate_Risk	High_TLG		Test	54.3098	Intermediate_Risk	High_TV
Test	30.2045	Intermediate_Risk	High_MTV		Test	206.545	Intermediate_Risk	High_TLG		Test	55.3864	Intermediate_Risk	High_TV
Test	30.5004	Intermediate_Risk	High_MTV		Test	221.165	Intermediate_Risk	High_TLG		Train	56.4381	Intermediate_Risk	High_TV
Train	31.9841	High_Risk	High_MTV		Train	224.457	High_Risk	High_TLG		Test	56.6118	Intermediate_Risk	High_TV
Test	32.4455	Intermediate_Risk	High_MTV		Test	237.727	Intermediate_Risk	High_TLG		Train	57.0487	High_Risk	High_TV
Test	32.8221	Intermediate_Risk	High_MTV		Test	243.257	Intermediate_Risk	High_TLG		Train	59.1057	Intermediate_Risk	High_TV
Train	34.413	High_Risk	High_MTV		Test	244.679	Intermediate_Risk	High_TLG		Test	62.8318	Intermediate_Risk	High_TV
Test	35.4634	Intermediate_Risk	High_MTV		Test	246.67	Intermediate_Risk	High_TLG		Test	64.6497	Intermediate_Risk	High_TV
Train	35.7866	High_Risk	High_MTV		Train	246.775	High_Risk	High_TLG		Test	66.7348	Intermediate_Risk	High_TV
Test	37.056	Intermediate_Risk	High_MTV		Train	253.473	High_Risk	High_TLG		Test	67.5461	Intermediate_Risk	High_TV
Train	37.1036	Intermediate_Risk	High_MTV		Test	281.741	Intermediate_Risk	High_TLG		Test	69.0494	Intermediate_Risk	High_TV
Test	37.1401	Intermediate_Risk	High_MTV		Train	292.965	High_Risk	High_TLG		Test	70.4262	Intermediate_Risk	High_TV
Test	37.8033	Intermediate_Risk	High_MTV		Test	293.558	Intermediate_Risk	High_TLG		Train	71.0103	Intermediate_Risk	High_TV
Test	39.8781	Intermediate_Risk	High_MTV		Train	310.384	High_Risk	High_TLG		Test	72.7097	Intermediate_Risk	High_TV
Test	41.8654	Intermediate_Risk	High_MTV		Train	311.791	High_Risk	High_TLG		Train	73.7283	High_Risk	High_TV
Test	42.2248	Intermediate_Risk	High_MTV		Test	315.582	Intermediate_Risk	High_TLG		Test	76.6339	Intermediate_Risk	High_TV
Train	42.303	Intermediate_Risk	High_MTV		Train	334.601	High_Risk	High_TLG		Test	78.06	Intermediate_Risk	High_TV
Test	42.3638	Intermediate_Risk	High_MTV		Train	337.629	Intermediate_Risk	High_TLG		Train	80.3458	High_Risk	High_TV
Test	42.9987	Intermediate_Risk	High_MTV		Train	351.951	Intermediate_Risk	High_TLG		Test	81.2342	Intermediate_Risk	High_TV
Train	44.1272	High_Risk	High_MTV		Test	357.103	Intermediate_Risk	High_TLG		Test	83.1461	Intermediate_Risk	High_TV
Train	44.4004	High_Risk	High_MTV		Test	367.688	Intermediate_Risk	High_TLG		Train	87.9083	High_Risk	High_TV
Test	45.6627	Intermediate_Risk	High_MTV		Train	369.151	High_Risk	High_TLG		Test	89.4023	Intermediate_Risk	High_TV
Test	50.5982	Intermediate_Risk	High_MTV		Test	377.199	Intermediate_Risk	High_TLG		Train	89.4754	High_Risk	High_TV
Train	50.7595	High_Risk	High_MTV		Train	389.116	High_Risk	High_TLG		Train	90.9927	Intermediate_Risk	High_TV
Test	51.1885	Intermediate_Risk	High_MTV		Test	397.844	Intermediate_Risk	High_TLG		Test	90.9927	Intermediate_Risk	High_TV
Test	52.5238	Intermediate_Risk	High_MTV		Test	406.784	Intermediate_Risk	High_TLG		Train	91.1942	High_Risk	High_TV
Test	58.7086	Intermediate_Risk	High_MTV		Train	434.3	High_Risk	High_TLG		Train	99.3109	High_Risk	High_TV
Test	59.3233	Intermediate_Risk	High_MTV		Test	434.982	High_Risk	High_TLG		Train	99.6677	High_Risk	High_TV
Test	60.9406	Intermediate_Risk	High_MTV		Test	462.795	Intermediate_Risk	High_TLG		Train	102.098	High_Risk	High_TV
Train	64.1367	High_Risk	High_MTV		Test	465.841	High_Risk	High_TLG		Test	103.415	Intermediate_Risk	High_TV
Test	69.2078	Intermediate_Risk	High_MTV		Train	482.401	High_Risk	High_TLG		Train	108.58	High_Risk	High_TV
Test	71.3211	High_Risk	High_MTV		Test	485.785	Intermediate_Risk	High_TLG		Train	110.181	Intermediate_Risk	High_TV
Train	71.5313	High_Risk	High_MTV		Test	552.364	Intermediate_Risk	High_TLG		Train	111.103	High_Risk	High_TV
Train	71.8011	High_Risk	High_MTV		Test	578.724	Intermediate_Risk	High_TLG		Test	114.614	Intermediate_Risk	High_TV
Test	74.3698	Intermediate_Risk	High_MTV		Test	593.863	High_Risk	High_TLG		Train	114.817	High_Risk	High_TV
Test	75.0229	High_Risk	High_MTV		Test	613.983	Intermediate_Risk	High_TLG		Test	116.784	High_Risk	High_TV
Test	80.4164	High_Risk	High_MTV		Test	629.73	High_Risk	High_TLG		Test	126.817	High_Risk	High_TV
Train	81.546	High_Risk	High_MTV		Test	646.692	Intermediate_Risk	High_TLG		Test	127.142	Intermediate_Risk	High_TV
Train	86.3801	High_Risk	High_MTV		Train	660.911	High_Risk	High_TLG		Test	128.297	High_Risk	High_TV
Test	91.0874	Intermediate_Risk	High_MTV		Test	665.094	Intermediate_Risk	High_TLG		Test	141.009	High_Risk	High_TV
Train	91.1271	High_Risk	High_MTV		Test	691.948	High_Risk	High_TLG		Train	151.946	High_Risk	High_TV
Test	94.5509	Intermediate_Risk	High_MTV		Test	737.165	Intermediate_Risk	High_TLG		Train	158.085	High_Risk	High_TV
Train	95.8092	High_Risk	High_MTV		Test	760.286	High_Risk	High_TLG		Train	161.248	High_Risk	High_TV
Train	96.4045	High_Risk	High_MTV		Test	767.467	High_Risk	High_TLG		Test	165.817	High_Risk	High_TV
Test	99.786	High_Risk	High_MTV		Train	795.114	High_Risk	High_TLG		Test	171.529	Intermediate_Risk	High_TV
Train	101.129	High_Risk	High_MTV		Train	838.244	High_Risk	High_TLG		Train	173.786	High_Risk	High_TV
Test	103.31	Intermediate_Risk	High_MTV		Train	844.473	High_Risk	High_TLG		Test	174.24	Intermediate_Risk	High_TV
Test	104.257	High_Risk	High_MTV		Train	873.252	High_Risk	High_TLG		Test	184.193	Intermediate_Risk	High_TV
Test	107.639	Intermediate_Risk	High_MTV		Test	941.034	Intermediate_Risk	High_TLG		Train	187.974	High_Risk	High_TV
Train	107.782	High_Risk	High_MTV		Test	941.31	Intermediate_Risk	High_TLG		Test	209.066	Intermediate_Risk	High_TV
Train	115.172	High_Risk	High_MTV		Train	945.968	High_Risk	High_TLG		Train	210.847	High_Risk	High_TV
Test	131.354	High_Risk	High_MTV		Train	951.354	High_Risk	High_TLG		Test	228.441	High_Risk	High_TV
Train	137.138	High_Risk	High_MTV		Train	966.327	High_Risk	High_TLG		Test	230.521	High_Risk	High_TV
Test	141.273	High_Risk	High_MTV		Train	996.035	High_Risk	High_TLG		Test	235.958	High_Risk	High_TV
Train	147.193	High_Risk	High_MTV		Test	1028.5	High_Risk	High_TLG		Train	244.876	High_Risk	High_TV
Train	156.026	High_Risk	High_MTV		Test	1060.27	High_Risk	High_TLG		Test	273.124	High_Risk	High_TV
Test	158.04	High_Risk	High_MTV		Test	1146.64	High_Risk	High_TLG		Train	275.143	High_Risk	High_TV
Train	158.198	High_Risk	High_MTV		Test	1202.57	Intermediate_Risk	High_TLG		Test	291.76	High_Risk	High_TV
Train	167.54	High_Risk	High_MTV		Train	1206.69	High_Risk	High_TLG		Train	312.09	High_Risk	High_TV
Train	175.23	High_Risk	High_MTV		Train	1308.39	High_Risk	High_TLG		Test	344.114	High_Risk	High_TV
Test	178.641	High_Risk	High_MTV		Test	1431.91	High_Risk	High_TLG		Test	348.147	High_Risk	High_TV
Train	191.261	High_Risk	High_MTV		Train	1440.66	High_Risk	High_TLG		Train	361.846	High_Risk	High_TV
Test	198.951	High_Risk	High_MTV		Test	1481.44	High_Risk	High_TLG		Train	371.86	High_Risk	High_TV
Test	219.682	High_Risk	High_MTV		Test	1554.1	High_Risk	High_TLG		Train	379.559	High_Risk	High_TV
Test	250.968	High_Risk	High_MTV		Train	1571.84	High_Risk	High_TLG		Test	381.744	High_Risk	High_TV
Test	266.779	High_Risk	High_MTV		Test	1601.89	High_Risk	High_TLG		Test	401.8	High_Risk	High_TV
Test	273.132	High_Risk	High_MTV		Train	1622.03	High_Risk	High_TLG		Test	410.892	High_Risk	High_TV
Test	278.806	High_Risk	High_MTV		Train	1945.96	High_Risk	High_TLG		Train	462.376	High_Risk	High_TV
Train	279.037	High_Risk	High_MTV		Train	2331.07	High_Risk	High_TLG		Train	472.592	High_Risk	High_TV
Test	306.724	High_Risk	High_MTV		Test	2470.56	High_Risk	High_TLG		Test	561.683	High_Risk	High_TV
Train	312.006	High_Risk	High_MTV		Test	2524.42	High_Risk	High_TLG		Test	591.612	High_Risk	High_TV
Train	324.606	High_Risk	High_MTV		Train	2743.36	High_Risk	High_TLG		Train	701.753	High_Risk	High_TV
Train	343.009	High_Risk	High_MTV		Test	5073.59	High_Risk	High_TLG		Train	712.484	High_Risk	High_TV
Test	376.136	High_Risk	High_MTV		Train	6620.07	High_Risk	High_TLG		Test	737.257	High_Risk	High_TV
Train	917.441	High_Risk	High_MTV		Train	7533.33	High_Risk	High_TLG		Train	1129.59	High_Risk	High_TV
