# Supplementary material for: Enhancing NSCLC recurrence prediction with PET/CT habitat imaging, ctDNA, and integrative radiogenomics-blood insights
Source: Nat Commun. 2024 Apr 11;15:3152. doi: 10.1038/s41467-024-47512-0 (PMC11009351; doi:10.1038/s41467-024-47512-0)
Supplement: Supplementary file 8 — Supplementary Data 4 [file 41467_2024_47512_MOESM8_ESM.xlsx]

## Sheet: Supplementary Data 4a
Supplementary Data 4. (a) Integrated cohort data for Univariate and multivariate Cox regression analysis of recurrence-free survival (RFS). Multivariate analysis included adjustment for tumor and lobe location.
Patient_num	RFS_Status	RFS_Time	label	Label_name	Tumor_Location_1	Tumor_Location_2	Tumor_Location_2_com	Label_name_num
1	1	13.4	S3	Intermediate_Risk	U	LUL	LUL	2
2	0	90.7333	S2	High_Risk	P	LLL	LLL	3
3	1	8	S3	Intermediate_Risk	C	RML	RML	2
4	0	99.4	S1	Low_Risk	P	RUL	RUL	1
5	1	35.6	S2	High_Risk	C	LUL	LUL	3
6	1	30.3	S2	High_Risk	C	LUL	LUL	3
7	0	39.1667	S1	Low_Risk	P	LUL	LUL	1
8	0	148.2	S3	Intermediate_Risk	C	RUL	RUL	2
9	1	4.23333	S2	High_Risk	C	RUL	RUL	3
10	1	105	S2	High_Risk	U	LUL	LUL	3
11	1	2.73333	S2	High_Risk	C	LLL	LLL	3
12	0	109.667	S3	Intermediate_Risk	C	RUL	RUL	2
13	1	10.7	S2	High_Risk	U	RLL	RLL	3
14	1	37.5	S2	High_Risk	P	LUL	LUL	3
15	1	28.1333	S3	Intermediate_Risk	C	LLL	LLL	2
16	1	0	S2	High_Risk	C	RML	RML	3
17	1	8.66667	S2	High_Risk	P	RUL	RUL	3
18	1	14.1667	S2	High_Risk	C	LLL	LLL	3
19	0	36.1667	S2	High_Risk	C	RML	RML	3
20	0	115.233	S3	Intermediate_Risk	P	LUL	LUL	2
21	0	120.2	S1	Low_Risk	P	RLL	RLL	1
22	0	131.2	S3	Intermediate_Risk	P	LLL	LLL	2
23	1	9.13333	S2	High_Risk	C	LUL	LUL	3
24	1	27.5333	S2	High_Risk	C	RUL	RUL	3
25	1	29.9	S1	Low_Risk	P	RUL	RUL	1
26	1	17.4667	S3	Intermediate_Risk	C	RUL	RUL	2
27	0	35.2	S2	High_Risk	P	RLL	RLL	3
28	0	121.567	S1	Low_Risk	P	RLL	RLL	1
29	0	119.5	S1	Low_Risk	P	RUL	RUL	1
30	1	61.1333	S3	Intermediate_Risk	P	RUL	RUL	2
31	0	124.033	S3	Intermediate_Risk	P	RML	RML	2
32	0	97.5667	S1	Low_Risk	P	RUL	RUL	1
33	0	71.2667	S1	Low_Risk	C	RUL	RUL	1
34	0	112.233	S3	Intermediate_Risk	P	LUL	LUL	2
35	1	43.0333	S3	Intermediate_Risk	P	RUL	RUL	2
36	1	53.1	S3	Intermediate_Risk	C	RUL	RUL	2
37	0	0.466667	S1	Low_Risk	P	RLL	RLL	1
38	1	46.7	S2	High_Risk	P	RUL	RUL	3
39	0	87.3667	S1	Low_Risk	P	LUL	LUL	1
40	1	14.4667	S1	Low_Risk	P	RUL	RUL	1
41	1	7.9	S3	Intermediate_Risk	P	LLL	LLL	2
42	1	1.26667	S2	High_Risk	P	RLL	RLL	3
43	0	65.5	S3	Intermediate_Risk	P	LLL	LLL	2
44	0	108.033	S1	Low_Risk	P	RUL	RUL	1
45	1	22.2667	S3	Intermediate_Risk	P	RLL	RLL	2
46	0	60.5333	S2	High_Risk	P	LUL	LUL	3
47	1	7.2	S1	Low_Risk	P	LLL	LLL	1
48	1	31.6333	S3	Intermediate_Risk	P	RUL	RUL	2
49	0	16.6667	S3	Intermediate_Risk	P	RUL	RUL	2
50	1	0	S2	High_Risk	U	LUL	LUL	3
51	1	9.03333	S3	Intermediate_Risk	C	LUL	LUL	2
52	0	48.5667	S3	Intermediate_Risk	P	RLL	RLL	2
53	1	12	S3	Intermediate_Risk	P	RUL	RUL	2
54	0	107.867	S1	Low_Risk	P	RUL	RUL	1
55	1	26.1333	S2	High_Risk	P	LLL	LLL	3
56	1	15.3667	S3	Intermediate_Risk	U	LUL	LUL	2
57	1	29.8667	S1	Low_Risk	P	RUL	RUL	1
58	1	25.7333	S2	High_Risk	P	RLL	RLL	3
59	0	36.7667	S2	High_Risk	C	RLL	RLL	3
60	1	4.6	S2	High_Risk	U	LUL	LUL	3
61	0	101.833	S2	High_Risk	C	RLL	RLL	3
62	1	5.23333	S3	Intermediate_Risk	C	LUL	LUL	2
63	0	110.667	S3	Intermediate_Risk	P	RUL	RUL	2
64	0	1.1	S3	Intermediate_Risk	P	LUL	LUL	2
65	1	92.2667	S2	High_Risk	U	RML	RML	3
66	1	15.3333	S1	Low_Risk	P	LLL	LLL	1
67	0	26.3	S3	Intermediate_Risk	P	LLL	LLL	2
68	1	10.0667	S1	Low_Risk	P	RLL	RLL	1
69	0	119.867	S1	Low_Risk	P	RLL	RLL	1
70	1	94.5333	S3	Intermediate_Risk	C	RUL	RUL	2
71	0	49.8333	S1	Low_Risk	C	LUL	LUL	1
72	0	26.0333	S1	Low_Risk	C	RUL	RUL	1
73	0	27.9	S1	Low_Risk	P	RUL	RUL	1
74	1	18.2	S2	High_Risk	P	RLL	RLL	3
75	0	44.7667	S3	Intermediate_Risk	C	LUL	LUL	2
76	0	48.6667	S1	Low_Risk	P	RLL	RLL	1
77	0	43.5	S1	Low_Risk	P	RUL	RUL	1
78	0	27.1	S1	Low_Risk	P	LLL	LLL	1
79	0	34.1333	S1	Low_Risk	C	RUL	RUL	1
80	0	22.8	S1	Low_Risk	P	RUL	RUL	1
81	0	29.7333	S1	Low_Risk	C	RUL	RUL	1
82	0	49.6	S1	Low_Risk	P	RLL	RLL	1
83	0	5.4	S1	Low_Risk	P	RUL	RUL	1
84	0	33.9667	S1	Low_Risk	P	RML	RML	1
85	0	19	S1	Low_Risk	P	RUL	RUL	1
86	0	52.6667	S2	High_Risk	C	RUL	RUL	3
87	0	40	S1	Low_Risk	P	LLL	LLL	1
88	0	1.86667	S1	Low_Risk	P	RLL	RLL	1
89	0	8.16667	S1	Low_Risk	P	RUL	RUL	1
90	0	104	S1	Low_Risk	P	RUL	RUL	1
91	0	3.1	S1	Low_Risk	P	RUL	RUL	1
92	0	23.0333	S1	Low_Risk	P	LLL	LLL	1
93	1	28	S1	Low_Risk	P	LUL	LUL	1
94	1	25.8333	S1	Low_Risk	P	RML	RML	1
95	0	87.0667	S1	Low_Risk	C	LUL	LUL	1
96	1	28.1333	S1	Low_Risk	P	LLL	LLL	1
97	0	77.7333	S1	Low_Risk	P	RUL	RUL	1
98	1	5	S2	High_Risk	C	RUL	RUL	3
99	1	38.6333	S3	Intermediate_Risk	P	RUL	RUL	2
100	0	120.4	S1	Low_Risk	P	LLL	LLL	1
101	0	64.5	S1	Low_Risk	P	RUL	RUL	1
102	0	17.1333	S3	Intermediate_Risk	P	RUL	RUL	2
103	1	17.3	S1	Low_Risk	P	RLL	RLL	1
104	1	16.0667	S2	High_Risk	P	RLL	RLL	3
105	0	3	S1	Low_Risk	P	RUL	RUL	1
106	1	88.4667	S3	Intermediate_Risk	P	RUL	RUL	2
107	0	84.0333	S1	Low_Risk	P	RUL	RUL	1
108	1	100.633	S1	Low_Risk	P	LUL	LUL	1
109	0	38.2333	S3	Intermediate_Risk	P	RLL	RLL	2
110	1	19.6333	S1	Low_Risk	P	LUL	LUL	1
111	0	26.5667	S2	High_Risk	C	RUL	RUL	3
112	1	6.66667	S1	Low_Risk	P	LUL	LUL	1
113	0	74.4	S1	Low_Risk	C	RUL	RUL	1
114	0	72.1	S3	Intermediate_Risk	P	RLL	RLL	2
115	1	3.33333	S2	High_Risk	U	LLL	LLL	3
116	1	13	S1	Low_Risk	P	LUL	LUL	1
117	1	32.7333	S1	Low_Risk	P	RLL	RLL	1
118	0	91.1	S3	Intermediate_Risk	P	RUL	RUL	2
119	1	5.1	S1	Low_Risk	P	LUL	LUL	1
120	0	89.1667	S3	Intermediate_Risk	U	LLL	LLL	2
121	1	12.4333	S1	Low_Risk	P	RLL	RLL	1
122	1	25.7333	S2	High_Risk	U	RLL	RLL	3
123	0	1.13333	S1	Low_Risk	C	LUL	LUL	1
124	0	9.53333	S1	Low_Risk	C	RUL	RUL	1
125	0	5.63333	S1	Low_Risk	C	RUL	RUL	1
126	0	68.7	S3	Intermediate_Risk	P	LLL	LLL	2
127	0	85.8333	S1	Low_Risk	P	RUL	RUL	1
128	0	66.2667	S1	Low_Risk	P	RUL	RUL	1
129	0	85.8333	S1	Low_Risk	P	RUL	RUL	1
130	0	56	S1	Low_Risk	P	LLL	LLL	1
131	0	77.3	S1	Low_Risk	P	LLL	LLL	1
132	0	74.3333	S1	Low_Risk	P	LUL	LUL	1
133	0	79.0667	S1	Low_Risk	P	RUL	RUL	1
134	0	67	S1	Low_Risk	P	RLL	RLL	1
135	1	29.9	S1	Low_Risk	P	RUL	RUL	1
136	1	8	S1	Low_Risk	C	RUL	RUL	1
137	0	74.0667	S1	Low_Risk	P	RUL	RUL	1
138	1	47.0667	S2	High_Risk	U	RUL	RUL	3
139	0	44.5667	S1	Low_Risk	P	RUL	RUL	1
140	0	70.8	S3	Intermediate_Risk	P	LUL	LUL	2
141	0	39.4333	S1	Low_Risk	P	RUL	RUL	1
142	0	78.6333	S1	Low_Risk	P	LLL	LLL	1
143	0	80.2667	S1	Low_Risk	P	RUL	RUL	1
144	0	67.6333	S1	Low_Risk	P	LLL	LLL	1
145	0	68.6333	S1	Low_Risk	P	LUL	LUL	1
146	0	66.6333	S1	Low_Risk	P	RUL	RUL	1
147	1	10.1667	S2	High_Risk	C	LUL	LUL	3
148	0	10.5667	S3	Intermediate_Risk	P	LUL	LUL	2
149	0	66.9	S1	Low_Risk	P	RLL	RLL	1
150	0	63.7333	S2	High_Risk	P	RLL	RLL	3
151	0	34.8333	S1	Low_Risk	P	RML	RML	1
152	0	48.9667	S1	Low_Risk	P	LUL	LUL	1
153	1	12.7667	S1	Low_Risk	P	RML	RML	1
154	0	67.3	S1	Low_Risk	P	RUL	RUL	1
155	1	4.66667	S3	Intermediate_Risk	P	LUL	LUL	2
156	0	43.1	S3	Intermediate_Risk	U	LUL	LUL	2
157	0	62.5333	S1	Low_Risk	P	RUL	RUL	1
158	0	15.6	S1	Low_Risk	P	RML	RML	1
159	0	27.5667	S3	Intermediate_Risk	P	LUL	LUL	2
160	0	67.4	S1	Low_Risk	P	RML	RML	1
161	0	29.5	S1	Low_Risk	C	LUL	LUL	1
162	0	65.9667	S1	Low_Risk	P	LUL	LUL	1
163	0	16.8333	S2	High_Risk	C	RLL	RLL	3
164	0	33.9667	S1	Low_Risk	P	RLL	RLL	1
165	1	10.9333	S1	Low_Risk	P	RML	RML	1
166	0	63.7667	S1	Low_Risk	P	RLL	RLL	1
167	0	65.3667	S1	Low_Risk	P	RUL	RUL	1
168	0	13.5333	S1	Low_Risk	P	RUL	RUL	1
169	0	48.6667	S3	Intermediate_Risk	P	RUL	RUL	2
170	0	28.9667	S3	Intermediate_Risk	P	LLL	LLL	2
171	0	7.5	S3	Intermediate_Risk	P	RUL	RUL	2
172	0	50.5	S3	Intermediate_Risk	C	RUL	RUL	2
173	0	65.2333	S1	Low_Risk	P	RUL	RUL	1
174	0	55.2	S1	Low_Risk	P	RUL	RUL	1
175	1	10.4	S1	Low_Risk	P	RML	RML	1
176	0	48.3667	S3	Intermediate_Risk	P	RUL	RUL	2
177	1	11.3333	S1	Low_Risk	P	LLL	LLL	1
178	0	43.5	S1	Low_Risk	P	LUL	LUL	1
179	0	0.8	S1	Low_Risk	P	LUL	LUL	1
180	0	0.733333	S3	Intermediate_Risk	U	RUL	RUL	2
181	0	5.26667	S1	Low_Risk	P	LUL	LUL	1
182	0	42.8333	S2	High_Risk	P	RUL	RUL	3
183	0	4.13333	S3	Intermediate_Risk	P	RUL	RUL	2
184	0	34.4	S1	Low_Risk	P	LUL	LUL	1
185	0	25.7667	S3	Intermediate_Risk	P	RLL	RLL	2
186	1	60.9333	S2	High_Risk	U	RML	RML	3
187	1	24.9667	S2	High_Risk	U	LUL	LUL	3
188	1	12.9333	S1	Low_Risk	U	LLL	LLL	1
189	0	24.7333	S2	High_Risk	U	LLL	LLL	3
190	0	2.66667	S2	High_Risk	U	RUL	RUL	3
191	0	74.1	S2	High_Risk	U	RUL	RUL	3
192	0	61.5	S1	Low_Risk	P	LUL	LUL	1
193	0	62.0333	S3	Intermediate_Risk	C	LUL	LUL	2
194	0	42.4	S1	Low_Risk	P	RUL	RUL	1
195	0	52.2667	S1	Low_Risk	P	LLL	LLL	1
196	1	3.56667	S3	Intermediate_Risk	P	RLL	RLL	2
197	0	34.1667	S1	Low_Risk	P	RUL	RUL	1
198	0	52.5	S1	Low_Risk	U	RML	RML	1
199	1	7.3	S1	Low_Risk	P	LUL	LUL	1
200	0	63.6667	S1	Low_Risk	C	RUL	RUL	1
201	0	51.9333	S1	Low_Risk	P	RUL	RUL	1
202	0	56.8333	S1	Low_Risk	C	RUL	RUL	1
203	0	65.3333	S1	Low_Risk	P	RLL	RLL	1
204	1	7.03333	S2	High_Risk	U	RML	RML	3
205	0	2.1	S2	High_Risk	C	LLL	LLL	3
206	1	54.5	S1	Low_Risk	P	LLL	LLL	1
207	0	61.9667	S1	Low_Risk	P	RUL	RUL	1
208	0	64.5667	S1	Low_Risk	P	RLL	RLL	1
209	0	0.733333	S3	Intermediate_Risk	P	LLL	LLL	2
210	1	6.86667	S2	High_Risk	U	RLL	RLL	3
211	0	65.6667	S3	Intermediate_Risk	P	RLL	RLL	2
212	0	48.9667	S3	Intermediate_Risk	U	RUL	RUL	2
213	0	64.7	S1	Low_Risk	P	RUL	RUL	1
214	0	59.6667	S1	Low_Risk	C	LUL	LUL	1
215	1	9	S1	Low_Risk	P	RML	RML	1
216	0	55.4667	S1	Low_Risk	P	LLL	LLL	1
217	0	54.1	S1	Low_Risk	C	LUL	LUL	1
218	1	4.16667	S2	High_Risk	C	LLL	LLL	3
219	1	12.5667	S1	Low_Risk	P	LUL	LUL	1
220	0	60.4	S1	Low_Risk	C	LUL	LUL	1
221	1	13.3667	S3	Intermediate_Risk	P	RUL	RUL	2
222	0	62.3333	S3	Intermediate_Risk	P	LUL	LUL	2
223	1	9.96667	S3	Intermediate_Risk	P	LLL	LLL	2
224	0	54.8	S1	Low_Risk	P	RUL	RUL	1
225	0	44.4667	S1	Low_Risk	P	LUL	LUL	1
226	1	16.3667	S3	Intermediate_Risk	C	RUL	RUL	2
227	0	48.8667	S1	Low_Risk	P	LLL	LLL	1
228	1	21.9667	S2	High_Risk	P	RUL	RUL	3
229	1	16.2667	S3	Intermediate_Risk	P	LUL	LUL	2
230	1	7.1	S3	Intermediate_Risk	P	RLL	RLL	2
231	1	21.9	S1	Low_Risk	P	LUL	LUL	1
232	0	47.5667	S3	Intermediate_Risk	U	LUL	LUL	2
233	0	56.7333	S3	Intermediate_Risk	C	RLL	RLL	2
234	0	56.7333	S3	Intermediate_Risk	U	LUL	LUL	2
235	0	51.9333	S2	High_Risk	U	LUL	LUL	3
236	0	52.6667	S2	High_Risk	U	LUL	LUL	3
237	0	51.2	S3	Intermediate_Risk	P	RLL	RLL	2
238	1	13.2667	S2	High_Risk	U	LLL	LLL	3
239	0	59.1667	S1	Low_Risk	C	LLL	LLL	1
240	1	3.6	S3	Intermediate_Risk	P	LLL	LLL	2
241	0	59.7667	S2	High_Risk	U	RUL	RUL	3
242	0	51.1667	S2	High_Risk	P	RUL	RUL	3
243	0	58.6333	S3	Intermediate_Risk	C	LUL	LUL	2
244	0	43.1	S3	Intermediate_Risk	P	RLL	RLL	2
245	0	7.33333	S1	Low_Risk	P	RML	RML	1
246	0	56.6333	S1	Low_Risk	C	RUL	RUL	1
247	0	54.9333	S1	Low_Risk	P	LLL	LLL	1
248	0	39.6333	S1	Low_Risk	P	RUL	RUL	1
249	0	54.5667	S3	Intermediate_Risk	C	LLL	LLL	2
250	1	43.1333	S1	Low_Risk	C	RUL	RUL	1
251	0	52.0333	S2	High_Risk	U	RUL	RUL	3
252	0	47.9667	S1	Low_Risk	P	LUL	LUL	1
253	1	13.3333	S1	Low_Risk	P	RUL	RUL	1
254	1	10.9333	S3	Intermediate_Risk	P	LUL	LUL	2
255	0	49.3667	S3	Intermediate_Risk	C	LUL	LUL	2
256	0	47	S3	Intermediate_Risk	U	RLL	RLL	2
257	1	12.0667	S3	Intermediate_Risk	C	LUL	LUL	2
258	0	43.4667	S3	Intermediate_Risk	U	RUL	RUL	2
259	0	44.1333	S3	Intermediate_Risk	C	LLL	LLL	2
260	0	3.16667	S1	Low_Risk	U	LUL	LUL	1
261	1	6.3	S2	High_Risk	U	RUL	RUL	3
262	0	49.5	S1	Low_Risk	P	RLL	RLL	1
263	1	8.6	S2	High_Risk	P	RML	RML	3
264	0	49.8333	S3	Intermediate_Risk	P	RML	RML	2
265	1	32.5	S1	Low_Risk	C	LUL	LUL	1
266	0	46.8667	S3	Intermediate_Risk	U	LUL	LUL	2
267	0	53.1667	S3	Intermediate_Risk	U	LUL	LUL	2
268	0	48.8333	S1	Low_Risk	C	RUL	RUL	1
269	1	12.1667	S1	Low_Risk	P	RLL	RLL	1
270	0	48.2667	S1	Low_Risk	C	RUL	RUL	1
271	0	0.333333	S2	High_Risk	U	RUL	RUL	3
272	0	43.3667	S1	Low_Risk	P	RLL	RLL	1
273	1	25.1	S3	Intermediate_Risk	U	RUL	RUL	2
274	0	48.5667	S1	Low_Risk	P	RUL	RUL	1
275	1	7.6	S2	High_Risk	P	RLL	RLL	3
276	0	46.1667	S2	High_Risk	U	LUL	LUL	3
277	1	11.7333	S1	Low_Risk	P	LUL	LUL	1
278	0	44.5	S3	Intermediate_Risk	P	LLL	LLL	2
279	1	26.3333	S3	Intermediate_Risk	P	RLL	RLL	2
280	0	38.7667	S1	Low_Risk	P	LLL	LLL	1
281	0	27.2333	S3	Intermediate_Risk	U	LUL	LUL	2
282	1	9.46667	S3	Intermediate_Risk	C	LLL	LLL	2
283	0	46.2333	S1	Low_Risk	P	LUL	LUL	1
284	0	44.4333	S1	Low_Risk	P	LLL	LLL	1
285	1	31.5667	S3	Intermediate_Risk	P	LLL	LLL	2
286	0	44	S3	Intermediate_Risk	P	RUL	RUL	2
287	0	40.7333	S2	High_Risk	C	LUL	LUL	3
288	0	41.3	S1	Low_Risk	C	RUL	RUL	1
289	1	11.3	S1	Low_Risk	C	RML	RML	1
290	1	2.86667	S3	Intermediate_Risk	C	LUL	LUL	2
291	0	1.56667	S3	Intermediate_Risk	C	RUL	RUL	2
292	1	21.6333	S1	Low_Risk	P	LUL	LUL	1
293	0	38.9	S3	Intermediate_Risk	U	RUL	RUL	2
294	0	39.1	S3	Intermediate_Risk	P	RLL	RLL	2
295	1	5	S1	Low_Risk	P	RML	RML	1
296	0	11.1667	S1	Low_Risk	P	RUL	RUL	1
297	0	29.8333	S1	Low_Risk	P	LUL	LUL	1
298	0	37.8333	S1	Low_Risk	P	RUL	RUL	1
299	0	38.5	S2	High_Risk	U	RLL	RLL	3
300	1	15.7333	S1	Low_Risk	P	RUL	RUL	1
301	0	32.0333	S3	Intermediate_Risk	U	LUL	LUL	2
302	0	36.7333	S1	Low_Risk	P	LUL	LUL	1
303	1	4.96667	S2	High_Risk	U	LUL	LUL	3
304	1	15.2333	S1	Low_Risk	P	RLL	RLL	1
305	1	7.56667	S2	High_Risk	U	LLL	LLL	3
306	0	35	S1	Low_Risk	P	RUL	RUL	1
307	0	1.86667	S1	Low_Risk	C	RUL	RUL	1
308	0	39	S3	Intermediate_Risk	C	RUL	RUL	2
309	0	38.7667	S1	Low_Risk	C	RUL	RUL	1
310	0	38.0667	S1	Low_Risk	P	LLL	LLL	1
311	0	39.0333	S1	Low_Risk	P	LUL	LUL	1
312	1	3.7	S1	Low_Risk	C	LLL	LLL	1
313	0	54.7	S3	Intermediate_Risk	U	RLL	RLL	2
314	0	45.5	S3	Intermediate_Risk	P	LLL	LLL	2
315	0	5.9	S1	Low_Risk	P	RUL	RUL	1
316	0	60.8333	S1	Low_Risk	P	RUL	RUL	1
317	0	38.7	S1	Low_Risk	P	RUL	RUL	1
318	0	53.6	S1	Low_Risk	P	RLL	RLL	1

## Sheet: Supplementary Data 4b
Supplementary Data 4. (b) Integrated cohort data for Univariate and multivariate Cox regression analysis of recurrence-free survival (OS). Multivariate analysis included adjustment for tumor and lobe location.
Patient_num	OS_Status	OS_Time	label	Label_name	Tumor_Location_1	Tumor_Location_2	Tumor_Location_2_com	Label_name_num
1	1	51.4	S3	Intermediate_Risk	U	LUL	LUL	2
2	1	99.3	S2	High_Risk	P	LLL	LLL	3
3	1	29.5667	S3	Intermediate_Risk	C	RML	RML	2
4	1	109.867	S1	Low_Risk	P	RUL	RUL	1
5	1	62.9667	S2	High_Risk	C	LUL	LUL	3
6	1	79.1	S2	High_Risk	C	LUL	LUL	3
7	1	49.3667	S1	Low_Risk	P	LUL	LUL	1
8	0	148.2	S3	Intermediate_Risk	C	RUL	RUL	2
9	1	5.13333	S2	High_Risk	C	RUL	RUL	3
10	0	163.2	S2	High_Risk	U	LUL	LUL	3
11	1	31.4	S2	High_Risk	C	LLL	LLL	3
12	1	110.533	S3	Intermediate_Risk	C	RUL	RUL	2
13	1	48.6667	S2	High_Risk	U	RLL	RLL	3
14	1	52.4	S2	High_Risk	P	LUL	LUL	3
15	1	83.6	S3	Intermediate_Risk	C	LLL	LLL	2
16	1	9.76667	S2	High_Risk	C	RML	RML	3
17	1	34.6333	S2	High_Risk	P	RUL	RUL	3
18	1	18.8	S2	High_Risk	C	LLL	LLL	3
19	1	107.767	S2	High_Risk	C	RML	RML	3
20	1	130.5	S3	Intermediate_Risk	P	LUL	LUL	2
21	1	132.633	S1	Low_Risk	P	RLL	RLL	1
22	0	155.833	S3	Intermediate_Risk	P	LLL	LLL	2
23	1	54.4	S2	High_Risk	C	LUL	LUL	3
24	1	40.4667	S2	High_Risk	C	RUL	RUL	3
25	0	118.833	S1	Low_Risk	P	RUL	RUL	1
26	1	152.067	S3	Intermediate_Risk	C	RUL	RUL	2
27	1	35.6667	S2	High_Risk	P	RLL	RLL	3
28	0	121.567	S1	Low_Risk	P	RLL	RLL	1
29	0	119.5	S1	Low_Risk	P	RUL	RUL	1
30	1	145.933	S3	Intermediate_Risk	P	RUL	RUL	2
31	0	124.033	S3	Intermediate_Risk	P	RML	RML	2
32	0	97.5667	S1	Low_Risk	P	RUL	RUL	1
33	0	144.967	S1	Low_Risk	C	RUL	RUL	1
34	0	112.233	S3	Intermediate_Risk	P	LUL	LUL	2
35	1	75.7333	S3	Intermediate_Risk	P	RUL	RUL	2
36	1	81.6	S3	Intermediate_Risk	C	RUL	RUL	2
37	1	0.466667	S1	Low_Risk	P	RLL	RLL	1
38	1	75.9333	S2	High_Risk	P	RUL	RUL	3
39	0	87.3667	S1	Low_Risk	P	LUL	LUL	1
40	1	37.3333	S1	Low_Risk	P	RUL	RUL	1
41	1	16.6333	S3	Intermediate_Risk	P	LLL	LLL	2
42	1	5.06667	S2	High_Risk	P	RLL	RLL	3
43	1	69.0667	S3	Intermediate_Risk	P	LLL	LLL	2
44	0	108.033	S1	Low_Risk	P	RUL	RUL	1
45	0	146.367	S3	Intermediate_Risk	P	RLL	RLL	2
46	1	103.533	S2	High_Risk	P	LUL	LUL	3
47	1	10.1667	S1	Low_Risk	P	LLL	LLL	1
48	1	33.4	S3	Intermediate_Risk	P	RUL	RUL	2
49	1	25.6667	S3	Intermediate_Risk	P	RUL	RUL	2
50	1	4.43333	S2	High_Risk	U	LUL	LUL	3
51	1	38.5667	S3	Intermediate_Risk	C	LUL	LUL	2
52	1	88.2333	S3	Intermediate_Risk	P	RLL	RLL	2
53	1	42.9	S3	Intermediate_Risk	P	RUL	RUL	2
54	0	107.867	S1	Low_Risk	P	RUL	RUL	1
55	1	39.8667	S2	High_Risk	P	LLL	LLL	3
56	1	26.3667	S3	Intermediate_Risk	U	LUL	LUL	2
57	1	121.633	S1	Low_Risk	P	RUL	RUL	1
58	0	109.267	S2	High_Risk	P	RLL	RLL	3
59	1	36.7667	S2	High_Risk	C	RLL	RLL	3
60	1	8.76667	S2	High_Risk	U	LUL	LUL	3
61	0	101.833	S2	High_Risk	C	RLL	RLL	3
62	1	17.5	S3	Intermediate_Risk	C	LUL	LUL	2
63	0	110.667	S3	Intermediate_Risk	P	RUL	RUL	2
64	0	1.1	S3	Intermediate_Risk	P	LUL	LUL	2
65	0	140.767	S2	High_Risk	U	RML	RML	3
66	1	49.7	S1	Low_Risk	P	LLL	LLL	1
67	1	85.1667	S3	Intermediate_Risk	P	LLL	LLL	2
68	1	22.6	S1	Low_Risk	P	RLL	RLL	1
69	0	119.867	S1	Low_Risk	P	RLL	RLL	1
70	0	130.3	S3	Intermediate_Risk	C	RUL	RUL	2
71	0	49.8333	S1	Low_Risk	C	LUL	LUL	1
72	0	26.0333	S1	Low_Risk	C	RUL	RUL	1
73	0	27.9	S1	Low_Risk	P	RUL	RUL	1
74	0	52.5667	S2	High_Risk	P	RLL	RLL	3
75	0	44.7667	S3	Intermediate_Risk	C	LUL	LUL	2
76	0	48.6667	S1	Low_Risk	P	RLL	RLL	1
77	0	43.5	S1	Low_Risk	P	RUL	RUL	1
78	0	27.1	S1	Low_Risk	P	LLL	LLL	1
79	0	34.1333	S1	Low_Risk	C	RUL	RUL	1
80	0	22.8	S1	Low_Risk	P	RUL	RUL	1
81	0	29.7333	S1	Low_Risk	C	RUL	RUL	1
82	0	49.6	S1	Low_Risk	P	RLL	RLL	1
83	0	5.4	S1	Low_Risk	P	RUL	RUL	1
84	0	33.9667	S1	Low_Risk	P	RML	RML	1
85	0	19	S1	Low_Risk	P	RUL	RUL	1
86	0	52.6667	S2	High_Risk	C	RUL	RUL	3
87	0	40	S1	Low_Risk	P	LLL	LLL	1
88	0	1.86667	S1	Low_Risk	P	RLL	RLL	1
89	0	8.16667	S1	Low_Risk	P	RUL	RUL	1
90	0	104	S1	Low_Risk	P	RUL	RUL	1
91	0	3.1	S1	Low_Risk	P	RUL	RUL	1
92	0	23.0333	S1	Low_Risk	P	LLL	LLL	1
93	0	42.0333	S1	Low_Risk	P	LUL	LUL	1
94	1	54.6667	S1	Low_Risk	P	RML	RML	1
95	0	87.0667	S1	Low_Risk	C	LUL	LUL	1
96	1	37	S1	Low_Risk	P	LLL	LLL	1
97	0	77.7333	S1	Low_Risk	P	RUL	RUL	1
98	0	110.1	S2	High_Risk	C	RUL	RUL	3
99	0	107.967	S3	Intermediate_Risk	P	RUL	RUL	2
100	0	120.4	S1	Low_Risk	P	LLL	LLL	1
101	0	64.5	S1	Low_Risk	P	RUL	RUL	1
102	1	17.1333	S3	Intermediate_Risk	P	RUL	RUL	2
103	0	111.267	S1	Low_Risk	P	RLL	RLL	1
104	1	46.1333	S2	High_Risk	P	RLL	RLL	3
105	1	3	S1	Low_Risk	P	RUL	RUL	1
106	0	89.2333	S3	Intermediate_Risk	P	RUL	RUL	2
107	0	84.0333	S1	Low_Risk	P	RUL	RUL	1
108	0	110.933	S1	Low_Risk	P	LUL	LUL	1
109	0	38.2333	S3	Intermediate_Risk	P	RLL	RLL	2
110	1	22.5333	S1	Low_Risk	P	LUL	LUL	1
111	1	26.5667	S2	High_Risk	C	RUL	RUL	3
112	1	82	S1	Low_Risk	P	LUL	LUL	1
113	0	74.4	S1	Low_Risk	C	RUL	RUL	1
114	0	72.1	S3	Intermediate_Risk	P	RLL	RLL	2
115	1	11.7333	S2	High_Risk	U	LLL	LLL	3
116	1	15	S1	Low_Risk	P	LUL	LUL	1
117	1	64.5333	S1	Low_Risk	P	RLL	RLL	1
118	0	91.1	S3	Intermediate_Risk	P	RUL	RUL	2
119	1	18.0667	S1	Low_Risk	P	LUL	LUL	1
120	0	89.1667	S3	Intermediate_Risk	U	LLL	LLL	2
121	1	61	S1	Low_Risk	P	RLL	RLL	1
122	1	27.9333	S2	High_Risk	U	RLL	RLL	3
123	1	1.13333	S1	Low_Risk	C	LUL	LUL	1
124	0	9.53333	S1	Low_Risk	C	RUL	RUL	1
125	1	5.63333	S1	Low_Risk	C	RUL	RUL	1
126	1	68.7	S3	Intermediate_Risk	P	LLL	LLL	2
127	0	85.8333	S1	Low_Risk	P	RUL	RUL	1
128	0	66.2667	S1	Low_Risk	P	RUL	RUL	1
129	0	85.8333	S1	Low_Risk	P	RUL	RUL	1
130	0	56	S1	Low_Risk	P	LLL	LLL	1
131	0	77.3	S1	Low_Risk	P	LLL	LLL	1
132	0	74.3333	S1	Low_Risk	P	LUL	LUL	1
133	0	79.0667	S1	Low_Risk	P	RUL	RUL	1
134	0	67	S1	Low_Risk	P	RLL	RLL	1
135	1	43.3333	S1	Low_Risk	P	RUL	RUL	1
136	1	9.1	S1	Low_Risk	C	RUL	RUL	1
137	0	74.0667	S1	Low_Risk	P	RUL	RUL	1
138	0	72.2667	S2	High_Risk	U	RUL	RUL	3
139	1	44.5667	S1	Low_Risk	P	RUL	RUL	1
140	0	70.8	S3	Intermediate_Risk	P	LUL	LUL	2
141	1	39.4333	S1	Low_Risk	P	RUL	RUL	1
142	0	78.6333	S1	Low_Risk	P	LLL	LLL	1
143	0	80.2667	S1	Low_Risk	P	RUL	RUL	1
144	0	67.6333	S1	Low_Risk	P	LLL	LLL	1
145	0	68.6333	S1	Low_Risk	P	LUL	LUL	1
146	0	66.6333	S1	Low_Risk	P	RUL	RUL	1
147	1	12.4667	S2	High_Risk	C	LUL	LUL	3
148	1	10.5667	S3	Intermediate_Risk	P	LUL	LUL	2
149	0	66.9	S1	Low_Risk	P	RLL	RLL	1
150	0	63.7333	S2	High_Risk	P	RLL	RLL	3
151	1	34.8333	S1	Low_Risk	P	RML	RML	1
152	1	48.9667	S1	Low_Risk	P	LUL	LUL	1
153	1	16.7667	S1	Low_Risk	P	RML	RML	1
154	0	67.3	S1	Low_Risk	P	RUL	RUL	1
155	1	14.3333	S3	Intermediate_Risk	P	LUL	LUL	2
156	1	43.1	S3	Intermediate_Risk	U	LUL	LUL	2
157	0	62.5333	S1	Low_Risk	P	RUL	RUL	1
158	1	15.6	S1	Low_Risk	P	RML	RML	1
159	0	27.5667	S3	Intermediate_Risk	P	LUL	LUL	2
160	0	67.4	S1	Low_Risk	P	RML	RML	1
161	1	29.5	S1	Low_Risk	C	LUL	LUL	1
162	0	65.9667	S1	Low_Risk	P	LUL	LUL	1
163	1	16.8333	S2	High_Risk	C	RLL	RLL	3
164	1	33.9667	S1	Low_Risk	P	RLL	RLL	1
165	1	6.43333	S1	Low_Risk	P	RML	RML	1
166	0	63.7667	S1	Low_Risk	P	RLL	RLL	1
167	0	65.3667	S1	Low_Risk	P	RUL	RUL	1
168	0	13.5333	S1	Low_Risk	P	RUL	RUL	1
169	0	48.6667	S3	Intermediate_Risk	P	RUL	RUL	2
170	0	28.9667	S3	Intermediate_Risk	P	LLL	LLL	2
171	1	7.5	S3	Intermediate_Risk	P	RUL	RUL	2
172	0	50.5	S3	Intermediate_Risk	C	RUL	RUL	2
173	0	65.2333	S1	Low_Risk	P	RUL	RUL	1
174	0	55.2	S1	Low_Risk	P	RUL	RUL	1
175	0	50.5667	S1	Low_Risk	P	RML	RML	1
176	0	48.3667	S3	Intermediate_Risk	P	RUL	RUL	2
177	1	14.0667	S1	Low_Risk	P	LLL	LLL	1
178	0	43.5	S1	Low_Risk	P	LUL	LUL	1
179	0	0.8	S1	Low_Risk	P	LUL	LUL	1
180	0	0.733333	S3	Intermediate_Risk	U	RUL	RUL	2
181	1	5.26667	S1	Low_Risk	P	LUL	LUL	1
182	0	42.8333	S2	High_Risk	P	RUL	RUL	3
183	0	4.13333	S3	Intermediate_Risk	P	RUL	RUL	2
184	0	34.4	S1	Low_Risk	P	LUL	LUL	1
185	0	25.7667	S3	Intermediate_Risk	P	RLL	RLL	2
186	0	83	S2	High_Risk	U	RML	RML	3
187	0	64.4	S2	High_Risk	U	LUL	LUL	3
188	0	60.5667	S1	Low_Risk	U	LLL	LLL	1
189	1	24.7333	S2	High_Risk	U	LLL	LLL	3
190	0	2.66667	S2	High_Risk	U	RUL	RUL	3
191	0	74.1	S2	High_Risk	U	RUL	RUL	3
192	0	61.5	S1	Low_Risk	P	LUL	LUL	1
193	0	62.0333	S3	Intermediate_Risk	C	LUL	LUL	2
194	0	42.4	S1	Low_Risk	P	RUL	RUL	1
195	0	52.2667	S1	Low_Risk	P	LLL	LLL	1
196	1	5.43333	S3	Intermediate_Risk	P	RLL	RLL	2
197	0	34.1667	S1	Low_Risk	P	RUL	RUL	1
198	0	52.5	S1	Low_Risk	U	RML	RML	1
199	0	64.2	S1	Low_Risk	P	LUL	LUL	1
200	0	63.6667	S1	Low_Risk	C	RUL	RUL	1
201	0	51.9333	S1	Low_Risk	P	RUL	RUL	1
202	0	56.8333	S1	Low_Risk	C	RUL	RUL	1
203	0	65.3333	S1	Low_Risk	P	RLL	RLL	1
204	1	40.2333	S2	High_Risk	U	RML	RML	3
205	0	2.1	S2	High_Risk	C	LLL	LLL	3
206	1	63.1333	S1	Low_Risk	P	LLL	LLL	1
207	0	61.9667	S1	Low_Risk	P	RUL	RUL	1
208	0	64.5667	S1	Low_Risk	P	RLL	RLL	1
209	1	0.733333	S3	Intermediate_Risk	P	LLL	LLL	2
210	1	9.3	S2	High_Risk	U	RLL	RLL	3
211	0	65.6667	S3	Intermediate_Risk	P	RLL	RLL	2
212	0	48.9667	S3	Intermediate_Risk	U	RUL	RUL	2
213	0	64.7	S1	Low_Risk	P	RUL	RUL	1
214	0	59.6667	S1	Low_Risk	C	LUL	LUL	1
215	1	12.8	S1	Low_Risk	P	RML	RML	1
216	0	55.4667	S1	Low_Risk	P	LLL	LLL	1
217	0	54.1	S1	Low_Risk	C	LUL	LUL	1
218	1	4.93333	S2	High_Risk	C	LLL	LLL	3
219	1	35.2333	S1	Low_Risk	P	LUL	LUL	1
220	0	60.4	S1	Low_Risk	C	LUL	LUL	1
221	1	16.8667	S3	Intermediate_Risk	P	RUL	RUL	2
222	0	62.3333	S3	Intermediate_Risk	P	LUL	LUL	2
223	0	56.4667	S3	Intermediate_Risk	P	LLL	LLL	2
224	0	54.8	S1	Low_Risk	P	RUL	RUL	1
225	1	44.4667	S1	Low_Risk	P	LUL	LUL	1
226	0	54.9	S3	Intermediate_Risk	C	RUL	RUL	2
227	0	48.8667	S1	Low_Risk	P	LLL	LLL	1
228	1	37.7333	S2	High_Risk	P	RUL	RUL	3
229	1	45.0667	S3	Intermediate_Risk	P	LUL	LUL	2
230	1	9.16667	S3	Intermediate_Risk	P	RLL	RLL	2
231	0	59.6333	S1	Low_Risk	P	LUL	LUL	1
232	0	47.5667	S3	Intermediate_Risk	U	LUL	LUL	2
233	0	56.7333	S3	Intermediate_Risk	C	RLL	RLL	2
234	0	56.7333	S3	Intermediate_Risk	U	LUL	LUL	2
235	0	51.9333	S2	High_Risk	U	LUL	LUL	3
236	0	52.6667	S2	High_Risk	U	LUL	LUL	3
237	0	51.2	S3	Intermediate_Risk	P	RLL	RLL	2
238	1	45.9	S2	High_Risk	U	LLL	LLL	3
239	0	59.1667	S1	Low_Risk	C	LLL	LLL	1
240	1	4.6	S3	Intermediate_Risk	P	LLL	LLL	2
241	0	59.7667	S2	High_Risk	U	RUL	RUL	3
242	1	51.1667	S2	High_Risk	P	RUL	RUL	3
243	0	58.6333	S3	Intermediate_Risk	C	LUL	LUL	2
244	0	43.1	S3	Intermediate_Risk	P	RLL	RLL	2
245	0	7.33333	S1	Low_Risk	P	RML	RML	1
246	0	56.6333	S1	Low_Risk	C	RUL	RUL	1
247	0	54.9333	S1	Low_Risk	P	LLL	LLL	1
248	0	39.6333	S1	Low_Risk	P	RUL	RUL	1
249	0	54.5667	S3	Intermediate_Risk	C	LLL	LLL	2
250	0	57.1667	S1	Low_Risk	C	RUL	RUL	1
251	0	52.0333	S2	High_Risk	U	RUL	RUL	3
252	0	47.9667	S1	Low_Risk	P	LUL	LUL	1
253	0	55.8667	S1	Low_Risk	P	RUL	RUL	1
254	0	55.2667	S3	Intermediate_Risk	P	LUL	LUL	2
255	0	49.3667	S3	Intermediate_Risk	C	LUL	LUL	2
256	0	47	S3	Intermediate_Risk	U	RLL	RLL	2
257	0	50.8	S3	Intermediate_Risk	C	LUL	LUL	2
258	0	43.4667	S3	Intermediate_Risk	U	RUL	RUL	2
259	0	44.1333	S3	Intermediate_Risk	C	LLL	LLL	2
260	1	3.16667	S1	Low_Risk	U	LUL	LUL	1
261	0	50.9	S2	High_Risk	U	RUL	RUL	3
262	0	49.5	S1	Low_Risk	P	RLL	RLL	1
263	1	13.9	S2	High_Risk	P	RML	RML	3
264	0	49.8333	S3	Intermediate_Risk	P	RML	RML	2
265	0	43.7667	S1	Low_Risk	C	LUL	LUL	1
266	0	46.8667	S3	Intermediate_Risk	U	LUL	LUL	2
267	0	53.1667	S3	Intermediate_Risk	U	LUL	LUL	2
268	0	48.8333	S1	Low_Risk	C	RUL	RUL	1
269	1	43.7	S1	Low_Risk	P	RLL	RLL	1
270	0	48.2667	S1	Low_Risk	C	RUL	RUL	1
271	1	0.333333	S2	High_Risk	U	RUL	RUL	3
272	0	43.3667	S1	Low_Risk	P	RLL	RLL	1
273	1	27.8	S3	Intermediate_Risk	U	RUL	RUL	2
274	0	48.5667	S1	Low_Risk	P	RUL	RUL	1
275	1	25	S2	High_Risk	P	RLL	RLL	3
276	0	46.1667	S2	High_Risk	U	LUL	LUL	3
277	0	38.1	S1	Low_Risk	P	LUL	LUL	1
278	0	44.5	S3	Intermediate_Risk	P	LLL	LLL	2
279	0	27.5667	S3	Intermediate_Risk	P	RLL	RLL	2
280	0	38.7667	S1	Low_Risk	P	LLL	LLL	1
281	0	27.2333	S3	Intermediate_Risk	U	LUL	LUL	2
282	1	22.6667	S3	Intermediate_Risk	C	LLL	LLL	2
283	0	46.2333	S1	Low_Risk	P	LUL	LUL	1
284	0	44.4333	S1	Low_Risk	P	LLL	LLL	1
285	0	43.6333	S3	Intermediate_Risk	P	LLL	LLL	2
286	0	44	S3	Intermediate_Risk	P	RUL	RUL	2
287	0	40.7333	S2	High_Risk	C	LUL	LUL	3
288	0	41.3	S1	Low_Risk	C	RUL	RUL	1
289	1	43	S1	Low_Risk	C	RML	RML	1
290	0	42.2667	S3	Intermediate_Risk	C	LUL	LUL	2
291	1	1.56667	S3	Intermediate_Risk	C	RUL	RUL	2
292	0	40.1	S1	Low_Risk	P	LUL	LUL	1
293	0	38.9	S3	Intermediate_Risk	U	RUL	RUL	2
294	0	39.1	S3	Intermediate_Risk	P	RLL	RLL	2
295	0	65.6	S1	Low_Risk	P	RML	RML	1
296	0	11.1667	S1	Low_Risk	P	RUL	RUL	1
297	0	29.8333	S1	Low_Risk	P	LUL	LUL	1
298	0	37.8333	S1	Low_Risk	P	RUL	RUL	1
299	0	38.5	S2	High_Risk	U	RLL	RLL	3
300	0	39.3333	S1	Low_Risk	P	RUL	RUL	1
301	0	32.0333	S3	Intermediate_Risk	U	LUL	LUL	2
302	0	36.7333	S1	Low_Risk	P	LUL	LUL	1
303	1	35.7333	S2	High_Risk	U	LUL	LUL	3
304	0	25.3	S1	Low_Risk	P	RLL	RLL	1
305	1	17.6333	S2	High_Risk	U	LLL	LLL	3
306	0	35	S1	Low_Risk	P	RUL	RUL	1
307	0	1.86667	S1	Low_Risk	C	RUL	RUL	1
308	0	39	S3	Intermediate_Risk	C	RUL	RUL	2
309	0	38.7667	S1	Low_Risk	C	RUL	RUL	1
310	0	38.0667	S1	Low_Risk	P	LLL	LLL	1
311	0	39.0333	S1	Low_Risk	P	LUL	LUL	1
312	1	6.3	S1	Low_Risk	C	LLL	LLL	1
313	0	54.7	S3	Intermediate_Risk	U	RLL	RLL	2
314	0	45.5	S3	Intermediate_Risk	P	LLL	LLL	2
315	1	5.9	S1	Low_Risk	P	RUL	RUL	1
316	0	60.8333	S1	Low_Risk	P	RUL	RUL	1
317	0	38.7	S1	Low_Risk	P	RUL	RUL	1
318	0	53.6	S1	Low_Risk	P	RLL	RLL	1
