# Supplementary material for: Enhancing NSCLC recurrence prediction with PET/CT habitat imaging, ctDNA, and integrative radiogenomics-blood insights
Source: Nat Commun. 2024 Apr 11;15:3152. doi: 10.1038/s41467-024-47512-0 (PMC11009351; doi:10.1038/s41467-024-47512-0)
Supplement: Supplementary file 9 — Supplementary Data 5 [file 41467_2024_47512_MOESM9_ESM.xlsx]

## Sheet: Supplementary Data 5a
Supplementary Data 5. (a) Discovery cohort data for Univariate and multivariate Cox regression analysis of recurrence-free survival (RFS). Multivariate analysis included adjustment for radiotherapy-related parameters.
Patient_num	Label	RFS_Status	RFS_Time	Adjuvant_RT	RT_Dosage	RT_Dosage_012	RT period(days)
1	Intermediate_Risk	0	54.6333	No	0	0	0
2	Low_Risk	1	15.7333	No	0	0	0
3	High_Risk	1	21.9667	No	0	0	0
4	Low_Risk	1	13.3333	No	0	0	0
5	Low_Risk	1	7.3	No	0	0	0
6	High_Risk	1	13.2667	No	0	0	0
7	Intermediate_Risk	0	49.8333	No	0	0	0
8	Intermediate_Risk	1	16.2333	Yes	50/25	1	32
9	Intermediate_Risk	1	16.2667	No	0	0	0
10	Intermediate_Risk	0	39	Yes	54/27	1	38
11	High_Risk	1	6.3	Yes	50.4/28	1	37
12	Low_Risk	0	46.2333	No	0	0	0
13	Low_Risk	0	38.7667	No	0	0	0
14	Low_Risk	1	15.2333	No	0	0	0
15	Intermediate_Risk	1	10.9333	No	0	0	0
16	High_Risk	1	4.96667	Yes	50/25	1	47
17	Intermediate_Risk	0	43.4667	No	0	0	0
18	High_Risk	1	7.6	No	0	0	0
19	Low_Risk	1	43.1333	No	0	0	0
20	Intermediate_Risk	0	46.8667	Yes	NA	NA	Unknown
21	Intermediate_Risk	0	32.0333	No	0	0	0
22	High_Risk	1	7.56667	Yes	50/25	1	31
23	Low_Risk	1	32.5	Yes	50/25	1	47
24	Low_Risk	0	49.5	Yes	50/25	1	31
25	Intermediate_Risk	0	62.0333	No	0	0	0
26	Intermediate_Risk	1	25.1	Yes	60/25	2	29
27	Intermediate_Risk	1	31.5667	Yes	NA	NA	Unknown
28	Intermediate_Risk	1	16.3667	No	0	0	0
29	Intermediate_Risk	0	56.7333	No	0	0	0
30	Intermediate_Risk	0	40.8667	No	0	0	0
31	Low_Risk	0	48.8333	Yes	50/25	1	38
32	Low_Risk	0	56.6333	No	0	0	0
33	Low_Risk	0	44.4333	No	0	0	0
34	Low_Risk	0	41.3	No	0	0	0
35	Intermediate_Risk	1	9.96667	Yes	50/25	1	32
36	Low_Risk	0	42.4	No	0	0	0
37	High_Risk	1	7.03333	No	0	0	0
38	Low_Risk	0	53.6	No	0	0	0
39	High_Risk	0	40.7333	Yes	50/25	1	35
40	Low_Risk	0	64.5667	No	0	0	0
41	Intermediate_Risk	0	44.5	No	0	0	0
42	Low_Risk	0	63.6667	Yes	60/30	2	39
43	Low_Risk	1	12.1667	No	0	0	0
44	High_Risk	0	59.7667	No	0	0	0
45	Low_Risk	1	12.5667	Yes	50.4/28	1	36
46	Low_Risk	0	36.7333	No	0	0	0
47	Low_Risk	0	51.9333	No	0	0	0
48	Low_Risk	0	38.0667	Yes	50/25	1	35
49	Intermediate_Risk	0	54.7	No	0	0	0
50	High_Risk	0	52.6667	No	0	0	0
51	Intermediate_Risk	1	1.56667	No	0	0	0
52	Intermediate_Risk	1	12.0667	No	0	0	0
53	Low_Risk	0	61.9667	No	0	0	0
54	Intermediate_Risk	0	43.1	No	0	0	0
55	Intermediate_Risk	0	44	No	0	0	0
56	Intermediate_Risk	1	9.46667	No	0	0	0
57	High_Risk	0	38.5	No	0	0	0
58	Low_Risk	0	59.6667	No	0	0	0
59	Intermediate_Risk	0	54.5667	No	0	0	0
60	Low_Risk	1	11.3	Yes	66/30	2	43
61	Intermediate_Risk	0	56.7333	No	0	0	0
62	Low_Risk	0	37.8333	No	0	0	0
63	Low_Risk	0	59.1667	Yes	50/25	1	32
64	Low_Risk	1	5	Yes	66/30	2	42
65	Low_Risk	0	11.1667	No	0	0	0
66	High_Risk	0	46.1667	Yes	NA	NA	Unknown
67	Intermediate_Risk	0	51.2	No	0	0	0
68	High_Risk	1	6.86667	No	0	0	0
69	Low_Risk	1	11.7333	No	0	0	0
70	Low_Risk	0	29.8333	No	0	0	0
71	Intermediate_Risk	0	1.56667	No	0	0	0
72	Intermediate_Risk	1	26.3333	No	0	0	0
73	Intermediate_Risk	1	13.3667	No	0	0	0
74	High_Risk	0	0.333333	No	0	0	0
75	Intermediate_Risk	1	7.1	No	0	0	0
76	Intermediate_Risk	1	3.56667	No	0	0	0
77	Low_Risk	1	3.7	Yes	60/30	2	42
78	Intermediate_Risk	0	0.3	No	0	0	0
79	High_Risk	1	35.6	No	0	0	0
80	High_Risk	1	37.5	No	0	0	0
81	High_Risk	1	10.7	Yes	50.4/28	1	40
82	Intermediate_Risk	0	109.667	No	0	0	0
83	High_Risk	1	105	No	0	0	0
84	High_Risk	1	2.73333	No	0	0	0
85	Intermediate_Risk	1	28.1333	No	0	0	0
86	High_Risk	1	14.1667	No	0	0	0
87	High_Risk	1	0	No	0	0	0
88	Intermediate_Risk	0	115.233	No	0	0	0
89	Intermediate_Risk	0	131.2	No	0	0	0
90	Low_Risk	0	120.2	No	0	0	0
91	High_Risk	0	36.1667	No	0	0	0
92	High_Risk	1	9.13333	No	0	0	0
93	High_Risk	1	8.66667	No	0	0	0
94	Intermediate_Risk	1	17.4667	No	0	0	0
95	High_Risk	0	90.7333	No	0	0	0
96	Low_Risk	0	121.567	No	0	0	0
97	High_Risk	1	30.3	No	0	0	0
98	High_Risk	0	35.2	No	0	0	0
99	Intermediate_Risk	1	61.1333	No	0	0	0
100	Intermediate_Risk	0	124.033	No	0	0	0
101	Low_Risk	0	97.5667	No	0	0	0
102	High_Risk	0	117.8	No	0	0	0
103	Low_Risk	0	71.2667	No	0	0	0
104	Intermediate_Risk	0	112.233	No	0	0	0
105	Intermediate_Risk	1	43.0333	No	0	0	0
106	Intermediate_Risk	1	53.1	Yes	50/25	1	35
107	High_Risk	0	109.033	No	0	0	0
108	Low_Risk	0	0.466667	No	0	0	0
109	High_Risk	1	10.1	No	0	0	0
110	High_Risk	1	46.7	No	0	0	0
111	Low_Risk	0	39.1667	No	0	0	0
112	Intermediate_Risk	0	148.2	No	0	0	0
113	Low_Risk	0	87.3667	No	0	0	0
114	High_Risk	1	1.26667	No	0	0	0
115	Intermediate_Risk	1	13.4	No	0	0	0
116	Low_Risk	0	108.033	No	0	0	0
117	Low_Risk	0	99.4	No	0	0	0
118	Intermediate_Risk	1	22.2667	No	0	0	0
119	Intermediate_Risk	1	7.9	No	0	0	0
120	Intermediate_Risk	0	65.5	No	0	0	0
121	Intermediate_Risk	0	1.13333	No	0	0	0
122	High_Risk	1	4.23333	Yes	60/50	2	32
123	Intermediate_Risk	0	48.5667	Yes	61.6/28	2	38
124	Intermediate_Risk	0	16.6667	No	0	0	0
125	Low_Risk	1	29.9	No	0	0	0
126	Intermediate_Risk	1	9.03333	No	0	0	0
127	Intermediate_Risk	1	12	No	0	0	0
128	Low_Risk	0	107.867	No	0	0	0
129	Low_Risk	1	29.8667	No	0	0	0
130	High_Risk	0	36.7667	No	0	0	0
131	High_Risk	1	26.1333	No	0	0	0
132	High_Risk	1	25.7333	No	0	0	0
133	Intermediate_Risk	1	8	No	0	0	0
134	High_Risk	1	92.2667	No	0	0	0
135	Low_Risk	1	10.0667	No	0	0	0
136	Low_Risk	1	15.3333	No	0	0	0
137	Intermediate_Risk	0	110.667	No	0	0	0
138	High_Risk	1	4.6	Yes	50/25	1	35
139	Intermediate_Risk	0	26.3	No	0	0	0
140	Intermediate_Risk	0	1.1	No	0	0	0
141	High_Risk	0	101.833	No	0	0	0
142	Low_Risk	0	119.867	No	0	0	0
143	Intermediate_Risk	1	94.5333	No	0	0	0
144	High_Risk	0	60.5333	Yes	50.4/28	1	39
145	Intermediate_Risk	1	5.23333	No	0	0	0

## Sheet: Supplementary Data 5b
Supplementary Data 5. (b) Discovery cohort data for Univariate and multivariate Cox regression analysis of overall survival (OS).Multivariate analysis included adjustment for radiotherapy-related parameters.
Patient_num	Label	OS_Status	OS_Time	Adjuvant_RT	RT_Dosage	RT_Dosage_012	RT period(days)
1	Intermediate_Risk	0	54.6333	No	0	0	0
2	Low_Risk	0	39.3333	No	0	0	0
3	High_Risk	1	37.7333	No	0	0	0
4	Low_Risk	0	55.8667	No	0	0	0
5	Low_Risk	0	64.2	No	0	0	0
6	High_Risk	1	45.9	No	0	0	0
7	Intermediate_Risk	0	49.8333	No	0	0	0
8	Intermediate_Risk	0	59.3	Yes	50/25	1	32
9	Intermediate_Risk	1	45.0667	No	0	0	0
10	Intermediate_Risk	0	39	Yes	54/27	1	38
11	High_Risk	0	50.9	Yes	50.4/28	1	37
12	Low_Risk	0	46.2333	No	0	0	0
13	Low_Risk	0	38.7667	No	0	0	0
14	Low_Risk	0	25.3	No	0	0	0
15	Intermediate_Risk	0	55.2667	No	0	0	0
16	High_Risk	1	35.7333	Yes	50/25	1	47
17	Intermediate_Risk	0	43.4667	No	0	0	0
18	High_Risk	1	25	No	0	0	0
19	Low_Risk	0	57.1667	No	0	0	0
20	Intermediate_Risk	0	46.8667	Yes	NA	NA	Unknown
21	Intermediate_Risk	0	32.0333	No	0	0	0
22	High_Risk	1	17.6333	Yes	50/25	1	31
23	Low_Risk	0	43.7667	Yes	50/25	1	47
24	Low_Risk	0	49.5	Yes	50/25	1	31
25	Intermediate_Risk	0	62.0333	No	0	0	0
26	Intermediate_Risk	1	27.8	Yes	60/25	2	29
27	Intermediate_Risk	0	43.6333	Yes	NA	NA	Unknown
28	Intermediate_Risk	0	54.9	No	0	0	0
29	Intermediate_Risk	0	56.7333	No	0	0	0
30	Intermediate_Risk	0	40.8667	No	0	0	0
31	Low_Risk	0	48.8333	Yes	50/25	1	38
32	Low_Risk	0	56.6333	No	0	0	0
33	Low_Risk	0	44.4333	No	0	0	0
34	Low_Risk	0	41.3	No	0	0	0
35	Intermediate_Risk	0	56.4667	Yes	50/25	1	32
36	Low_Risk	0	42.4	No	0	0	0
37	High_Risk	1	40.2333	No	0	0	0
38	Low_Risk	0	53.6	No	0	0	0
39	High_Risk	0	40.7333	Yes	50/25	1	35
40	Low_Risk	0	64.5667	No	0	0	0
41	Intermediate_Risk	0	44.5	No	0	0	0
42	Low_Risk	0	63.6667	Yes	60/30	2	39
43	Low_Risk	1	43.7	No	0	0	0
44	High_Risk	0	59.7667	No	0	0	0
45	Low_Risk	1	35.2333	Yes	50.4/28	1	36
46	Low_Risk	0	36.7333	No	0	0	0
47	Low_Risk	0	51.9333	No	0	0	0
48	Low_Risk	0	38.0667	Yes	50/25	1	35
49	Intermediate_Risk	0	54.7	No	0	0	0
50	High_Risk	0	52.6667	No	0	0	0
51	Intermediate_Risk	1	23.9667	No	0	0	0
52	Intermediate_Risk	0	50.8	No	0	0	0
53	Low_Risk	0	61.9667	No	0	0	0
54	Intermediate_Risk	0	43.1	No	0	0	0
55	Intermediate_Risk	0	44	No	0	0	0
56	Intermediate_Risk	1	22.6667	No	0	0	0
57	High_Risk	0	38.5	No	0	0	0
58	Low_Risk	0	59.6667	No	0	0	0
59	Intermediate_Risk	0	54.5667	No	0	0	0
60	Low_Risk	1	43	Yes	66/30	2	43
61	Intermediate_Risk	0	56.7333	No	0	0	0
62	Low_Risk	0	37.8333	No	0	0	0
63	Low_Risk	0	59.1667	Yes	50/25	1	32
64	Low_Risk	0	65.6	Yes	66/30	2	42
65	Low_Risk	0	11.1667	No	0	0	0
66	High_Risk	0	46.1667	Yes	NA	NA	Unknown
67	Intermediate_Risk	0	51.2	No	0	0	0
68	High_Risk	1	9.3	No	0	0	0
69	Low_Risk	0	38.1	No	0	0	0
70	Low_Risk	0	29.8333	No	0	0	0
71	Intermediate_Risk	1	1.56667	No	0	0	0
72	Intermediate_Risk	0	27.5667	No	0	0	0
73	Intermediate_Risk	1	16.8667	No	0	0	0
74	High_Risk	1	0.333333	No	0	0	0
75	Intermediate_Risk	1	9.16667	No	0	0	0
76	Intermediate_Risk	1	5.43333	No	0	0	0
77	Low_Risk	1	6.3	Yes	60/30	2	42
78	Intermediate_Risk	0	0.3	No	0	0	0
79	High_Risk	1	62.9667	No	0	0	0
80	High_Risk	1	52.4	No	0	0	0
81	High_Risk	1	48.6667	Yes	50.4/28	1	40
82	Intermediate_Risk	1	110.533	No	0	0	0
83	High_Risk	0	163.2	No	0	0	0
84	High_Risk	1	31.4	No	0	0	0
85	Intermediate_Risk	1	83.6	No	0	0	0
86	High_Risk	1	18.8	No	0	0	0
87	High_Risk	1	9.76667	No	0	0	0
88	Intermediate_Risk	1	130.5	No	0	0	0
89	Intermediate_Risk	0	155.833	No	0	0	0
90	Low_Risk	1	132.633	No	0	0	0
91	High_Risk	1	107.767	No	0	0	0
92	High_Risk	1	54.4	No	0	0	0
93	High_Risk	1	34.6333	No	0	0	0
94	Intermediate_Risk	1	152.067	No	0	0	0
95	High_Risk	1	99.3	No	0	0	0
96	Low_Risk	0	121.567	No	0	0	0
97	High_Risk	1	79.1	No	0	0	0
98	High_Risk	1	35.6667	No	0	0	0
99	Intermediate_Risk	1	145.933	No	0	0	0
100	Intermediate_Risk	0	124.033	No	0	0	0
101	Low_Risk	0	97.5667	No	0	0	0
102	High_Risk	0	117.8	No	0	0	0
103	Low_Risk	0	144.967	No	0	0	0
104	Intermediate_Risk	0	112.233	No	0	0	0
105	Intermediate_Risk	1	75.7333	No	0	0	0
106	Intermediate_Risk	1	81.6	Yes	50/25	1	35
107	High_Risk	1	166.467	No	0	0	0
108	Low_Risk	1	0.466667	No	0	0	0
109	High_Risk	1	14.6667	No	0	0	0
110	High_Risk	1	75.9333	No	0	0	0
111	Low_Risk	1	49.3667	No	0	0	0
112	Intermediate_Risk	0	148.2	No	0	0	0
113	Low_Risk	0	87.3667	No	0	0	0
114	High_Risk	1	5.06667	No	0	0	0
115	Intermediate_Risk	1	51.4	No	0	0	0
116	Low_Risk	0	108.033	No	0	0	0
117	Low_Risk	1	109.867	No	0	0	0
118	Intermediate_Risk	0	146.367	No	0	0	0
119	Intermediate_Risk	1	16.6333	No	0	0	0
120	Intermediate_Risk	1	69.0667	No	0	0	0
121	Intermediate_Risk	1	18.3667	No	0	0	0
122	High_Risk	1	5.13333	Yes	60/50	2	32
123	Intermediate_Risk	1	88.2333	Yes	61.6/28	2	38
124	Intermediate_Risk	1	25.6667	No	0	0	0
125	Low_Risk	0	118.833	No	0	0	0
126	Intermediate_Risk	1	38.5667	No	0	0	0
127	Intermediate_Risk	1	42.9	No	0	0	0
128	Low_Risk	0	107.867	No	0	0	0
129	Low_Risk	1	121.633	No	0	0	0
130	High_Risk	1	36.7667	No	0	0	0
131	High_Risk	1	39.8667	No	0	0	0
132	High_Risk	0	109.267	No	0	0	0
133	Intermediate_Risk	1	29.5667	No	0	0	0
134	High_Risk	0	140.767	No	0	0	0
135	Low_Risk	1	22.6	No	0	0	0
136	Low_Risk	1	49.7	No	0	0	0
137	Intermediate_Risk	0	110.667	No	0	0	0
138	High_Risk	1	8.76667	Yes	50/25	1	35
139	Intermediate_Risk	1	85.1667	No	0	0	0
140	Intermediate_Risk	0	1.1	No	0	0	0
141	High_Risk	0	101.833	No	0	0	0
142	Low_Risk	0	119.867	No	0	0	0
143	Intermediate_Risk	0	130.3	No	0	0	0
144	High_Risk	1	103.533	Yes	50.4/28	1	39
145	Intermediate_Risk	1	17.5	No	0	0	0
