# Supplementary material for: Enhancing NSCLC recurrence prediction with PET/CT habitat imaging, ctDNA, and integrative radiogenomics-blood insights
Source: Nat Commun. 2024 Apr 11;15:3152. doi: 10.1038/s41467-024-47512-0 (PMC11009351; doi:10.1038/s41467-024-47512-0)
Supplement: Supplementary file 10 — Supplementary Data 6 [file 41467_2024_47512_MOESM10_ESM.xlsx]

## Sheet: Supplementary Data 6a
Supplementary Data 6. (a) Discovery cohort data for Univariate and multivariate Cox regression analysis of recurrence-free survival (RFS). Multivariate analysis included adjustment for EGFR mutation and ALK fusion.
Patient_num	EGFR	EGFR_binary	ALK	Label	RFS_Status	RFS_Time
1	Mutant (EX19DEL)	Mutant	WT	Intermediate_Risk	0	54.6333
2	WT	WT	WT	Low_Risk	1	15.7333
3	WT	WT	WT	High_Risk	1	21.9667
4	WT	WT	WT	Low_Risk	1	13.3333
5	WT	WT	WT	Low_Risk	1	7.3
6	WT	WT	WT	High_Risk	1	13.2667
7	WT	WT	WT	Intermediate_Risk	0	49.8333
8	Mutant (EX19DEL)	Mutant	WT	Intermediate_Risk	1	16.2333
9	WT	WT	WT	Intermediate_Risk	1	16.2667
10	Mutant (EX19DEL)	Mutant	WT	Intermediate_Risk	0	39
11	WT	WT	WT	High_Risk	1	6.3
12	WT	WT	WT	Low_Risk	0	46.2333
13	WT	WT	WT	Low_Risk	0	38.7667
14	Mutant (L858R)	Mutant	WT	Low_Risk	1	15.2333
15	WT	WT	WT	Intermediate_Risk	1	10.9333
16	WT	WT	WT	High_Risk	1	4.96667
17	WT	WT	WT	Intermediate_Risk	0	43.4667
18	WT	WT	WT	High_Risk	1	7.6
19	WT	WT	Fusion	Low_Risk	1	43.1333
20	WT	WT	WT	Intermediate_Risk	0	46.8667
21	WT	WT	WT	Intermediate_Risk	0	32.0333
22	WT	WT	WT	High_Risk	1	7.56667
23	Mutant (EX20INS)	Mutant	WT	Low_Risk	1	32.5
24	WT	WT	WT	Low_Risk	0	49.5
25	WT	WT	WT	Intermediate_Risk	0	62.0333
26	WT	WT	WT	Intermediate_Risk	1	25.1
27	WT	WT	WT	Intermediate_Risk	1	31.5667						`
28	Mutant (EX19DEL)	Mutant	WT	Intermediate_Risk	1	16.3667
29	WT	WT	WT	Intermediate_Risk	0	56.7333
30	WT	WT	WT	Intermediate_Risk	0	40.8667
31	WT	WT	WT	Low_Risk	0	48.8333
32	WT	WT	WT	Low_Risk	0	56.6333
33	WT	WT	WT	Low_Risk	0	44.4333
34	WT	WT	WT	Low_Risk	0	41.3
35	WT	WT	WT	Intermediate_Risk	1	9.96667
36	WT	WT	WT	Low_Risk	0	42.4
37	WT	WT	WT	High_Risk	1	7.03333
38	WT	WT	WT	Low_Risk	0	53.6
39	Mutant (L858R)	Mutant	WT	High_Risk	0	40.7333
40	Mutant (EX19DEL)	Mutant	WT	Low_Risk	0	64.5667
41	WT	WT	WT	Intermediate_Risk	0	44.5
42	WT	WT	WT	Low_Risk	0	63.6667
43	WT	WT	WT	Low_Risk	1	12.1667
44	WT	WT	WT	High_Risk	0	59.7667
45	WT	WT	WT	Low_Risk	1	12.5667
46	WT	WT	WT	Low_Risk	0	36.7333
47	Mutant (L858R)	Mutant	WT	Low_Risk	0	51.9333
48	WT	WT	WT	Low_Risk	0	38.0667
49	WT	WT	WT	Intermediate_Risk	0	54.7
50	WT	WT	WT	High_Risk	0	52.6667
51	WT	WT	WT	Intermediate_Risk	1	1.56667
52	WT	WT	WT	Intermediate_Risk	1	12.0667
53	WT	WT	WT	Low_Risk	0	61.9667
54	WT	WT	WT	Intermediate_Risk	0	43.1
55	WT	WT	WT	Intermediate_Risk	0	44
56	WT	WT	WT	Intermediate_Risk	1	9.46667
57	WT	WT	WT	High_Risk	0	38.5
58	WT	WT	WT	Low_Risk	0	59.6667
59	WT	WT	WT	Intermediate_Risk	0	54.5667
60	Mutant (EX19DEL)	Mutant	WT	Low_Risk	1	11.3
61	WT	WT	WT	Intermediate_Risk	0	56.7333
62	Mutant (L858R)	Mutant	WT	Low_Risk	0	37.8333
63	WT	WT	WT	Low_Risk	0	59.1667
64	Mutant (L858R)	Mutant	WT	Low_Risk	1	5
65	WT	WT	WT	Low_Risk	0	11.1667
66	WT	WT	WT	High_Risk	0	46.1667
67	WT	WT	WT	Intermediate_Risk	0	51.2
68	WT	WT	WT	High_Risk	1	6.86667
69	Mutant (L858R)	Mutant	WT	Low_Risk	1	11.7333
70	Mutant (L858R)	Mutant	WT	Low_Risk	0	29.8333
71	WT	WT	WT	Intermediate_Risk	0	1.56667
72	WT	WT	WT	Intermediate_Risk	1	26.3333
73	WT	WT	WT	Intermediate_Risk	1	13.3667
74	Mutant (EX19DEL)	Mutant	WT	High_Risk	0	0.333333
75	WT	WT	WT	Intermediate_Risk	1	7.1
76	WT	WT	WT	Intermediate_Risk	1	3.56667
77	Mutant (EX19DEL)	Mutant	WT	Low_Risk	1	3.7
78	WT	WT	WT	Intermediate_Risk	0	0.3
79	WT	WT	WT	High_Risk	1	35.6
80	WT	WT	WT	High_Risk	1	37.5
81	Mutant (L858R)	Mutant	WT	High_Risk	1	10.7
82	WT	WT	WT	Intermediate_Risk	0	109.667
83	WT	WT	WT	High_Risk	1	105
84	WT	WT	WT	High_Risk	1	2.73333
85	WT	WT	WT	Intermediate_Risk	1	28.1333
86	WT	WT	WT	High_Risk	1	14.1667
87	WT	WT	WT	High_Risk	1	0
88	WT	WT	WT	Intermediate_Risk	0	115.233
89	WT	WT	WT	Intermediate_Risk	0	131.2
90	WT	WT	WT	Low_Risk	0	120.2
91	WT	WT	WT	High_Risk	0	36.1667
92	WT	WT	WT	High_Risk	1	9.13333
93	WT	WT	WT	High_Risk	1	8.66667
94	Mutant (L858R)	Mutant	WT	Intermediate_Risk	1	17.4667
95	WT	WT	WT	High_Risk	0	90.7333
96	WT	WT	WT	Low_Risk	0	121.567
97	WT	WT	WT	High_Risk	1	30.3
98	WT	WT	WT	High_Risk	0	35.2
99	WT	WT	WT	Intermediate_Risk	1	61.1333
100	WT	WT	WT	Intermediate_Risk	0	124.033
101	WT	WT	WT	Low_Risk	0	97.5667
102	WT	WT	WT	High_Risk	0	117.8
103	WT	WT	WT	Low_Risk	0	71.2667
104	WT	WT	WT	Intermediate_Risk	0	112.233
105	WT	WT	WT	Intermediate_Risk	1	43.0333
106	Mutant (L858R)	Mutant	WT	Intermediate_Risk	1	53.1
107	WT	WT	WT	High_Risk	0	109.033
108	WT	WT	WT	Low_Risk	0	0.466667
109	Mutant (L858R)	Mutant	WT	High_Risk	1	10.1
110	WT	WT	WT	High_Risk	1	46.7
111	WT	WT	WT	Low_Risk	0	39.1667
112	WT	WT	WT	Intermediate_Risk	0	148.2
113	WT	WT	WT	Low_Risk	0	87.3667
114	WT	WT	WT	High_Risk	1	1.26667
115	WT	WT	WT	Intermediate_Risk	1	13.4
116	Mutant (EX19DEL)	Mutant	WT	Low_Risk	0	108.033
117	WT	WT	WT	Low_Risk	0	99.4
118	Mutant (L858R)	Mutant	WT	Intermediate_Risk	1	22.2667
119	WT	WT	WT	Intermediate_Risk	1	7.9
120	WT	WT	WT	Intermediate_Risk	0	65.5
121	WT	WT	WT	Intermediate_Risk	0	1.13333
122	WT	WT	WT	High_Risk	1	4.23333
123	WT	WT	WT	Intermediate_Risk	0	48.5667
124	WT	WT	WT	Intermediate_Risk	0	16.6667
125	WT	WT	WT	Low_Risk	1	29.9
126	WT	WT	WT	Intermediate_Risk	1	9.03333
127	WT	WT	WT	Intermediate_Risk	1	12
128	Mutant (L858R)	Mutant	WT	Low_Risk	0	107.867
129	WT	WT	WT	Low_Risk	1	29.8667
130	WT	WT	WT	High_Risk	0	36.7667
131	Mutant (L858R)	Mutant	WT	High_Risk	1	26.1333
132	WT	WT	WT	High_Risk	1	25.7333
133	WT	WT	WT	Intermediate_Risk	1	8
134	WT	WT	WT	High_Risk	1	92.2667
135	WT	WT	WT	Low_Risk	1	10.0667
136	WT	WT	WT	Low_Risk	1	15.3333
137	WT	WT	WT	Intermediate_Risk	0	110.667
138	WT	WT	WT	High_Risk	1	4.6
139	WT	WT	WT	Intermediate_Risk	0	26.3
140	Mutant (EX20INS)	Mutant	WT	Intermediate_Risk	0	1.1
141	WT	WT	WT	High_Risk	0	101.833
142	WT	WT	WT	Low_Risk	0	119.867
143	WT	WT	WT	Intermediate_Risk	1	94.5333
144	WT	WT	WT	High_Risk	0	60.5333
145	WT	WT	WT	Intermediate_Risk	1	5.23333

## Sheet: Supplementary Data 6b
Supplementary Data 6. (b) Discovery cohort data for Univariate and multivariate Cox regression analysis of recurrence-free survival (OS). Multivariate analysis included adjustment for EGFR mutation and ALK fusion.
Patient_num	EGFR	EGFR_binary	ALK	Label	OS_Status	OS_Time
1	Mutant (EX19DEL)	Mutant	WT	Intermediate_Risk	0	54.6333
2	WT	WT	WT	Low_Risk	0	39.3333
3	WT	WT	WT	High_Risk	1	37.7333
4	WT	WT	WT	Low_Risk	0	55.8667
5	WT	WT	WT	Low_Risk	0	64.2
6	WT	WT	WT	High_Risk	1	45.9
7	WT	WT	WT	Intermediate_Risk	0	49.8333
8	Mutant (EX19DEL)	Mutant	WT	Intermediate_Risk	0	59.3
9	WT	WT	WT	Intermediate_Risk	1	45.0667
10	Mutant (EX19DEL)	Mutant	WT	Intermediate_Risk	0	39
11	WT	WT	WT	High_Risk	0	50.9
12	WT	WT	WT	Low_Risk	0	46.2333
13	WT	WT	WT	Low_Risk	0	38.7667
14	Mutant (L858R)	Mutant	WT	Low_Risk	0	25.3
15	WT	WT	WT	Intermediate_Risk	0	55.2667
16	WT	WT	WT	High_Risk	1	35.7333
17	WT	WT	WT	Intermediate_Risk	0	43.4667
18	WT	WT	WT	High_Risk	1	25
19	WT	WT	Fusion	Low_Risk	0	57.1667
20	WT	WT	WT	Intermediate_Risk	0	46.8667
21	WT	WT	WT	Intermediate_Risk	0	32.0333
22	WT	WT	WT	High_Risk	1	17.6333
23	Mutant (EX20INS)	Mutant	WT	Low_Risk	0	43.7667
24	WT	WT	WT	Low_Risk	0	49.5
25	WT	WT	WT	Intermediate_Risk	0	62.0333
26	WT	WT	WT	Intermediate_Risk	1	27.8
27	WT	WT	WT	Intermediate_Risk	0	43.6333
28	Mutant (EX19DEL)	Mutant	WT	Intermediate_Risk	0	54.9
29	WT	WT	WT	Intermediate_Risk	0	56.7333
30	WT	WT	WT	Intermediate_Risk	0	40.8667
31	WT	WT	WT	Low_Risk	0	48.8333
32	WT	WT	WT	Low_Risk	0	56.6333
33	WT	WT	WT	Low_Risk	0	44.4333
34	WT	WT	WT	Low_Risk	0	41.3
35	WT	WT	WT	Intermediate_Risk	0	56.4667
36	WT	WT	WT	Low_Risk	0	42.4
37	WT	WT	WT	High_Risk	1	40.2333
38	WT	WT	WT	Low_Risk	0	53.6
39	Mutant (L858R)	Mutant	WT	High_Risk	0	40.7333
40	Mutant (EX19DEL)	Mutant	WT	Low_Risk	0	64.5667
41	WT	WT	WT	Intermediate_Risk	0	44.5
42	WT	WT	WT	Low_Risk	0	63.6667
43	WT	WT	WT	Low_Risk	1	43.7
44	WT	WT	WT	High_Risk	0	59.7667
45	WT	WT	WT	Low_Risk	1	35.2333
46	WT	WT	WT	Low_Risk	0	36.7333
47	Mutant (L858R)	Mutant	WT	Low_Risk	0	51.9333
48	WT	WT	WT	Low_Risk	0	38.0667
49	WT	WT	WT	Intermediate_Risk	0	54.7
50	WT	WT	WT	High_Risk	0	52.6667
51	WT	WT	WT	Intermediate_Risk	1	23.9667
52	WT	WT	WT	Intermediate_Risk	0	50.8
53	WT	WT	WT	Low_Risk	0	61.9667
54	WT	WT	WT	Intermediate_Risk	0	43.1
55	WT	WT	WT	Intermediate_Risk	0	44
56	WT	WT	WT	Intermediate_Risk	1	22.6667
57	WT	WT	WT	High_Risk	0	38.5
58	WT	WT	WT	Low_Risk	0	59.6667
59	WT	WT	WT	Intermediate_Risk	0	54.5667
60	Mutant (EX19DEL)	Mutant	WT	Low_Risk	1	43
61	WT	WT	WT	Intermediate_Risk	0	56.7333
62	Mutant (L858R)	Mutant	WT	Low_Risk	0	37.8333
63	WT	WT	WT	Low_Risk	0	59.1667
64	Mutant (L858R)	Mutant	WT	Low_Risk	0	65.6
65	WT	WT	WT	Low_Risk	0	11.1667
66	WT	WT	WT	High_Risk	0	46.1667
67	WT	WT	WT	Intermediate_Risk	0	51.2
68	WT	WT	WT	High_Risk	1	9.3
69	Mutant (L858R)	Mutant	WT	Low_Risk	0	38.1
70	Mutant (L858R)	Mutant	WT	Low_Risk	0	29.8333
71	WT	WT	WT	Intermediate_Risk	1	1.56667
72	WT	WT	WT	Intermediate_Risk	0	27.5667
73	WT	WT	WT	Intermediate_Risk	1	16.8667
74	Mutant (EX19DEL)	Mutant	WT	High_Risk	1	0.333333
75	WT	WT	WT	Intermediate_Risk	1	9.16667
76	WT	WT	WT	Intermediate_Risk	1	5.43333
77	Mutant (EX19DEL)	Mutant	WT	Low_Risk	1	6.3
78	WT	WT	WT	Intermediate_Risk	0	0.3
79	WT	WT	WT	High_Risk	1	62.9667
80	WT	WT	WT	High_Risk	1	52.4
81	Mutant (L858R)	Mutant	WT	High_Risk	1	48.6667
82	WT	WT	WT	Intermediate_Risk	1	110.533
83	WT	WT	WT	High_Risk	0	163.2
84	WT	WT	WT	High_Risk	1	31.4
85	WT	WT	WT	Intermediate_Risk	1	83.6
86	WT	WT	WT	High_Risk	1	18.8
87	WT	WT	WT	High_Risk	1	9.76667
88	WT	WT	WT	Intermediate_Risk	1	130.5
89	WT	WT	WT	Intermediate_Risk	0	155.833
90	WT	WT	WT	Low_Risk	1	132.633
91	WT	WT	WT	High_Risk	1	107.767
92	WT	WT	WT	High_Risk	1	54.4
93	WT	WT	WT	High_Risk	1	34.6333
94	Mutant (L858R)	Mutant	WT	Intermediate_Risk	1	152.067
95	WT	WT	WT	High_Risk	1	99.3
96	WT	WT	WT	Low_Risk	0	121.567
97	WT	WT	WT	High_Risk	1	79.1
98	WT	WT	WT	High_Risk	1	35.6667
99	WT	WT	WT	Intermediate_Risk	1	145.933
100	WT	WT	WT	Intermediate_Risk	0	124.033
101	WT	WT	WT	Low_Risk	0	97.5667
102	WT	WT	WT	High_Risk	0	117.8
103	WT	WT	WT	Low_Risk	0	144.967
104	WT	WT	WT	Intermediate_Risk	0	112.233
105	WT	WT	WT	Intermediate_Risk	1	75.7333
106	Mutant (L858R)	Mutant	WT	Intermediate_Risk	1	81.6
107	WT	WT	WT	High_Risk	1	166.467
108	WT	WT	WT	Low_Risk	1	0.466667
109	Mutant (L858R)	Mutant	WT	High_Risk	1	14.6667
110	WT	WT	WT	High_Risk	1	75.9333
111	WT	WT	WT	Low_Risk	1	49.3667
112	WT	WT	WT	Intermediate_Risk	0	148.2
113	WT	WT	WT	Low_Risk	0	87.3667
114	WT	WT	WT	High_Risk	1	5.06667
115	WT	WT	WT	Intermediate_Risk	1	51.4
116	Mutant (EX19DEL)	Mutant	WT	Low_Risk	0	108.033
117	WT	WT	WT	Low_Risk	1	109.867
118	Mutant (L858R)	Mutant	WT	Intermediate_Risk	0	146.367
119	WT	WT	WT	Intermediate_Risk	1	16.6333
120	WT	WT	WT	Intermediate_Risk	1	69.0667
121	WT	WT	WT	Intermediate_Risk	1	18.3667
122	WT	WT	WT	High_Risk	1	5.13333
123	WT	WT	WT	Intermediate_Risk	1	88.2333
124	WT	WT	WT	Intermediate_Risk	1	25.6667
125	WT	WT	WT	Low_Risk	0	118.833
126	WT	WT	WT	Intermediate_Risk	1	38.5667
127	WT	WT	WT	Intermediate_Risk	1	42.9
128	Mutant (L858R)	Mutant	WT	Low_Risk	0	107.867
129	WT	WT	WT	Low_Risk	1	121.633
130	WT	WT	WT	High_Risk	1	36.7667
131	Mutant (L858R)	Mutant	WT	High_Risk	1	39.8667
132	WT	WT	WT	High_Risk	0	109.267
133	WT	WT	WT	Intermediate_Risk	1	29.5667
134	WT	WT	WT	High_Risk	0	140.767
135	WT	WT	WT	Low_Risk	1	22.6
136	WT	WT	WT	Low_Risk	1	49.7
137	WT	WT	WT	Intermediate_Risk	0	110.667
138	WT	WT	WT	High_Risk	1	8.76667
139	WT	WT	WT	Intermediate_Risk	1	85.1667
140	Mutant (EX20INS)	Mutant	WT	Intermediate_Risk	0	1.1
141	WT	WT	WT	High_Risk	0	101.833
142	WT	WT	WT	Low_Risk	0	119.867
143	WT	WT	WT	Intermediate_Risk	0	130.3
144	WT	WT	WT	High_Risk	1	103.533
145	WT	WT	WT	Intermediate_Risk	1	17.5
