# Supplementary material for: Enhancing NSCLC recurrence prediction with PET/CT habitat imaging, ctDNA, and integrative radiogenomics-blood insights
Source: Nat Commun. 2024 Apr 11;15:3152. doi: 10.1038/s41467-024-47512-0 (PMC11009351; doi:10.1038/s41467-024-47512-0)
Supplement: Supplementary file 11 — Supplementary Data 7 [file 41467_2024_47512_MOESM11_ESM.xlsx]

## Sheet: Supplementary Data 7
Supplementary Data 7. Mean values of CT, CT Entropy, PET and PET Entropy across different clusters.
	CT mean	CT entropy mean	PET mean	PET entropy mean	labels
V1_1	0.635131	-0.604652	-0.779645	0.435001	cluster 4
V2_1	0.592476	1.07629	-0.691486	0.793986	cluster 1
V3_1	-0.210383	-1.08658	-0.692056	-0.409503	cluster 6
V4_1	0.0950974	1.02626	-0.709124	-0.447499	cluster 3
V5_1	0.24849	0.691125	-0.754575	-0.0771254	cluster 6
V6_1	0.410864	0.209783	-0.671298	-0.802702	cluster 6
V7_1	0.421225	0.789976	-0.738383	0.649502	cluster 5
V8_1	1.05577	-1.06979	-0.814199	-1.10645	cluster 3
V9_1	0.410324	-0.820793	-0.673302	-1.87355	cluster 3
V10_1	0.686247	0.754746	-0.773464	-0.174039	cluster 6
V11_1	1.37549	0.327008	1.32095	1.127	cluster 3
V12_1	1.42047	0.3807	0.720616	0.965841	cluster 3
V13_1	1.2638	0.432491	-0.514767	-1.05479	cluster 6
V14_1	0.694814	0.923056	0.78916	1.19895	cluster 3
V15_1	1.13711	0.560752	1.97843	1.22894	cluster 7
V16_1	1.13398	-0.102903	-0.225265	-0.122806	cluster 4
V17_1	1.16669	-0.68595	2.71644	1.18594	cluster 7
V18_1	0.963937	1.12943	0.868971	1.15936	cluster 3
V19_1	0.78852	1.33341	0.785436	1.18882	cluster 1
V20_1	1.21163	1.16447	-0.0508146	0.614709	cluster 3
V21_1	1.04932	0.330677	-0.573743	-0.407576	cluster 6
V22_1	1.02653	0.938797	1.10678	1.61567	cluster 3
V23_1	1.22528	0.134919	2.82695	1.18048	cluster 7
V24_1	1.16134	-0.698991	1.9938	1.34159	cluster 7
V25_1	1.17201	-0.64689	1.5119	1.35353	cluster 5
V26_1	1.17013	-0.520249	0.892276	1.26307	cluster 5
V27_1	1.19769	-0.553245	0.267053	0.983856	cluster 3
V28_1	1.06767	0.512887	1.09315	1.39852	cluster 5
V29_1	0.866483	0.919355	2.02129	1.25765	cluster 7
V30_1	1.08463	1.01651	-0.264157	0.207228	cluster 3
V31_1	0.917834	0.973148	0.507444	1.42368	cluster 3
V32_1	-1.29198	-0.0384894	-0.808444	-1.54338	cluster 2
V33_1	-1.76215	0.230035	-0.798073	-0.164098	cluster 1
V34_1	-1.01906	0.322846	-0.783149	0.636267	cluster 1
V35_1	-1.44168	0.236428	-0.760969	0.569708	cluster 1
V36_1	-1.28725	-0.0620222	-0.743209	0.71239	cluster 1
V37_1	-1.42083	-0.487368	-0.76844	-0.463946	cluster 1
V38_1	-0.603837	-0.559545	-0.766109	-0.104362	cluster 1
V39_1	-0.403283	0.322071	-0.766627	0.487332	cluster 1
V40_1	-1.079	-0.750434	-0.811642	-1.49543	cluster 2
V41_1	-0.615755	0.369766	-0.797542	-1.32359	cluster 2
V42_1	-0.172943	0.473602	-0.753792	1.0958	cluster 5
V43_1	-0.055847	0.582762	-0.794198	-0.704148	cluster 2
V44_1	-0.918591	0.245671	-0.780725	0.611001	cluster 1
V45_1	-1.81275	-0.13136	-0.742537	1.5638	cluster 1
V46_1	-0.367809	-0.302648	-0.814311	-1.84926	cluster 2
V47_1	-0.0484063	0.759121	-0.0262372	0.810792	cluster 1
V48_1	1.15908	-0.24995	0.0771668	-0.202029	cluster 3
V49_1	1.09606	0.391586	-0.101421	-0.641739	cluster 6
V50_1	0.125083	1.05767	-0.167529	0.826405	cluster 1
V51_1	1.17307	-0.0223582	0.440147	0.817267	cluster 4
V52_1	0.860034	0.656031	-0.0530337	-1.04334	cluster 6
V53_1	0.783003	0.743081	0.592602	0.381275	cluster 5
V54_1	1.15569	-0.428014	0.454994	0.286352	cluster 3
V55_1	0.00763867	1.01999	-0.0770551	-0.968212	cluster 6
V56_1	1.13368	-0.285259	0.439273	0.603733	cluster 4
V57_1	1.09254	0.23026	0.417288	0.912128	cluster 4
V58_1	0.0366767	1.05446	0.612948	0.582452	cluster 1
V59_1	0.649836	1.01204	0.486864	0.343165	cluster 3
V60_1	-0.214924	1.03796	0.0327343	0.838453	cluster 2
V61_1	0.743541	1.1504	-0.291984	-0.615633	cluster 3
V62_1	0.957191	0.656346	-0.0513916	-0.699749	cluster 3
V63_1	-0.600574	1.07868	-0.12952	-0.294184	cluster 2
V64_1	0.365238	1.14985	-0.240322	0.589126	cluster 5
V65_1	0.72003	1.30012	-0.36757	0.218025	cluster 6
V66_1	-0.320956	0.856687	-0.408383	-0.281152	cluster 6
V67_1	1.16644	-0.428639	0.16976	0.0981546	cluster 3
V68_1	1.09977	-0.188635	0.152575	0.400489	cluster 4
V69_1	0.89884	0.0231193	-0.187069	0.255789	cluster 5
V70_1	0.102594	0.842066	0.482212	0.798317	cluster 1
V71_1	1.14177	-0.424287	0.0807622	-0.292883	cluster 3
V72_1	1.1187	-0.529062	0.551406	-0.484963	cluster 3
V73_1	1.11168	-0.486442	0.0030305	-0.654715	cluster 3
V74_1	1.13636	-0.537536	0.671532	-0.26019	cluster 3
V75_1	1.11201	-0.179639	0.267368	0.67429	cluster 4
V76_1	1.07393	0.0443353	-0.337769	-0.216005	cluster 4
V77_1	0.925821	0.0351733	-0.263111	-0.392345	cluster 4
V78_1	1.09018	-0.592977	-0.0411046	-1.49447	cluster 3
V79_1	0.968754	-0.351959	-0.131792	-1.13847	cluster 4
V80_1	1.12159	0.00605825	0.301337	1.05471	cluster 4
V81_1	1.10801	-0.330189	-0.12132	-0.313106	cluster 4
V82_1	1.13246	-0.201939	-0.0582659	-0.00738451	cluster 3
V83_1	1.01545	-0.10289	-0.261314	-0.935469	cluster 6
V84_1	1.16406	0.518979	-0.0569015	0.355407	cluster 3
V85_1	0.842546	0.732368	0.656182	0.226243	cluster 3
V86_1	1.0265	-0.226342	-0.206919	-1.86929	cluster 6
V87_1	1.0705	-0.253417	-0.209424	-0.656413	cluster 4
V88_1	1.04456	-0.196962	0.276334	0.232387	cluster 4
V89_1	1.08232	0.450293	-0.0715715	0.914011	cluster 4
V90_1	1.06563	-0.0581925	0.0326965	0.372944	cluster 4
V91_1	1.11201	-0.266547	-0.0421439	0.00912824	cluster 4
V92_1	0.908565	0.68768	-0.0391882	-0.332932	cluster 6
V93_1	-0.0707618	0.78242	0.0441916	0.988649	cluster 1
V94_1	1.02726	0.58936	-0.0750122	-0.359868	cluster 6
V95_1	0.887127	-0.0355305	-0.26855	0.0485247	cluster 6
V96_1	1.24627	1.17451	-0.510904	-0.495585	cluster 6
V97_1	1.17781	0.628322	0.639233	-0.110759	cluster 3
V98_1	0.898877	0.336444	-0.108361	-0.259147	cluster 6
V99_1	1.0534	0.350161	-0.360457	-0.424438	cluster 6
V100_1	-0.0840029	0.927954	0.211144	-0.207834	cluster 2
V101_1	1.07102	0.290801	0.335337	0.0612149	cluster 3
V102_1	1.17944	0.531391	0.412138	0.0165548	cluster 3
V103_1	0.893014	0.709972	-0.0189417	-0.369111	cluster 6
V104_1	1.11451	0.547482	0.26487	-0.0885932	cluster 3
V105_1	0.864523	0.538337	-0.511705	-0.285074	cluster 6
V106_1	1.18548	0.580939	-0.0580603	0.155229	cluster 3
V107_1	1.01459	0.910019	0.378739	-0.0959458	cluster 3
V108_1	-0.453035	0.449451	-0.669585	-0.183578	cluster 2
V109_1	-0.0742368	0.261748	-0.612295	-0.139233	cluster 2
V110_1	0.741473	-0.0662471	-0.640495	0.120256	cluster 5
V111_1	0.612144	-0.102492	-0.585053	-0.0236195	cluster 5
V112_1	-0.946911	0.569771	-0.598372	-0.324569	cluster 3
V113_1	0.102971	0.16759	-0.675809	0.846923	cluster 5
V114_1	0.445602	0.0143947	-0.601081	-0.408635	cluster 2
V115_1	-1.4929	0.671093	-0.835273	0.133552	cluster 1
V116_1	0.544308	1.08452	-0.642735	-0.033987	cluster 6
V117_1	0.693447	-0.21136	-0.668156	0.536431	cluster 5
V118_1	0.863858	0.0663242	-0.697122	1.10783	cluster 5
V119_1	-1.05936	0.922503	-0.807576	0.5135	cluster 1
V120_1	-0.103559	-0.74734	-0.775856	0.00416098	cluster 3
V121_1	0.337795	0.710229	-0.687523	-0.417473	cluster 6
V122_1	0.92698	-1.42043	-0.54726	-1.41148	cluster 4
V123_1	1.00958	-1.11745	-0.602655	-0.213698	cluster 4
V124_1	0.256145	0.201531	-0.61337	-0.371902	cluster 6
V125_1	1.09837	-0.666381	-0.620568	0.0848928	cluster 4
V126_1	0.962367	-1.05002	-0.558104	-0.581371	cluster 4
V127_1	0.687853	0.25868	-0.698821	-0.132807	cluster 6
V128_1	0.469536	0.520065	-0.839127	-0.331224	cluster 6
V129_1	-1.08922	0.143328	-0.835353	-0.477836	cluster 2
V130_1	0.685529	0.262411	-0.6819	-0.275992	cluster 6
V131_1	0.289015	0.431457	-0.672035	-0.395237	cluster 6
V132_1	0.662044	0.400978	-0.802119	0.455938	cluster 5
V133_1	0.563626	0.679359	-0.633433	-0.157416	cluster 6
V134_1	-0.178992	0.711218	-0.624509	-0.26727	cluster 2
V135_1	-0.00404332	0.670544	-0.864583	-1.3125	cluster 6
V136_1	-0.798053	0.796576	-0.686839	-0.731397	cluster 2
V137_1	0.0876009	0.154188	-0.689292	0.182695	cluster 3
V138_1	0.673512	0.380379	-0.841628	-0.441437	cluster 6
V139_1	0.338732	-1.88757	0.0139782	-0.693596	cluster 3
V140_1	0.915865	-1.88333	-0.0071227	-0.47469	cluster 4
V141_1	1.00217	-2.99484	-0.136282	0.864806	cluster 3
V142_1	0.615031	-0.963717	0.0465481	0.781683	cluster 3
V143_1	0.908023	-0.796336	0.103686	-2.6068	cluster 3
V144_1	0.886005	-2.5052	0.111862	-0.926677	cluster 3
V145_1	0.930953	-1.34382	0.0469794	-1.74191	cluster 3
V146_1	0.813553	-1.50878	0.0548387	-0.73903	cluster 4
V147_1	0.749732	-1.5401	0.0611493	-0.552453	cluster 4
V148_1	0.798787	-2.71136	-0.0228068	-1.16415	cluster 3
V149_1	0.757544	-0.548506	0.0182549	0.974657	cluster 5
V150_1	0.899779	-3.5181	0.177748	-2.19742	cluster 3
V151_1	1.12211	-3.01728	-0.0669141	-1.39686	cluster 3
V152_1	0.768663	-0.00420172	0.222839	-1.31105	cluster 6
V153_1	0.705815	-1.36681	0.0202826	-0.36098	cluster 3
V154_1	0.854489	-0.460761	0.164173	-0.261121	cluster 3
V155_1	0.26086	-0.62248	-0.693915	-1.47632	cluster 3
V156_1	0.415465	-0.0673093	0.121973	0.583697	cluster 5
V157_1	0.538259	0.220025	-0.575812	-0.367139	cluster 6
V158_1	0.692248	-0.746982	0.391081	-0.100409	cluster 4
V159_1	0.803804	0.182568	-0.242791	0.64966	cluster 5
V160_1	0.967526	-1.64661	0.196826	0.321657	cluster 4
V161_1	0.76622	-1.0265	0.418543	0.346373	cluster 3
V162_1	0.845185	-0.142398	-0.00999599	0.824383	cluster 5
V163_1	0.808927	-0.841841	0.0503043	0.352968	cluster 3
V164_1	0.536033	0.750142	-0.43088	0.515448	cluster 1
V165_1	1.03811	0.319305	-0.00308042	1.38176	cluster 5
V166_1	0.827228	-0.149216	0.11847	0.946873	cluster 5
V167_1	0.981971	-0.217576	0.298672	0.653978	cluster 5
V168_1	0.719456	-0.892471	0.107909	0.452767	cluster 3
V169_1	0.930453	-0.43093	0.344314	0.695189	cluster 5
V170_1	0.126083	-1.64649	0.619889	-0.472689	cluster 4
V171_1	0.606632	-0.412731	0.0478003	1.03736	cluster 5
V172_1	-0.203155	0.603589	-0.45741	0.0629377	cluster 1
V173_1	0.235188	0.35427	-0.278722	0.534351	cluster 5
V174_1	1.04616	-1.812	0.384493	0.442541	cluster 4
V175_1	0.726942	-0.700294	0.567149	-0.0803429	cluster 4
V176_1	0.682491	-1.73642	0.605186	-0.291314	cluster 4
V177_1	0.567375	-1.09501	0.0913145	0.743177	cluster 3
V178_1	0.782401	-0.30061	0.487061	0.112897	cluster 4
V179_1	0.372467	-0.341738	0.202353	-0.177723	cluster 3
V180_1	-0.253488	0.377441	0.0222816	1.28392	cluster 5
V181_1	0.775579	0.734297	-0.846301	-1.19302	cluster 6
V182_1	1.04984	-0.28908	-0.788688	-1.04098	cluster 3
V183_1	0.790919	0.619609	-0.83813	-1.3038	cluster 6
V184_1	0.886795	0.466302	-0.795994	-1.17257	cluster 6
V185_1	0.949069	0.810508	-0.809876	-0.796719	cluster 6
V186_1	0.533352	0.668036	-0.83287	-1.59815	cluster 6
V187_1	0.997886	-0.220092	-0.774441	-1.09712	cluster 4
V188_1	0.964396	-0.682086	-0.773905	-1.57452	cluster 4
V189_1	0.928289	-0.489967	-0.777557	-1.30741	cluster 4
V190_1	0.606731	0.742991	-0.790825	-1.20638	cluster 6
V191_1	1.04265	-0.385569	-0.645588	-0.638348	cluster 3
V192_1	1.06079	0.929802	-0.792465	-1.37144	cluster 6
V193_1	0.534307	0.60855	-0.727627	-0.778787	cluster 2
V194_1	1.04458	-0.447361	-0.672018	-0.709622	cluster 3
V195_1	0.9382	-0.311364	-0.584683	-0.233694	cluster 4
V196_1	0.713387	0.428962	-0.796558	-0.98243	cluster 6
V197_1	0.910721	-0.100078	-0.44911	0.208455	cluster 4
V198_1	1.14728	0.32413	-0.750153	-0.531819	cluster 6
V199_1	0.74325	0.488485	-0.420357	0.854128	cluster 5
V200_1	0.516944	0.693965	-0.735999	-0.750323	cluster 6
V201_1	-0.524298	1.18157	-0.668646	0.26226	cluster 1
V202_1	-1.23697	1.03981	-0.30403	1.08905	cluster 1
V203_1	-0.527696	0.154242	-0.583935	-0.465074	cluster 2
V204_1	-0.826967	0.506407	-0.534368	0.187721	cluster 1
V205_1	-0.0660765	0.105296	-0.297358	1.21736	cluster 1
V206_1	0.299325	-0.313678	-0.143693	-0.153968	cluster 4
V207_1	0.0140419	0.509226	-0.211063	0.717397	cluster 1
V208_1	0.86224	-2.07261	-0.301007	0.646416	cluster 4
V209_1	-0.373182	0.0380237	-0.172596	-0.102483	cluster 2
V210_1	-0.0583123	-0.239555	-0.676901	-0.308676	cluster 6
V211_1	-1.10059	0.307591	-0.499329	0.305414	cluster 1
V212_1	0.877077	-1.59614	-0.163189	0.669149	cluster 4
V213_1	0.660757	-0.443015	-0.228023	0.801342	cluster 5
V214_1	0.807219	-2.63903	-0.184311	0.590201	cluster 4
V215_1	0.641432	-0.576841	-0.337143	0.389813	cluster 4
V216_1	0.890813	-0.514055	-0.173436	1.1362	cluster 5
V217_1	1.03728	-4.52612	0.033668	-0.447864	cluster 3
V218_1	1.0099	-4.32132	0.0269619	0.0923305	cluster 3
V219_1	0.762836	-1.84671	-0.0637859	0.625464	cluster 4
V220_1	1.03819	-3.54257	-0.131561	0.747464	cluster 3
V221_1	-0.142915	-0.68777	-0.521605	0.157314	cluster 3
V222_1	0.326619	-0.831908	-0.40977	0.0264657	cluster 4
V223_1	0.803795	0.0154279	-0.282594	0.700836	cluster 5
V224_1	-0.493937	0.283805	-0.323108	0.888568	cluster 1
V225_1	-0.603011	0.249083	-0.444518	0.325454	cluster 2
V226_1	-0.264108	-0.0337086	-0.316063	1.37259	cluster 1
V227_1	-1.32173	0.257655	-0.364909	0.879167	cluster 1
V228_1	0.997172	-3.84279	-0.055029	0.809542	cluster 3
V229_1	0.782898	0.560444	-0.374572	0.190925	cluster 3
V230_1	0.165414	-0.303519	0.0666131	0.164649	cluster 5
V231_1	-0.129796	0.463089	-0.040184	0.906265	cluster 1
V232_1	0.407021	-0.0592701	-0.210425	0.459688	cluster 5
V233_1	-1.14369	0.845071	-0.054048	1.11941	cluster 1
V234_1	-0.615567	0.325063	-0.113905	1.5134	cluster 1
V235_1	-0.774072	0.499731	-0.124783	0.120489	cluster 2
V236_1	1.45321	0.0797593	-0.402073	-0.129607	cluster 3
V237_1	0.00513985	0.833348	1.40093	0.754348	cluster 1
V238_1	0.778515	-0.346679	0.0524796	0.560251	cluster 5
V239_1	0.548633	0.514056	0.495282	0.868496	cluster 5
V240_1	-0.695779	0.877662	1.46066	1.02107	cluster 1
V241_1	-0.135419	0.885119	0.876421	1.00709	cluster 1
V242_1	0.948745	0.412681	1.03738	1.11558	cluster 5
V243_1	1.02753	-0.154783	0.769836	0.977999	cluster 5
V244_1	0.908384	0.206184	0.170204	0.9141	cluster 4
V245_1	1.08038	-0.646559	0.702372	0.743681	cluster 3
V246_1	0.969073	-0.778951	0.744116	0.384672	cluster 4
V247_1	0.967862	-0.388769	0.319847	0.833331	cluster 5
V248_1	0.887159	-0.488983	-0.0140998	0.710367	cluster 5
V249_1	0.919726	-0.752625	0.241888	0.808094	cluster 4
V250_1	0.860674	-0.201116	-0.305104	0.0311639	cluster 3
V251_1	0.0519927	1.07038	-0.221797	0.883078	cluster 1
V252_1	1.0932	-0.54548	0.429724	0.630843	cluster 3
V253_1	0.437686	0.734096	0.201394	0.731963	cluster 1
V254_1	1.00359	-0.451851	0.515028	-0.147873	cluster 4
V255_1	0.456802	0.922018	0.192098	0.651137	cluster 3
V256_1	0.751038	1.14457	-0.329629	0.9797	cluster 3
V257_1	1.39199	-0.204412	0.469252	0.678538	cluster 3
V258_1	0.226285	-0.265214	-0.154302	0.602337	cluster 3
V259_1	1.2625	0.660298	0.271284	-0.182777	cluster 6
V260_1	-0.137106	0.853927	0.143299	0.334677	cluster 2
V261_1	-0.0173495	1.11895	-0.0530228	0.514735	cluster 1
V262_1	0.0240312	0.900684	-0.658924	-0.151083	cluster 2
V263_1	-0.2122	1.08462	-0.751404	-0.225236	cluster 2
V264_1	-0.283436	0.807294	-0.790923	-0.946119	cluster 2
V265_1	-0.112865	0.956455	-0.67178	-0.1794	cluster 2
V266_1	-0.222133	0.797032	-0.751129	-0.579356	cluster 2
V267_1	0.290102	0.866961	-0.709575	-0.157976	cluster 6
V268_1	0.431909	0.886453	-0.708592	0.0578863	cluster 6
V269_1	-0.639556	0.931933	-0.752392	-0.178065	cluster 3
V270_1	0.586056	0.937652	-0.687679	0.212977	cluster 6
V271_1	0.861111	0.799589	-0.629865	0.864356	cluster 5
V272_1	0.484631	0.807508	-0.641187	0.303127	cluster 6
V273_1	0.414542	0.904329	-0.674774	0.149276	cluster 6
V274_1	0.608158	0.547788	-0.589411	0.0428704	cluster 6
V275_1	-0.575897	0.942433	-0.66163	-0.900924	cluster 2
V276_1	-0.490371	0.971723	-0.703475	-0.158661	cluster 2
V277_1	0.929034	0.859155	-0.600458	0.386832	cluster 6
V278_1	0.438011	0.433545	-0.535167	-0.387054	cluster 6
V279_1	-0.361556	0.920654	-0.719137	-0.221826	cluster 2
V280_1	0.476756	1.14233	-0.688164	0.621637	cluster 1
V281_1	-0.776012	0.783999	-0.75272	-0.288043	cluster 2
V282_1	0.251773	0.757819	-0.777632	-0.852421	cluster 2
V283_1	0.168813	0.658926	-0.809973	-0.996848	cluster 2
V284_1	-0.261763	1.04756	-0.685722	0.160418	cluster 1
V285_1	-0.425049	0.859899	-0.688417	-0.407369	cluster 2
V286_1	-0.40904	1.00671	-0.720681	0.241778	cluster 1
V287_1	0.591673	1.19293	-0.590889	0.771448	cluster 1
V288_1	-0.879443	1.04505	-0.771666	0.154448	cluster 1
V289_1	-0.742134	0.859866	-0.705946	-1.19719	cluster 2
V290_1	-0.647734	0.976939	-0.715383	-0.138194	cluster 2
V291_1	0.385549	0.858845	-0.57762	0.847878	cluster 1
V292_1	-0.283015	0.853673	-0.717603	-0.28462	cluster 2
V293_1	-0.784584	0.542061	-0.818759	-1.46161	cluster 2
V294_1	-1.62507	-0.275096	-0.758381	-0.38221	cluster 1
V295_1	-1.82563	-0.601452	-0.728489	0.134678	cluster 1
V296_1	-0.437151	0.391542	-0.663264	0.387079	cluster 3
V297_1	-0.745449	0.461741	-0.69283	0.215951	cluster 1
V298_1	-1.27117	0.33947	-0.726015	0.0974861	cluster 1
V299_1	-0.171476	0.24157	-0.623537	0.453725	cluster 5
V300_1	-1.86898	-0.0543318	-0.818863	-1.35756	cluster 1
V301_1	-1.87979	-0.533129	-0.737585	0.263916	cluster 1
V302_1	-1.2544	-0.00653196	-0.788709	-0.606514	cluster 1
V303_1	-1.44781	-1.16227	-0.802235	-0.69521	cluster 1
V304_1	-1.03836	0.489299	-0.685505	0.224824	cluster 1
V305_1	-1.72708	0.295903	-0.815842	-1.19468	cluster 1
V306_1	-1.31202	0.00663279	-0.769897	-1.06201	cluster 2
V307_1	-1.72334	-0.160102	-0.733657	0.255632	cluster 1
V308_1	-1.59357	-0.421645	-0.758036	-1.57201	cluster 2
V309_1	-1.04119	-0.0146644	-0.721891	-0.739554	cluster 2
V310_1	-1.6445	-0.0767153	-0.784628	-0.36143	cluster 1
V311_1	-2.06014	-0.0345938	-0.720318	0.456596	cluster 1
V312_1	-1.54475	0.0524609	-0.713727	-0.945738	cluster 1
V313_1	1.22432	0.290849	-0.0118361	1.19096	cluster 5
V314_1	0.808386	0.306164	0.343756	1.11089	cluster 5
V315_1	1.28761	0.241379	0.601554	0.690318	cluster 5
V316_1	1.37376	-0.686144	-0.598252	-0.785653	cluster 6
V317_1	0.826002	0.34657	-0.189093	0.793006	cluster 5
V318_1	1.22753	1.01078	0.561386	0.221795	cluster 3
V319_1	0.883668	0.736598	-0.267707	-0.854707	cluster 2
V320_1	0.0950974	0.174273	0.502761	1.12494	cluster 5
V321_1	0.63984	0.988445	-0.676981	-1.53471	cluster 2
V322_1	1.07376	0.377724	-0.417484	0.522695	cluster 3
V323_1	1.06936	-0.265332	0.0762013	1.08592	cluster 4
V324_1	1.03399	-1.30728	0.0890173	0.816322	cluster 4
V325_1	1.1075	-0.579347	0.532471	1.18128	cluster 4
V326_1	1.11021	-1.42485	0.187899	1.12947	cluster 4
V327_1	1.16755	-2.99149	0.705115	1.04189	cluster 3
V328_1	1.16406	0.104651	0.718381	1.25093	cluster 5
V329_1	1.1479	-3.36247	0.861109	0.520412	cluster 3
V330_1	1.18097	-1.78221	0.397386	1.26859	cluster 4
V331_1	0.641714	0.30741	-0.309474	0.712151	cluster 3
V332_1	0.897219	0.668215	-0.573907	-1.70226	cluster 6
V333_1	1.43262	-0.272515	-0.512161	0.164387	cluster 3
V334_1	1.05371	-0.248155	0.180184	1.46837	cluster 5
V335_1	1.0359	0.141459	0.409968	1.26168	cluster 3
V336_1	0.566625	0.112151	0.602962	1.3332	cluster 5
V337_1	0.792268	-1.15448	-0.199009	0.583856	cluster 3
V338_1	-0.533294	-0.918137	-0.67172	-0.449333	cluster 1
V339_1	-0.628311	-0.791038	-0.699017	0.371297	cluster 1
V340_1	-0.0877708	-0.218768	-0.686076	0.368636	cluster 1
V341_1	-0.0128574	0.145607	-0.695065	0.62394	cluster 5
V342_1	0.355791	0.752282	-0.645488	0.588841	cluster 1
V343_1	0.0626127	-0.129503	-0.646722	0.133486	cluster 6
V344_1	-0.712076	0.207959	-0.749212	0.936465	cluster 1
V345_1	0.097736	0.806231	-0.677191	0.91065	cluster 1
V346_1	-0.91658	-0.234871	-0.608537	-0.2988	cluster 2
V347_1	0.244604	0.925387	-0.630247	0.595731	cluster 1
V348_1	0.172382	0.451938	-0.734145	1.03381	cluster 5
V349_1	-1.22075	-0.0951896	-0.714419	0.713301	cluster 1
V350_1	0.149947	0.13045	-0.650655	0.0183736	cluster 6
V351_1	-0.82876	0.21203	-0.764356	0.751015	cluster 1
V352_1	-0.0492095	0.597377	-0.591497	-0.8151	cluster 6
V353_1	-0.197865	0.663988	-0.683234	0.949547	cluster 1
V354_1	-1.025	0.512875	-0.678583	0.673405	cluster 1
V355_1	-1.75211	-0.508988	-0.77328	0.217192	cluster 1
V356_1	-1.3892	-0.732302	-0.747831	0.922928	cluster 1
V357_1	-1.35469	-0.895852	-0.658542	0.237184	cluster 1
V358_1	-1.41526	0.504941	-0.730556	0.640032	cluster 1
V359_1	-1.21054	0.20086	-0.787916	0.224869	cluster 1
V360_1	-0.570214	0.599138	-0.670301	0.142084	cluster 1
V361_1	0.57969	-1.52471	-0.607546	-0.577845	cluster 2
V362_1	1.24289	-0.071314	-0.307858	0.2435	cluster 4
V363_1	1.28625	-1.61237	-0.238937	-1.62337	cluster 4
V364_1	1.1654	-0.344501	-0.155397	-0.792764	cluster 4
V365_1	1.05979	-0.787265	-0.260599	0.35344	cluster 3
V366_1	1.02127	-1.10055	-0.17957	-0.474892	cluster 3
V367_1	1.06654	-1.24251	-0.111463	-1.45764	cluster 3
V368_1	1.0159	-0.131197	-0.279577	0.720836	cluster 3
V369_1	1.09693	0.574365	-0.317064	1.10716	cluster 5
V370_1	1.05715	0.153666	-0.159105	-0.200952	cluster 6
V371_1	0.908464	1.21871	-0.456972	0.331404	cluster 3
V372_1	0.615164	0.897146	-0.121127	-0.200043	cluster 6
V373_1	0.802264	1.00076	-0.0693443	-1.34673	cluster 6
V374_1	0.576012	-0.605573	0.310028	1.11064	cluster 3
V375_1	0.884427	-1.21947	0.588178	0.976379	cluster 4
V376_1	0.825628	-0.0935126	0.612111	0.90422	cluster 5
V377_1	0.300374	0.251704	0.419511	0.759638	cluster 5
V378_1	0.400578	-1.11398	0.0927019	0.878	cluster 3
V379_1	0.688875	-0.154097	0.510039	0.954221	cluster 5
V380_1	0.968073	-1.6801	0.629945	1.19168	cluster 5
V381_1	1.06795	-1.5638	0.748413	1.09881	cluster 3
V382_1	1.04861	-3.1641	0.721232	0.863894	cluster 3
V383_1	0.970934	-1.51638	0.586163	0.954129	cluster 3
V384_1	0.912538	-1.84294	0.362713	1.14935	cluster 5
V385_1	1.04734	-2.33612	0.545513	1.08317	cluster 3
V386_1	0.813186	-1.18581	0.955722	1.04586	cluster 5
V387_1	0.993384	-0.809408	0.979932	1.12019	cluster 5
V388_1	1.12318	-0.741028	0.725748	1.40895	cluster 3
V389_1	1.00648	-0.385079	0.853498	1.06653	cluster 3
V390_1	0.743541	-1.62046	0.472009	1.07488	cluster 5
V391_1	0.865984	-0.226289	-1.01633	-3.34083	cluster 6
V392_1	1.27804	0.475484	1.04694	1.32914	cluster 3
V393_1	1.06133	0.152388	0.940889	1.37892	cluster 5
V394_1	0.197049	0.51573	-0.73107	-0.960712	cluster 6
V395_1	1.08615	0.231797	-0.766044	-1.63869	cluster 6
V396_1	0.963556	-0.493973	-0.507208	-0.155334	cluster 4
V397_1	1.11087	0.439571	-0.732267	0.0768096	cluster 3
V398_1	1.01563	-0.546534	-0.021964	0.850329	cluster 4
V399_1	1.04839	-0.818153	-0.471716	-1.65146	cluster 3
V400_1	1.29828	0.672529	-0.411807	-0.870888	cluster 3
V401_1	0.64159	0.905303	-0.416717	-0.843853	cluster 6
V402_1	0.96963	-0.340872	-0.219153	0.203411	cluster 4
V403_1	0.546464	-0.0647375	-0.418677	-0.957013	cluster 4
V404_1	0.939074	0.727791	-0.650667	-1.01517	cluster 6
V405_1	-0.549598	1.20335	-0.436661	-1.85141	cluster 2
V406_1	0.424942	0.930841	-1.01633	-3.34083	cluster 6
V407_1	1.08463	0.881319	-0.982251	-3.12157	cluster 6
V408_1	1.22925	1.10539	-1.01633	-3.34083	cluster 6
V409_1	0.985633	0.680203	-0.985682	-3.15417	cluster 6
V410_1	0.793018	0.626205	-1.01633	-3.34083	cluster 6
V411_1	1.0267	0.0230768	-1.01633	-3.34083	cluster 4
V412_1	1.04044	-0.987836	-1.01633	-3.34083	cluster 4
V413_1	0.980389	0.561443	-1.01633	-3.34083	cluster 6
V414_1	0.708736	0.858533	-1.01633	-3.34083	cluster 6
V415_1	0.566125	1.03475	-1.01633	-3.34083	cluster 6
V416_1	0.871097	0.518122	-1.01633	-3.34083	cluster 6
V417_1	0.977181	0.47011	-1.01633	-3.34083	cluster 6
V418_1	0.782523	0.596945	-1.01633	-3.34083	cluster 6
V419_1	0.113839	0.544082	-0.397133	-0.0957752	cluster 2
V420_1	0.359972	0.804377	-0.531645	0.0345387	cluster 6
V421_1	0.852562	0.299191	-0.429207	-0.190342	cluster 6
V422_1	1.00774	-0.253791	-0.362276	-0.299565	cluster 4
V423_1	-0.113554	1.07778	-0.499793	0.692308	cluster 1
V424_1	0.0645761	1.08345	-0.48778	0.326214	cluster 1
V425_1	0.464298	-0.0779389	-0.77057	-1.06044	cluster 3
V426_1	0.908566	0.740467	-0.376615	0.758953	cluster 5
V427_1	1.01634	0.194693	-0.506657	0.299149	cluster 4
V428_1	0.837251	0.183252	-0.423918	0.0342916	cluster 6
V429_1	1.02475	0.0106123	-0.58856	0.133971	cluster 4
V430_1	1.01433	-0.474052	-0.565385	0.154286	cluster 3
V431_1	0.417445	1.04783	-0.701804	-0.618628	cluster 3
V432_1	0.972069	0.288837	-0.497496	-0.317271	cluster 6
V433_1	1.07151	0.738908	-0.503348	0.450291	cluster 3
V434_1	1.02728	-0.616181	-0.498519	-0.0712769	cluster 3
V435_1	0.878889	-0.0935903	-0.613789	-1.3581	cluster 6
V436_1	0.578897	0.631077	-0.776104	-2.07101	cluster 6
V437_1	0.608605	1.196	-0.616256	-0.347606	cluster 6
V438_1	0.957406	-0.352286	-0.575764	-0.704425	cluster 4
V439_1	1.03201	-0.788809	-0.54309	-0.208188	cluster 3
V440_1	0.782675	0.460169	-0.642536	-0.331981	cluster 6
V441_1	0.860261	0.141103	-0.688728	-0.761229	cluster 6
V442_1	0.87822	-0.1213	-0.614831	-1.78499	cluster 6
V443_1	0.842639	0.993311	-0.582851	-0.79042	cluster 6
V444_1	0.939778	-0.169592	-0.672932	-1.02009	cluster 4
V445_1	0.374341	1.04961	-0.589167	-0.457293	cluster 6
V446_1	1.0087	0.671081	-0.568969	-1.08844	cluster 6
V447_1	0.692819	0.833696	-0.609989	-1.10678	cluster 6
V448_1	0.800875	0.736087	-0.680053	-0.489234	cluster 6
V449_1	0.821506	-0.0843264	-0.722334	-1.73229	cluster 6
V450_1	0.541137	0.798784	-0.732009	-1.56519	cluster 6
V451_1	0.814758	0.411929	-0.680143	-1.50916	cluster 6
V452_1	0.170944	1.07855	-0.692314	-1.63721	cluster 6
V453_1	0.539604	0.994134	-0.71288	-0.702288	cluster 6
V454_1	0.200048	0.850967	-0.701172	-1.57302	cluster 6
V455_1	0.604039	0.140758	-0.634426	-2.43618	cluster 6
V456_1	-0.176181	0.923101	-0.536663	1.14141	cluster 1
V457_1	-1.10315	0.970274	-0.42274	0.648515	cluster 1
V458_1	-0.405396	-1.7398	-0.68511	-0.462366	cluster 4
V459_1	-0.327969	0.577894	-0.252574	0.210992	cluster 2
V460_1	-0.443921	-0.0113851	-0.553325	0.595807	cluster 2
V461_1	1.3545	-0.26653	-0.713005	-0.263739	cluster 3
V462_1	0.578052	0.569105	-0.377076	0.832565	cluster 5
V463_1	0.295119	0.491117	-0.243831	0.431716	cluster 5
V464_1	0.0749933	0.41518	-0.495777	1.11427	cluster 5
V465_1	0.877228	-0.524932	-0.191627	0.143648	cluster 3
V466_1	0.606523	-1.10622	-0.73071	-0.166534	cluster 5
V467_1	0.935451	0.28285	-0.351914	1.1625	cluster 5
V468_1	0.871262	-0.48985	-0.148241	-0.653415	cluster 4
V469_1	-0.316271	0.9846	-0.459059	0.983145	cluster 1
V470_1	-0.796982	0.696226	-0.461601	1.40426	cluster 1
V471_1	-0.411255	0.792008	-0.223366	0.271118	cluster 1
V472_1	0.740293	-1.83147	-0.175305	-0.832362	cluster 4
V473_1	-0.0360907	-0.0995594	0.149241	1.63312	cluster 1
V474_1	1.02085	-1.21955	0.224256	1.27439	cluster 3
V475_1	0.860529	-2.51522	0.149654	1.11233	cluster 4
V476_1	-0.339697	0.157642	0.211141	1.35746	cluster 1
V477_1	0.818852	-0.453448	0.28699	1.01138	cluster 5
V478_1	1.00056	-0.593101	0.258492	1.16459	cluster 5
V479_1	1.00665	-2.43183	0.233727	0.963957	cluster 3
V480_1	0.981033	-1.48377	0.222863	1.25146	cluster 3
V481_1	1.00871	-2.60489	0.0877236	1.28182	cluster 3
V482_1	1.04287	-2.72215	0.0824482	1.23194	cluster 3
V483_1	-0.84321	-1.73609	0.0496337	1.12575	cluster 2
V484_1	1.05236	-5.10353	-0.0508752	0.971614	cluster 3
V485_1	0.928646	-2.7728	0.123194	0.911031	cluster 3
V486_1	0.551757	-1.87637	0.0350205	1.07624	cluster 5
V487_1	1.00087	-3.9426	-0.110098	1.17603	cluster 3
V488_1	1.01067	-2.02581	0.157865	1.09141	cluster 3
V489_1	0.361222	-1.73905	-0.052515	0.872266	cluster 3
V490_1	0.690625	-1.12607	0.129297	0.865651	cluster 4
V491_1	-0.322249	-1.02013	-0.542577	-1.17384	cluster 2
V492_1	0.77482	0.0786947	0.0451348	1.01073	cluster 5
V493_1	1.32606	0.0164233	-0.400253	0.0873858	cluster 3
V494_1	0.727438	-0.180268	-0.138647	0.805768	cluster 5
V495_1	1.07616	-0.519691	-0.171614	0.836063	cluster 4
V496_1	0.891592	-1.4701	-0.465924	-0.0296946	cluster 4
V497_1	1.19197	0.255167	-0.675017	-0.468148	cluster 6
V498_1	-0.327203	0.0207803	-0.451676	0.495458	cluster 1
V499_1	1.13073	-0.940958	0.949758	1.1923	cluster 4
V500_1	0.557482	-0.611493	-0.494593	-0.0479056	cluster 4
V501_1	1.35075	-0.928216	-0.210026	0.795021	cluster 3
V502_1	1.12527	-2.4046	1.09311	1.16451	cluster 4
V503_1	1.12144	-2.47364	0.518099	1.12012	cluster 4
V504_1	1.05149	-2.04741	0.132269	0.936033	cluster 4
V505_1	1.04717	-2.48566	-0.0944469	0.708197	cluster 4
V506_1	0.983095	-2.93969	0.0279182	0.736198	cluster 3
V507_1	1.13936	-1.98802	-0.136175	0.698152	cluster 4
V508_1	1.29882	-0.209221	-0.395083	0.547132	cluster 3
V509_1	0.391208	0.540791	-0.6221	0.106742	cluster 3
V510_1	0.0298782	-0.636326	-0.413194	0.678572	cluster 3
V511_1	1.05839	-0.125275	-0.384839	0.134113	cluster 4
V512_1	1.28141	-2.5506	-0.477232	-0.271152	cluster 3
V513_1	-0.118552	0.187097	-0.364067	-0.109462	cluster 3
V514_1	0.954265	-0.611467	-0.149459	0.55014	cluster 3
V515_1	1.052	-0.644107	-0.34354	0.439765	cluster 3
V516_1	1.11329	-0.889304	-0.163531	0.765533	cluster 5
V517_1	0.917468	-1.49718	-0.621395	-1.01759	cluster 4
V518_1	0.928057	-0.87749	0.476945	1.07728	cluster 4
V519_1	0.856395	0.350137	-0.0953184	-1.09454	cluster 6
V520_1	0.895913	-1.37297	0.0659942	0.0170338	cluster 4
V521_1	0.484913	-0.500854	-0.12778	0.210267	cluster 4
V522_1	0.0163845	0.333255	-0.0958645	-1.2595	cluster 6
V523_1	-0.430904	0.725596	-0.301152	-1.21926	cluster 6
V524_1	0.672075	-1.90454	-0.284275	-0.688667	cluster 3
V525_1	0.907284	-2.03314	0.215482	-0.455818	cluster 4
V526_1	1.0427	-1.73581	0.170383	-0.464367	cluster 3
V527_1	0.966461	-0.866589	0.178173	-0.153278	cluster 4
V528_1	0.98883	-1.66693	0.223294	-0.701673	cluster 4
V529_1	0.875671	-0.45853	0.0660147	0.130769	cluster 4
V530_1	0.911003	-2.54174	0.22712	-1.13928	cluster 3
V531_1	1.01732	-0.560557	0.122578	0.925064	cluster 4
V532_1	0.961326	-2.37379	0.294052	0.124173	cluster 3
V533_1	-0.335949	-0.897147	0.142069	0.393724	cluster 3
V534_1	0.968435	-1.96065	0.265004	0.389758	cluster 3
V535_1	0.971908	-1.06925	0.409457	0.249238	cluster 4
V536_1	0.969685	-0.530639	0.439633	0.708825	cluster 3
V537_1	-0.752003	-0.802302	-0.316719	-0.869702	cluster 3
V538_1	0.0662221	0.087095	-0.181337	-0.749683	cluster 6
V539_1	0.338732	-1.53266	1.71233	-1.4436	cluster 7
V540_1	0.955749	-1.52863	1.67358	-0.412763	cluster 4
V541_1	0.863485	-2.49156	1.63673	0.133594	cluster 7
V542_1	0.90328	-1.87752	2.09374	0.11919	cluster 4
V543_1	0.89397	-1.55671	2.38421	0.269723	cluster 7
V544_1	0.948469	-3.52164	2.46662	-0.187288	cluster 7
V545_1	0.95605	-2.90282	2.51455	0.182091	cluster 7
V546_1	0.926688	-2.17891	2.44989	0.530862	cluster 7
V547_1	0.952711	-2.366	2.69174	0.671353	cluster 7
V548_1	1.01357	0.319656	1.74463	0.746515	cluster 7
V549_1	0.888889	-4.08828	2.82883	-0.990057	cluster 7
V550_1	0.866483	-2.37904	3.23849	0.256193	cluster 7
V551_1	0.937068	-3.96647	2.26373	-0.579054	cluster 3
V552_1	0.912212	-3.69327	0.928433	-0.774316	cluster 3
V553_1	0.94736	-2.9291	3.15281	0.538171	cluster 7
V554_1	0.95869	-2.28624	2.28542	-0.0140832	cluster 7
V555_1	0.981885	-2.23596	2.94404	0.870588	cluster 7
V556_1	0.952408	-2.95394	2.09197	0.127498	cluster 7
V557_1	0.916812	-3.5186	1.83973	-0.145326	cluster 3
V558_1	0.968435	-2.63667	1.47958	0.401812	cluster 3
V559_1	0.898071	-1.46278	1.75216	0.775942	cluster 7
V560_1	0.938844	-2.6496	3.75168	0.457049	cluster 7
V561_1	0.933868	-4.13584	1.7557	-0.264617	cluster 3
V562_1	0.94952	-2.49661	2.69342	1.22693	cluster 7
V563_1	0.940011	-1.90779	3.66933	0.588485	cluster 7
V564_1	0.992891	-1.9369	3.55328	0.835124	cluster 7
V565_1	1.02466	-1.8027	2.23939	1.37695	cluster 7
V566_1	0.95732	-3.00122	2.90326	0.403985	cluster 7
V567_1	0.949102	-2.14156	3.9316	0.766883	cluster 7
V568_1	0.969466	-2.85849	2.70674	0.320127	cluster 7
V569_1	0.927788	-2.60516	3.32966	0.831943	cluster 7
V570_1	0.967186	-2.99809	2.35705	0.172136	cluster 7
V571_1	1.0419	-2.66178	3.73417	1.08045	cluster 7
V572_1	0.874441	-1.61822	3.08389	0.462217	cluster 7
V573_1	0.9513	-1.94771	2.07724	0.205932	cluster 7
V574_1	0.90665	-0.533522	2.19306	0.970405	cluster 7
V575_1	1.00505	-2.85544	1.83038	0.569175	cluster 3
V576_1	0.937584	-2.86201	1.30692	0.099474	cluster 3
V577_1	0.5333	-0.853652	2.95317	0.115592	cluster 7
V578_1	0.734171	-1.46628	2.27557	-0.328317	cluster 7
V579_1	0.80219	-0.431829	2.26049	0.362498	cluster 7
V580_1	0.994316	-0.65251	-0.600437	0.428789	cluster 4
V581_1	1.09745	-2.54355	-0.558975	0.865309	cluster 3
V582_1	1.06964	-3.92099	-0.632619	1.21441	cluster 3
V583_1	1.01269	-2.25596	-0.550428	0.0733134	cluster 4
V584_1	1.13898	1.12169	-0.624368	0.0323181	cluster 6
V585_1	1.10525	-4.08991	-0.655984	1.30132	cluster 3
V586_1	0.97684	-2.02602	-0.572986	0.987995	cluster 4
V587_1	1.09258	-2.59621	-0.567502	0.632433	cluster 3
V588_1	1.07493	-2.80108	-0.516509	0.0633079	cluster 3
V589_1	1.03517	-3.1366	-0.542964	0.91853	cluster 3
V590_1	1.06006	-2.76678	-0.606914	0.437248	cluster 3
V591_1	1.07029	-3.68792	-0.577993	1.01249	cluster 3
V592_1	1.03972	-2.37554	-0.524162	-0.341025	cluster 4
V593_1	1.14929	-2.48428	-0.651004	-0.104133	cluster 3
V594_1	1.11619	-0.960116	-0.621757	-0.0484292	cluster 3
V595_1	1.13461	-1.31682	-0.700384	-0.598591	cluster 3
V596_1	0.854114	-2.20415	-0.636932	0.524512	cluster 3
V597_1	0.878818	0.0276869	-0.691815	-0.828205	cluster 4
V598_1	0.605794	-0.736744	-0.694088	-0.311599	cluster 4
V599_1	0.540582	-0.812166	-0.650363	-1.14875	cluster 4
V600_1	-1.16299	0.463514	-0.647638	-0.831236	cluster 2
V601_1	1.05471	0.507558	-0.132282	0.916895	cluster 4
V602_1	-0.868198	1.16355	-0.569401	0.0505835	cluster 3
V603_1	1.42572	0.86613	-0.305512	1.24648	cluster 3
V604_1	1.50818	-0.121605	-0.425454	0.927804	cluster 3
V605_1	1.00343	0.0896218	-0.319453	-0.00567114	cluster 4
V606_1	1.02342	0.160006	-0.119645	0.568527	cluster 5
V607_1	1.17553	0.0551258	-0.0288338	0.205831	cluster 3
V608_1	1.11682	0.0976106	0.127906	0.760905	cluster 3
V609_1	1.31916	-0.433865	-0.20526	1.07505	cluster 3
V610_1	1.25203	0.292425	0.140057	1.06869	cluster 3
V611_1	1.26878	-0.276252	-0.505801	-0.321379	cluster 4
V612_1	1.22665	-0.193785	-0.195774	0.441111	cluster 5
V613_1	1.11325	-0.304308	0.066625	0.395652	cluster 3
V614_1	1.50818	-0.381357	-0.745684	-2.24398	cluster 6
V615_1	0.997117	-1.92257	1.06677	0.948463	cluster 4
V616_1	0.883091	-0.613406	0.933733	0.662773	cluster 5
V617_1	0.448368	-1.42788	1.88889	0.952037	cluster 7
V618_1	0.745271	-0.521945	0.0615733	0.555736	cluster 3
V619_1	0.974958	-2.47935	1.30902	1.02909	cluster 4
V620_1	0.880501	-3.13454	1.34917	0.272005	cluster 4
V621_1	0.586116	0.495394	0.669068	0.943181	cluster 3
V622_1	-0.0623283	-1.09536	1.84258	0.993929	cluster 3
V623_1	0.986874	-2.04047	1.62045	1.08792	cluster 4
V624_1	0.998229	-3.10491	1.93371	1.07949	cluster 3
V625_1	1.04182	-1.14489	0.794777	1.1916	cluster 5
V626_1	0.961289	-1.19722	1.38867	1.17533	cluster 5
V627_1	0.961597	-2.85674	1.83206	0.725148	cluster 3
V628_1	1.00785	-2.63608	1.14403	1.05621	cluster 4
V629_1	0.971997	-2.88232	1.15665	1.01679	cluster 4
V630_1	0.977012	-2.7898	0.25426	0.625691	cluster 3
V631_1	0.960331	-2.72527	1.75589	1.06641	cluster 4
V632_1	1.04761	-1.84911	1.23461	1.21587	cluster 4
V633_1	1.01716	-0.243229	0.727708	1.46552	cluster 3
V634_1	0.862414	-0.297904	0.521314	1.35806	cluster 3
V635_1	0.852709	-0.89903	0.161229	1.10539	cluster 3
V636_1	0.990208	-3.07762	0.886623	0.88788	cluster 4
V637_1	0.965016	-2.24611	1.82162	1.16273	cluster 7
V638_1	0.948767	-3.17366	0.69275	0.905525	cluster 3
V639_1	1.03684	-1.46387	0.863879	0.880784	cluster 5
V640_1	0.926377	-0.803935	0.915583	1.05651	cluster 5
V641_1	1.01716	0.108951	0.496107	1.10953	cluster 5
V642_1	1.06924	-1.18916	1.3755	1.38269	cluster 5
V643_1	0.982953	-2.68502	1.4639	0.65222	cluster 4
V644_1	0.664098	-1.55311	0.158954	0.8893	cluster 4
V645_1	0.943063	-0.616405	0.742945	1.18412	cluster 5
V646_1	1.0509	-1.52661	0.0093139	0.346226	cluster 3
V647_1	0.867521	-0.929984	0.0157119	1.04496	cluster 5
V648_1	0.814758	0.531734	0.313713	0.999781	cluster 3
V649_1	-0.0378399	0.135517	-0.268912	0.349654	cluster 5
V650_1	0.436186	0.86196	0.866412	0.638541	cluster 3
V651_1	0.798393	-2.03566	0.546608	-0.322017	cluster 4
V652_1	1.02452	-1.16009	0.738576	0.744633	cluster 3
V653_1	0.972294	-0.584306	0.742771	0.826299	cluster 5
V654_1	1.01601	-0.831718	-0.308694	0.36765	cluster 3
V655_1	0.859383	-0.34896	-0.425324	0.987827	cluster 4
V656_1	0.795395	-1.01701	-0.418095	0.513835	cluster 4
V657_1	0.374965	-0.355802	-0.482877	0.829058	cluster 3
V658_1	0.396205	-0.0948232	-0.5861	0.56676	cluster 3
V659_1	0.897565	-1.73263	-0.417758	0.304735	cluster 4
V660_1	0.873824	-2.74295	-0.441854	0.259203	cluster 4
V661_1	0.755322	0.523935	-0.266098	0.295555	cluster 3
V662_1	0.713221	-0.189086	-0.413934	0.0760818	cluster 4
V663_1	-0.141592	0.119097	-0.429747	-0.00670102	cluster 2
V664_1	-0.142915	0.412005	-0.633114	0.527598	cluster 3
V665_1	-0.335949	0.397145	-0.555101	0.196654	cluster 1
V666_1	0.772951	-0.581525	-0.389391	-1.12399	cluster 3
V667_1	0.605869	0.357949	-0.500289	0.635383	cluster 5
V668_1	0.410867	-0.272012	-0.407109	-0.323964	cluster 6
V669_1	0.837247	0.409945	-0.396856	0.0407318	cluster 3
V670_1	1.01154	-0.387185	-0.398042	0.440524	cluster 3
V671_1	0.582367	0.239317	-0.387391	-0.401022	cluster 3
V672_1	0.732297	-0.698667	-0.406115	-0.66335	cluster 3
V673_1	-0.280729	0.112195	-0.399836	-0.532273	cluster 6
V674_1	-0.58783	0.447322	-0.453605	0.846938	cluster 1
V675_1	-0.774492	-0.257143	-0.374195	0.175183	cluster 4
V676_1	1.03537	-1.7851	-0.115543	0.628677	cluster 4
V677_1	0.934312	-1.15675	0.0323886	0.0755374	cluster 4
V678_1	0.921114	-1.39895	0.0592408	0.572604	cluster 4
V679_1	0.708955	-0.844932	-0.0643407	0.0723095	cluster 4
V680_1	0.263768	0.787618	-0.225745	-1.40006	cluster 6
V681_1	1.31889	-2.21394	-0.172771	-0.215943	cluster 4
V682_1	1.50818	-2.66171	-0.263774	0.231561	cluster 3
V683_1	1.13988	-2.59048	0.150754	0.460084	cluster 3
V684_1	1.20351	-3.03361	0.0878633	0.418313	cluster 3
V685_1	1.28258	-2.18835	0.137145	1.08367	cluster 3
V686_1	1.10312	-1.72379	0.156663	-0.287129	cluster 4
V687_1	1.10126	-1.95072	0.10373	0.58115	cluster 3
V688_1	0.406201	-1.21139	-0.280067	-0.0699429	cluster 4
V689_1	1.04192	-2.75865	0.117305	-0.826595	cluster 3
V690_1	1.23558	-2.29196	0.0896169	-0.41646	cluster 3
V691_1	1.02807	-4.25536	0.16679	-0.544112	cluster 3
V692_1	1.1704	-0.930622	-0.0851384	0.577184	cluster 3
V693_1	1.14175	-2.26752	0.165259	-0.855448	cluster 4
V694_1	0.776052	-1.46026	-0.222534	-0.224281	cluster 4
V695_1	0.862173	0.27958	-0.317646	-0.582057	cluster 6
V696_1	1.00467	-0.823041	-0.0760959	0.683219	cluster 3
V697_1	1.06776	0.628046	-0.413033	-2.60326	cluster 6
V698_1	-1.73136	-0.449861	-0.839197	-0.941697	cluster 1
V699_1	-0.860052	-0.0105181	-0.800634	-0.785745	cluster 2
V700_1	-1.35339	-0.23001	-0.804498	-0.66259	cluster 1
V701_1	-1.26326	0.337012	-0.866867	-1.74565	cluster 2
V702_1	-0.5888	0.439551	-0.81612	-1.40322	cluster 2
V703_1	-1.46267	-0.170544	-0.858675	-1.3323	cluster 2
V704_1	-1.47801	-0.101004	-0.860826	-1.6684	cluster 2
V705_1	-1.7985	-0.489169	-0.868557	-2.2911	cluster 2
V706_1	-1.19762	-0.00211179	-0.845817	-1.62021	cluster 2
V707_1	-0.920191	0.628978	-0.818027	-1.15914	cluster 2
V708_1	-1.13111	-0.254972	-0.828361	-0.868744	cluster 1
V709_1	-0.893347	0.400423	-0.758371	0.153707	cluster 1
V710_1	-1.14041	-0.217673	-0.84315	-1.63674	cluster 2
V711_1	-0.774396	0.464766	-0.808725	-0.43859	cluster 2
V712_1	-0.443198	0.601717	-0.774838	0.153563	cluster 1
V713_1	-0.604655	0.754014	-0.817987	0.400145	cluster 1
V714_1	-0.564591	0.448665	-0.834106	-1.72315	cluster 6
V715_1	-1.70031	-1.16887	-0.751224	0.150106	cluster 1
V716_1	0.519156	-0.65277	-0.636371	0.404774	cluster 4
V717_1	0.577666	0.363441	-0.693837	1.01941	cluster 5
V718_1	0.45734	0.0473674	-0.721115	1.00168	cluster 5
V719_1	-0.317991	0.551433	-0.750413	0.193712	cluster 2
V720_1	-1.24383	-0.0401907	-0.77958	-0.453706	cluster 1
V721_1	-1.60708	-0.963583	-0.804118	-1.04769	cluster 1
V722_1	-0.041222	0.176595	-0.72832	0.564855	cluster 1
V723_1	-0.910033	0.658901	-0.653308	-0.168023	cluster 2
V724_1	-0.430537	0.761025	-0.646965	-0.193446	cluster 2
V725_1	-0.756913	0.595885	-0.752008	0.374969	cluster 1
V726_1	-1.70887	-0.56256	-0.849283	-1.08076	cluster 1
V727_1	-1.49228	-0.792524	-0.810238	-1.0719	cluster 1
V728_1	-2.02703	-1.95909	-0.872632	-1.71697	cluster 1
V729_1	0.908418	-0.699744	0.650885	0.87843	cluster 4
V730_1	0.0532902	0.546511	-0.157981	0.227249	cluster 2
V731_1	0.953813	-0.949729	-0.28651	-1.02496	cluster 4
V732_1	-0.208023	0.836976	-0.339724	-0.559149	cluster 2
V733_1	0.999327	-0.70192	-0.0158224	0.0423559	cluster 4
V734_1	0.875011	-0.460448	2.10058	0.834972	cluster 7
V735_1	0.166797	0.393308	2.5255	0.414286	cluster 7
V736_1	0.347798	-0.00104927	0.833268	1.26616	cluster 5
V737_1	-0.309712	0.95761	2.03987	1.25921	cluster 1
V738_1	1.09446	-1.3839	2.86195	0.429939	cluster 7
V739_1	-0.455893	1.00255	1.13752	1.45356	cluster 1
V740_1	1.07948	-1.36105	3.37179	-0.301406	cluster 7
V741_1	0.85249	-0.708386	2.0353	0.287953	cluster 7
V742_1	1.0722	-1.23292	3.02376	0.618856	cluster 7
V743_1	0.975855	-0.602042	3.48659	-0.355388	cluster 7
V744_1	0.823315	0.154741	3.51932	0.522549	cluster 7
V745_1	1.0947	-1.30545	4.42505	-2.14778	cluster 8
V746_1	1.07611	-1.7116	4.42462	-3.25347	cluster 8
V747_1	1.01961	-0.74862	3.52398	0.454781	cluster 7
V748_1	1.1048	-1.17985	4.42522	-3.17726	cluster 8
V749_1	0.987645	-0.268848	3.7501	0.0700809	cluster 7
V750_1	1.09197	-1.15295	4.41719	-2.17228	cluster 8
V751_1	1.07873	-1.35538	4.42522	-3.3113	cluster 8
V752_1	1.09263	-1.27508	4.42522	-3.28095	cluster 8
V753_1	0.173484	0.725472	2.32693	1.11237	cluster 7
V754_1	1.11253	-0.805822	4.42522	-3.23192	cluster 8
V755_1	1.10087	0.0188111	4.42522	-1.64692	cluster 8
V756_1	1.05039	-1.00318	0.652808	1.19406	cluster 3
V757_1	1.04862	-0.811648	4.34061	-1.52445	cluster 8
V758_1	0.970853	-0.249074	4.42498	-2.30869	cluster 8
V759_1	0.98098	-0.805292	0.94453	1.41427	cluster 3
V760_1	1.08927	-0.875954	3.52374	0.721602	cluster 7
V761_1	0.812686	-0.592398	2.71807	1.30061	cluster 7
V762_1	0.985473	-0.642435	1.14002	1.2254	cluster 3
V763_1	-0.539677	0.838819	2.02094	0.454158	cluster 7
V764_1	0.948077	-0.596342	1.35619	1.37193	cluster 3
V765_1	-0.648302	0.953155	1.6508	1.18999	cluster 1
V766_1	1.09681	0.00367719	4.40509	-0.477978	cluster 8
V767_1	0.449774	0.943356	1.00023	1.23531	cluster 1
V768_1	0.823966	0.186148	2.70598	0.189882	cluster 7
V769_1	0.890436	-0.671109	2.42214	1.02187	cluster 7
V770_1	1.14648	-0.683579	3.25271	0.884259	cluster 7
V771_1	-1.93977	0.0343452	-0.725192	-0.595527	cluster 1
V772_1	-0.895922	0.900769	-0.621445	-0.137281	cluster 2
V773_1	0.111578	0.727125	-0.76778	-1.53276	cluster 2
V774_1	-1.87019	-0.0436374	-0.829458	-1.86791	cluster 1
V775_1	-0.958089	0.862092	-0.477769	-0.634875	cluster 2
V776_1	-1.48994	0.572392	-0.841263	-1.70075	cluster 2
V777_1	-1.57049	0.838273	-0.761976	-1.844	cluster 2
V778_1	-0.877569	0.894496	-0.84748	-2.33553	cluster 2
V779_1	-1.93017	0.149097	-0.713117	-1.26179	cluster 1
V780_1	-1.9594	0.0404898	-0.730823	-1.33631	cluster 1
V781_1	-1.88772	-0.155078	-0.804388	-1.07322	cluster 1
V782_1	-1.25437	0.706001	-0.686798	-0.817084	cluster 2
V783_1	-1.67231	0.628432	-0.757264	-1.76315	cluster 2
V784_1	-1.36018	0.538317	-0.758484	-1.18983	cluster 2
V785_1	-1.83434	0.301451	-0.741638	-1.85117	cluster 2
V786_1	-0.642238	0.746892	-0.522368	-0.107895	cluster 2
V787_1	-1.58625	0.481086	-0.402974	-0.0463577	cluster 1
V788_1	-1.72925	0.239291	-0.643106	-1.26296	cluster 2
V789_1	-0.667088	0.858579	-0.254309	0.298245	cluster 1
V790_1	0.0901081	0.836741	-0.282185	0.210968	cluster 2
V791_1	-1.09319	0.538302	-0.567234	-0.519052	cluster 1
V792_1	0.362829	0.833778	-0.295511	0.428862	cluster 5
V793_1	-0.973795	0.754761	-0.277701	0.356907	cluster 1
V794_1	-0.955714	0.727764	-0.424031	0.033239	cluster 1
V795_1	-1.11284	0.587015	-0.562416	-0.413074	cluster 1
V796_1	-1.56801	0.289257	-0.536647	-0.479919	cluster 1
V797_1	-0.168533	0.818771	-0.422642	0.130774	cluster 2
V798_1	0.70782	0.72869	-0.340688	1.06731	cluster 5
V799_1	-1.32673	0.681578	-0.784754	-0.583466	cluster 1
V800_1	-1.45485	0.482284	-0.533505	-0.318143	cluster 1
V801_1	-1.73029	0.248672	-0.72282	-1.43741	cluster 1
V802_1	-1.30895	0.713823	-0.242694	0.322132	cluster 1
V803_1	-1.9201	0.116222	-0.726635	-1.50156	cluster 2
V804_1	-1.92015	0.376266	-0.768995	-0.205761	cluster 1
V805_1	-1.63284	0.190628	-0.608738	-0.346625	cluster 1
V806_1	-1.68805	0.308152	-0.600519	-0.617003	cluster 1
V807_1	-1.59754	0.232944	-0.587032	-1.23054	cluster 2
V808_1	-1.54189	0.294873	-0.596872	-0.778212	cluster 1
V809_1	-1.40794	0.976866	-0.682402	0.250753	cluster 1
V810_1	-0.458695	0.975584	-0.473186	-0.490889	cluster 2
V811_1	-0.779295	0.791822	-0.57432	-0.582373	cluster 2
V812_1	-1.37046	1.22157	-0.707035	-0.596792	cluster 2
V813_1	-1.49728	0.413814	-0.661794	-1.26413	cluster 2
V814_1	-1.29293	0.496759	-0.267021	0.50588	cluster 2
V815_1	-1.3663	0.780159	-0.683244	-1.08074	cluster 2
V816_1	-1.77572	0.286017	-0.637022	-1.12534	cluster 1
V817_1	-1.11804	0.651478	-0.590765	-0.884841	cluster 2
V818_1	-1.7411	0.203366	-0.549151	-1.26193	cluster 2
V819_1	-0.474634	0.825775	-0.486281	-0.129811	cluster 2
V820_1	1.23725	0.319994	1.94802	1.07114	cluster 7
V821_1	0.672325	1.03353	1.39265	1.13048	cluster 1
V822_1	1.08088	1.05613	1.37329	0.184372	cluster 3
V823_1	0.589864	0.943664	1.09331	0.982523	cluster 1
V824_1	1.14674	0.574122	1.8114	1.25247	cluster 7
V825_1	1.07417	0.00847367	1.81843	0.973647	cluster 7
V826_1	1.13397	-0.197664	2.3548	0.832857	cluster 7
V827_1	1.10282	-0.547502	3.00914	0.898296	cluster 7
V828_1	0.779566	0.548581	1.18424	0.786236	cluster 5
V829_1	1.09775	0.552885	1.41784	0.97232	cluster 3
V830_1	1.02728	-0.51481	2.84939	1.04256	cluster 7
V831_1	1.07951	-0.674982	3.41848	0.832803	cluster 7
V832_1	1.06172	-0.655522	2.70702	0.731729	cluster 7
V833_1	1.07517	-0.614405	3.60883	0.981236	cluster 7
V834_1	0.923456	0.166862	1.59675	1.23626	cluster 3
V835_1	1.20886	0.154487	2.15932	1.13395	cluster 7
V836_1	1.00185	-0.232059	1.49807	1.03126	cluster 5
V837_1	1.128	-1.11433	2.97862	0.126085	cluster 7
V838_1	1.18958	-0.272389	1.21672	0.897656	cluster 3
V839_1	1.10414	-0.516255	1.14198	0.749231	cluster 3
V840_1	1.10194	-0.970609	1.97843	0.676133	cluster 7
V841_1	1.15116	-0.786674	3.75508	1.12749	cluster 7
V842_1	0.869503	-0.505754	0.55894	0.374507	cluster 3
V843_1	0.971081	0.26483	3.54531	1.22735	cluster 7
V844_1	0.594833	0.615796	2.50077	1.15499	cluster 7
V845_1	1.00891	0.224179	3.11949	1.2105	cluster 7
V846_1	-0.241931	0.685491	1.85855	0.725496	cluster 7
V847_1	-0.994284	0.881738	-0.803872	-1.19897	cluster 2
V848_1	-1.19747	0.329624	-0.766147	-1.20098	cluster 2
V849_1	-1.29485	0.795922	-0.668778	-0.131628	cluster 1
V850_1	-0.639556	1.40914	-0.643727	-0.195284	cluster 3
V851_1	-2.0364	0.662542	-0.653997	0.419461	cluster 1
V852_1	-1.34932	0.379894	-0.636502	-0.190455	cluster 1
V853_1	-1.4564	0.476168	-0.580281	0.381938	cluster 1
V854_1	-0.796982	0.451948	-0.622849	1.073	cluster 1
V855_1	-1.74381	0.0666443	-0.599768	-0.636208	cluster 1
V856_1	-1.50352	1.11879	-0.686942	1.02303	cluster 1
V857_1	-1.52002	0.564498	-0.493979	0.611996	cluster 1
V858_1	-1.07583	0.879157	-0.502542	0.851009	cluster 1
V859_1	-0.5011	0.9813	-0.485345	0.837368	cluster 1
V860_1	0.439113	1.05065	-0.438746	1.06023	cluster 1
V861_1	-0.468844	1.03112	-0.715872	-0.377322	cluster 2
V862_1	0.2074	1.04251	-0.68202	0.00160505	cluster 6
V863_1	-0.922547	1.11417	-0.700354	0.213323	cluster 3
V864_1	-1.55787	1.45238	-0.776565	-0.402238	cluster 1
V865_1	-1.45292	0.329565	-0.753611	-0.481505	cluster 1
V866_1	-1.31096	1.10353	-0.694033	-0.741184	cluster 1
V867_1	-0.48238	1.2362	-0.618924	0.16294	cluster 1
V868_1	-0.861329	0.73904	-0.728307	-0.353553	cluster 2
V869_1	-1.4612	0.231195	-0.672114	-0.42828	cluster 1
V870_1	-1.36671	0.727831	-0.76302	-0.0743255	cluster 1
V871_1	-1.05506	0.770408	-0.714532	-1.15016	cluster 2
V872_1	-1.6825	0.43089	-0.744971	-0.966283	cluster 1
V873_1	-1.77925	0.382524	-0.800573	-0.433694	cluster 1
V874_1	-1.64689	0.203372	-0.702985	-0.0451855	cluster 1
V875_1	-1.8743	0.107603	-0.831304	-0.229226	cluster 1
V876_1	-1.75278	0.64622	-0.756259	-1.40383	cluster 1
V877_1	-1.45594	0.159392	-0.761968	-0.751013	cluster 1
V878_1	-1.71162	-0.450655	-0.7709	-1.10877	cluster 1
V879_1	-1.23428	-0.294519	-0.814708	-1.10856	cluster 1
V880_1	-1.64783	0.0223212	-0.809627	-0.954073	cluster 1
V881_1	-1.71155	0.919568	-0.827136	-0.413446	cluster 1
V882_1	1.00404	-0.572227	-0.113456	1.06082	cluster 3
V883_1	1.01387	-1.01401	2.91166	0.775776	cluster 7
V884_1	1.10416	-1.67077	2.45571	0.226892	cluster 7
V885_1	0.80976	0.547612	0.43467	1.26547	cluster 3
V886_1	1.06916	-2.55319	2.2572	0.90436	cluster 7
V887_1	1.10026	-1.37084	2.1377	0.752575	cluster 7
V888_1	1.09325	-3.02536	2.22543	0.715526	cluster 7
V889_1	1.07826	-3.2869	1.98146	0.665303	cluster 7
V890_1	1.07993	-3.3653	1.70467	0.517684	cluster 7
V891_1	0.700607	-1.06452	-0.0104175	1.11344	cluster 5
V892_1	-0.268481	1.1265	-0.874335	-2.18869	cluster 6
V893_1	1.19608	-1.37537	0.83919	1.14542	cluster 5
V894_1	1.09503	-2.8433	0.25148	0.864774	cluster 4
V895_1	0.595486	0.152332	-0.876951	-2.04972	cluster 2
V896_1	1.06439	-2.59216	-0.322228	0.678828	cluster 4
V897_1	1.07489	-2.62424	-0.674224	-0.0959664	cluster 4
V898_1	1.11703	-2.74269	0.867573	0.401443	cluster 4
V899_1	0.0876009	0.843633	-0.878956	-2.31503	cluster 6
V900_1	1.10262	-2.90567	-0.0869962	0.437067	cluster 3
V901_1	1.04163	-0.219166	-0.792814	-0.292388	cluster 4
V902_1	1.09853	-2.64692	-0.268684	0.173381	cluster 3
V903_1	1.13742	-0.839667	-0.70238	-0.295219	cluster 3
V904_1	1.10621	-2.84374	-0.668442	-0.138521	cluster 4
V905_1	1.09745	-3.12869	-0.32128	0.0315292	cluster 3
V906_1	1.05607	-2.70103	-0.685032	-1.12421	cluster 4
V907_1	0.0182587	0.397778	-0.906194	-1.4338	cluster 6
V908_1	0.992294	-0.917378	-0.767508	-0.917662	cluster 4
V909_1	0.544885	0.147747	-0.847059	-2.43017	cluster 6
V910_1	1.1013	-3.30101	-0.848479	-2.05359	cluster 4
V911_1	0.968784	-2.70446	-0.186085	-0.199835	cluster 4
V912_1	0.870464	-0.669317	-0.392702	0.33276	cluster 4
V913_1	0.961189	-2.14402	-0.2973	-1.40866	cluster 4
V914_1	0.907782	-2.50494	-0.447904	0.394447	cluster 3
V915_1	0.589864	-0.130272	-0.433793	-0.54289	cluster 4
V916_1	0.978798	-3.48623	-0.280734	-1.05684	cluster 4
V917_1	0.821719	-3.53332	-0.324245	-1.91173	cluster 4
V918_1	0.820942	-3.5658	-0.351127	-1.46355	cluster 4
V919_1	0.974273	-2.41722	-0.31846	0.746912	cluster 4
V920_1	1.03175	-2.99367	-0.342667	0.670462	cluster 3
V921_1	0.81969	-2.70039	-0.480455	0.265365	cluster 3
V922_1	0.884569	-1.01185	-0.132453	-0.782211	cluster 4
V923_1	0.947862	-1.46732	-0.201834	0.849731	cluster 3
V924_1	0.842661	-0.516126	-0.0226137	0.317995	cluster 4
V925_1	0.971778	0.469369	-0.106024	0.858847	cluster 5
V926_1	0.863485	0.811768	-0.0925919	-0.21267	cluster 3
V927_1	0.915648	-0.600618	-0.237164	0.844951	cluster 4
V928_1	1.12024	-0.382256	-0.103065	-0.490602	cluster 3
V929_1	0.801698	-0.632302	-0.702565	-1.9957	cluster 4
V930_1	-0.961545	0.899233	-0.73015	-1.85828	cluster 2
V931_1	0.310621	0.375962	-0.696356	-1.82444	cluster 6
V932_1	-1.27184	0.893862	-0.726219	-1.60771	cluster 2
V933_1	0.873123	-0.0212458	-0.648258	-1.31662	cluster 4
V934_1	0.815258	-0.675148	-0.647136	-0.7864	cluster 4
V935_1	1.03552	-2.09681	-0.581677	-1.186	cluster 4
V936_1	1.01315	-2.36293	-0.565612	-1.38954	cluster 4
V937_1	1.0333	-2.69193	-0.60296	-1.59429	cluster 4
V938_1	1.02625	-2.81382	-0.629275	-1.87767	cluster 3
V939_1	1.00378	-2.9943	-0.657824	-2.28069	cluster 3
V940_1	1.00396	-1.51634	-0.527685	-0.904043	cluster 4
V941_1	0.665026	0.112353	-0.688161	-2.29551	cluster 6
V942_1	1.00959	-2.26156	-0.44257	-1.12379	cluster 4
V943_1	0.976194	-1.35404	-0.451341	-0.874141	cluster 4
V944_1	-0.118552	0.246453	-0.646306	0.0167261	cluster 1
V945_1	1.05726	-1.93477	-0.508291	-0.122077	cluster 4
V946_1	0.707382	-0.168861	-0.534971	-1.40656	cluster 6
V947_1	0.968435	-1.39304	-0.559491	-0.912306	cluster 4
V948_1	1.06715	-1.54636	-0.469387	0.240322	cluster 4
V949_1	0.51984	-1.43661	-0.403029	-0.456882	cluster 4
V950_1	1.0401	-1.97601	-0.402434	-0.269117	cluster 3
V951_1	1.01011	-2.28068	-0.343182	-0.538185	cluster 4
V952_1	0.660214	-1.03017	-0.444994	-0.181928	cluster 4
V953_1	1.06156	-0.48222	-0.432584	0.0927334	cluster 4
V954_1	1.0868	-1.55008	-0.45319	0.446915	cluster 3
V955_1	1.0302	-2.24651	-0.348564	-0.85832	cluster 4
V956_1	-1.30895	0.320627	-0.704487	-0.198151	cluster 1
V957_1	1.02753	-1.48714	-0.414553	0.114587	cluster 4
V958_1	0.696009	-0.541602	-0.402223	0.389903	cluster 4
V959_1	1.08134	-1.92823	-0.398746	0.0166475	cluster 3
V960_1	0.583264	-0.0141274	-0.404105	-0.103615	cluster 6
V961_1	-0.221698	0.263289	-0.394355	-0.0535962	cluster 6
V962_1	0.904906	0.29539	-0.387515	0.677704	cluster 5
V963_1	-0.796232	0.774217	-0.256091	0.866444	cluster 1
V964_1	0.82273	0.212188	-0.402677	0.554762	cluster 5
V965_1	1.04829	-2.04904	-0.519238	-1.54009	cluster 4
V966_1	0.875476	-1.23858	-0.513645	-0.302686	cluster 4
V967_1	0.870525	-0.0766473	-0.445267	0.271075	cluster 4
V968_1	-1.5651	0.791596	-0.227776	0.0157092	cluster 1
V969_1	-0.283349	0.612558	-0.356218	-0.347529	cluster 2
V970_1	-1.00293	0.567316	-0.480795	-0.398765	cluster 2
V971_1	0.285358	-0.0947172	-0.546027	0.196867	cluster 5
V972_1	-0.0701663	-0.475302	-0.596946	-0.563293	cluster 4
V973_1	-0.734231	0.878439	-0.364856	-0.345107	cluster 2
V974_1	-0.841143	0.884944	-0.605805	-0.189151	cluster 2
V975_1	-1.58411	0.70368	-0.542679	0.560993	cluster 1
V976_1	-0.996388	0.7982	-0.469608	-1.60612	cluster 2
V977_1	-1.65094	0.370518	-0.681807	-0.986649	cluster 2
V978_1	-1.30899	0.73069	-0.403917	-0.141606	cluster 1
V979_1	-1.1818	0.558991	-0.453107	-0.304887	cluster 2
V980_1	-1.84399	0.268882	-0.562213	-0.363461	cluster 1
V981_1	-1.45228	0.541594	-0.763786	-1.11457	cluster 2
V982_1	-0.920295	0.818321	-0.562207	0.0976609	cluster 2
V983_1	-1.15701	0.516284	-0.573417	-0.661545	cluster 2
V984_1	0.745416	0.891604	-0.466186	0.520273	cluster 3
V985_1	-1.12361	0.975871	-0.826975	-2.49829	cluster 2
V986_1	-1.35557	0.215805	-0.86664	-2.93615	cluster 2
V987_1	-0.0454613	1.17595	-0.588618	0.13174	cluster 3
V988_1	-0.766996	0.477335	-0.859692	-2.22555	cluster 6
V989_1	-1.72654	0.957894	-0.854829	-2.75083	cluster 2
V990_1	-1.07435	1.38005	-0.181426	0.503757	cluster 1
V991_1	-0.262994	0.803506	-0.365379	0.27916	cluster 2
V992_1	-1.55084	1.2025	-0.838609	-1.84724	cluster 2
V993_1	-1.82025	0.52676	-0.851333	-2.77026	cluster 2
V994_1	-1.80526	0.69333	-0.480946	0.105454	cluster 1
V995_1	-1.74903	-0.463654	-0.857888	-2.66713	cluster 2
V996_1	0.786267	-0.560233	-0.11329	-0.222192	cluster 4
V997_1	-0.570947	1.05683	-0.83542	-1.96196	cluster 2
V998_1	0.772249	-0.565542	0.0875614	0.493668	cluster 4
V999_1	-0.568537	0.965927	-0.689986	-0.427076	cluster 2
V1000_1	-1.09963	0.915429	-0.64963	0.23703	cluster 1
V1001_1	0.647762	-0.847297	0.0777038	0.771653	cluster 4
V1002_1	0.875895	-0.230044	0.0079518	1.21452	cluster 5
V1003_1	0.894471	-0.262398	-0.0986399	0.981764	cluster 5
V1004_1	-0.305796	1.04374	-0.687137	-0.292457	cluster 2
V1005_1	0.726232	0.42189	0.0319843	1.0621	cluster 5
V1006_1	-0.171027	1.21789	-0.626033	0.201066	cluster 3
V1007_1	0.743633	0.247427	0.0561955	1.09181	cluster 5
V1008_1	-0.921525	0.79203	-0.712468	-0.0219561	cluster 2
V1009_1	0.974851	-2.1398	0.395156	0.59774	cluster 4
V1010_1	-0.785786	0.99497	0.099335	0.509659	cluster 1
V1011_1	0.066361	1.02746	-0.127415	0.679937	cluster 1
V1012_1	0.0763562	0.820275	-0.496293	0.60869	cluster 1
V1013_1	-0.975544	0.878201	-0.207688	0.6096	cluster 1
V1014_1	-0.793233	0.802927	-0.504524	0.151567	cluster 2
V1015_1	0.765852	-0.40885	-0.20501	-0.0469751	cluster 4
V1016_1	0.403764	0.0831163	-0.427057	-0.903268	cluster 6
V1017_1	0.0868464	-0.692463	-0.410997	-0.905621	cluster 2
V1018_1	0.468046	-0.0242777	-0.473251	-0.480356	cluster 6
V1019_1	0.789498	-1.17072	-0.230576	-0.0570377	cluster 4
V1020_1	0.837832	-0.510872	-0.429811	0.275794	cluster 4
V1021_1	0.665843	-1.31066	-0.340685	-0.140183	cluster 4
V1022_1	0.912017	-1.71753	-0.172535	-0.17306	cluster 4
V1023_1	0.929287	-2.47093	-0.636614	-0.201635	cluster 4
V1024_1	1.1446	0.441289	-0.557329	-0.0800242	cluster 3
V1025_1	0.522396	0.0932743	-0.547598	0.282497	cluster 3
V1026_1	0.87028	-0.473365	-0.288444	0.271086	cluster 5
V1027_1	0.91167	-0.347093	-0.346537	0.896171	cluster 5
V1028_1	1.07109	-1.76213	-0.344263	0.439647	cluster 4
V1029_1	0.897575	-0.427876	-0.428491	0.734574	cluster 3
V1030_1	0.900813	-1.4716	-0.458496	0.391066	cluster 4
V1031_1	0.931948	-1.68845	-0.38143	-0.667938	cluster 4
V1032_1	0.816973	-1.75236	-0.33239	-1.03281	cluster 4
V1033_1	1.16889	-2.66709	-0.223225	0.0461826	cluster 3
V1034_1	1.1561	-2.199	-0.318289	0.129573	cluster 3
V1035_1	0.955193	-1.51451	-0.383962	0.819404	cluster 4
V1036_1	0.972567	-0.118324	-0.451021	0.811658	cluster 3
V1037_1	-0.0823189	-0.382017	-0.68673	-1.85677	cluster 6
V1038_1	1.12093	-0.925645	-0.460834	0.641183	cluster 4
V1039_1	1.02225	-1.79355	-0.515866	-0.743739	cluster 4
V1040_1	1.10476	-2.13071	-0.388017	0.285377	cluster 4
V1041_1	0.706059	0.0160089	-0.576935	-0.660796	cluster 6
V1042_1	1.18208	-0.807479	-0.363274	0.923345	cluster 3
V1043_1	0.239404	0.171198	-0.699769	-1.31707	cluster 3
V1044_1	0.966435	-2.28011	-0.549319	-1.13023	cluster 4
V1045_1	-1.03429	0.566479	0.47996	0.808304	cluster 1
V1046_1	-0.811707	0.547653	0.593218	0.232436	cluster 1
V1047_1	-0.732762	0.332314	0.503156	0.91972	cluster 2
V1048_1	-1.97318	0.748272	0.159842	1.00244	cluster 1
V1049_1	-1.08157	0.307447	0.635182	0.830312	cluster 1
V1050_1	-0.668709	0.360384	0.748542	0.818666	cluster 2
V1051_1	-1.10621	0.729968	0.277388	1.25776	cluster 1
V1052_1	-1.41244	-0.265511	0.192962	1.1597	cluster 1
V1053_1	-1.34422	-0.837506	0.913154	0.179134	cluster 1
V1054_1	-1.52601	0.441099	-0.0354425	0.36345	cluster 1
V1055_1	-0.995846	0.635985	0.714624	0.918403	cluster 1
V1056_1	0.594232	0.477732	0.929214	1.09326	cluster 5
V1057_1	0.555368	0.11327	0.747724	0.997685	cluster 5
V1058_1	0.168035	0.0786642	0.873756	0.80511	cluster 5
V1059_1	-1.44546	0.390396	0.322445	0.754218	cluster 1
V1060_1	0.70481	-1.81455	1.14906	0.601255	cluster 4
V1061_1	-1.60919	0.0676967	0.257105	0.716847	cluster 1
V1062_1	-0.511722	0.870354	0.324375	0.954384	cluster 1
V1063_1	-1.29916	0.0678746	-0.0772647	-0.149268	cluster 1
V1064_1	-1.70597	-0.280594	-0.0116883	0.165989	cluster 1
V1065_1	0.776319	-2.16008	1.15501	0.43783	cluster 4
V1066_1	0.402365	-0.510264	0.914138	0.560515	cluster 5
V1067_1	-0.0648584	0.648983	0.547966	0.56425	cluster 5
V1068_1	-2.06538	-0.56083	-0.177043	0.151812	cluster 1
V1069_1	0.101344	0.70413	0.24247	0.795609	cluster 1
V1070_1	-1.14767	0.330316	0.62308	0.157395	cluster 2
V1071_1	-1.74681	0.202762	0.373007	0.328436	cluster 1
V1072_1	-1.71467	-0.826258	0.238074	0.291995	cluster 1
V1073_1	-1.73357	-0.643194	-0.320301	-0.6783	cluster 1
V1074_1	-1.70942	-0.217611	0.153117	-0.111383	cluster 1
V1075_1	-0.824995	0.500803	-0.820255	-0.989775	cluster 2
V1076_1	-1.14844	0.0775442	-0.721937	-0.491521	cluster 2
V1077_1	-1.40991	0.507168	-0.58661	-0.262165	cluster 1
V1078_1	-1.60285	0.0663566	-0.6553	-0.510966	cluster 1
V1079_1	-1.20179	0.336506	-0.833929	-1.65634	cluster 2
V1080_1	-0.825837	0.300402	-0.693048	-0.942548	cluster 2
V1081_1	-1.45312	-0.255903	-0.764717	-1.7339	cluster 2
V1082_1	-1.94394	0.387574	-0.707215	0.179359	cluster 1
V1083_1	-1.4288	0.0346029	-0.715486	-0.099924	cluster 2
V1084_1	-1.30198	-0.0585717	-0.830138	-1.52671	cluster 2
V1085_1	-1.17962	0.160868	-0.799173	-1.00177	cluster 2
V1086_1	-1.50813	-0.38475	-0.825645	-1.91999	cluster 2
V1087_1	-0.613076	0.192049	-0.659802	0.0660027	cluster 2
V1088_1	-1.92638	-1.37507	-0.823299	-2.4546	cluster 2
V1089_1	-1.19471	-0.0986955	-0.75426	0.0642291	cluster 1
V1090_1	-1.05135	0.344911	-0.425922	0.462899	cluster 1
V1091_1	-2.12011	-0.0203935	-0.833057	-1.2548	cluster 1
V1092_1	-0.743337	0.520103	-0.608711	0.00900855	cluster 1
V1093_1	-0.642724	0.579749	-0.613095	0.834149	cluster 1
V1094_1	-0.353592	0.576333	-0.459737	0.618438	cluster 1
V1095_1	-0.997161	0.0874882	-0.569772	0.273883	cluster 1
V1096_1	-0.428833	0.429042	-0.630594	0.802285	cluster 1
V1097_1	0.395168	0.207706	-0.563533	0.771375	cluster 5
V1098_1	0.077235	0.418069	-0.437044	0.591258	cluster 1
V1099_1	0.332158	0.62386	-0.515007	1.05156	cluster 5
V1100_1	-1.59617	-1.14853	-0.804056	-0.715856	cluster 1
V1101_1	-1.00267	0.677121	-0.581392	0.830589	cluster 1
V1102_1	-0.521487	0.405146	-0.459594	0.0876366	cluster 1
V1103_1	-0.451637	0.447827	-0.503369	0.445626	cluster 1
V1104_1	-0.878473	0.0809093	-0.592014	0.262157	cluster 1
V1105_1	-1.63823	-0.117016	-0.71397	0.637622	cluster 1
V1106_1	-0.974398	0.392632	-0.85345	-1.84025	cluster 2
V1107_1	-0.720375	0.393334	-0.495359	0.97451	cluster 1
V1108_1	-1.47947	-0.24063	-0.483226	0.103735	cluster 1
V1109_1	-1.285	-0.222366	-0.804746	-0.290261	cluster 2
V1110_1	0.592583	0.536483	-0.560589	1.25621	cluster 5
V1111_1	-1.32615	0.0831567	-0.577257	0.521123	cluster 1
V1112_1	-1.4687	0.00390779	-0.636021	1.03769	cluster 1
V1113_1	-1.30044	-0.150395	-0.446918	0.678945	cluster 1
V1114_1	-1.18107	0.0321907	-0.512626	-0.081015	cluster 2
V1115_1	-1.15693	-0.152113	-0.660161	-0.159844	cluster 1
V1116_1	-1.63625	-0.547202	-0.728359	-0.322588	cluster 1
V1117_1	-1.2449	-0.450019	-0.620504	0.976714	cluster 1
V1118_1	-1.11065	0.00266057	-0.48548	-0.277715	cluster 1
V1119_1	-1.58539	-0.986121	-0.840199	-0.645339	cluster 1
V1120_1	-1.38438	0.380458	-0.626752	0.340952	cluster 2
V1121_1	-1.51237	-0.545392	-0.61543	-1.19993	cluster 1
V1122_1	-1.68091	0.466212	-0.673935	-1.13331	cluster 2
V1123_1	1.04153	-1.65347	0.266033	0.798319	cluster 3
V1124_1	1.09616	-1.26943	-0.0862427	1.07384	cluster 3
V1125_1	0.620766	-0.305084	-0.160803	0.407606	cluster 4
V1126_1	-1.38509	0.291346	-0.220662	-0.117051	cluster 1
V1127_1	0.193488	0.69649	-0.19816	-0.32818	cluster 2
V1128_1	0.922535	-0.502653	0.426041	0.891974	cluster 4
V1129_1	-1.60675	0.564741	-0.706165	-1.58771	cluster 2
V1130_1	-1.231	0.562617	-0.234458	0.563364	cluster 2
V1131_1	-0.186095	0.687034	-0.437713	0.247044	cluster 2
V1132_1	1.04096	-0.676446	1.1258	1.18452	cluster 4
V1133_1	0.603668	0.0191043	0.0370283	0.571545	cluster 5
V1134_1	-1.48198	0.754314	-0.310974	0.0985769	cluster 2
V1135_1	-0.0521358	-0.609538	-0.0949986	0.620436	cluster 5
V1136_1	-0.684454	0.754127	-0.355181	0.11532	cluster 2
V1137_1	0.687423	-0.102193	-0.638637	-0.792857	cluster 4
V1138_1	0.404676	0.481211	-0.41372	0.0502713	cluster 5
V1139_1	-0.109874	-0.482249	-0.64796	-1.15778	cluster 4
V1140_1	-1.61508	0.555073	-0.66164	-1.03782	cluster 1
V1141_1	-1.10416	0.648414	-0.539767	-0.665449	cluster 2
V1142_1	-1.35541	0.518919	-0.260666	0.59845	cluster 1
V1143_1	-0.865699	0.721788	-0.763588	-1.44966	cluster 2
V1144_1	-1.27551	0.459843	-0.537983	-0.0827666	cluster 1
V1145_1	-1.75601	0.0943135	-0.539193	-0.091275	cluster 1
V1146_1	-1.69111	0.213922	-0.660461	-0.790076	cluster 1
V1147_1	-0.00985307	0.80271	-0.596637	-1.34332	cluster 6
V1148_1	-0.678347	0.41971	-0.46568	-0.82663	cluster 2
V1149_1	-1.83913	-0.0271144	-0.754879	-1.72473	cluster 1
V1150_1	-1.99968	-0.453286	-0.655505	-0.332095	cluster 1
V1151_1	-1.6046	0.096389	-0.700163	-0.99022	cluster 1
V1152_1	-1.10684	0.394674	-0.833406	-2.11989	cluster 2
V1153_1	-0.791063	0.929243	-0.755718	-1.60128	cluster 2
V1154_1	-1.39653	0.211151	-0.805707	-1.96132	cluster 2
V1155_1	-1.41262	0.562574	-0.580647	-0.494454	cluster 2
V1156_1	-1.73169	-0.266238	-0.801342	-2.25984	cluster 2
V1157_1	-1.6526	0.173657	-0.682908	-1.54376	cluster 2
V1158_1	-0.970584	0.751633	-0.726764	-1.0866	cluster 2
V1159_1	-1.56399	0.424681	-0.583868	-0.704568	cluster 2
V1160_1	1.05964	-0.365204	-0.841698	-3.26714	cluster 3
V1161_1	-0.148878	0.43927	-0.827196	-2.82301	cluster 6
V1162_1	-1.78041	-0.194724	-0.687751	-1.49277	cluster 1
V1163_1	-1.04936	0.466371	-0.730409	-2.31818	cluster 2
V1164_1	-0.833714	0.97148	-0.817101	-2.15486	cluster 6
V1165_1	-1.48103	0.66045	-0.717866	-1.81863	cluster 2
V1166_1	-0.793233	0.603526	-0.130026	0.903066	cluster 1
V1167_1	-0.298618	0.10782	-0.0339535	0.406552	cluster 5
V1168_1	-0.410914	1.15726	-0.0635323	1.03581	cluster 1
V1169_1	0.0463704	0.314169	-0.0189011	1.11389	cluster 1
V1170_1	-0.189768	0.732545	-0.12457	1.06436	cluster 1
V1171_1	0.840667	0.0337704	0.946203	1.25623	cluster 5
V1172_1	-0.690708	0.621529	0.354803	1.15579	cluster 1
V1173_1	-0.828967	0.840289	-0.151217	1.1474	cluster 1
V1174_1	-0.265758	0.639307	0.35076	1.01332	cluster 2
V1175_1	-0.605822	0.886803	0.128989	1.22948	cluster 1
V1176_1	-1.05748	0.716258	-0.0532509	1.22795	cluster 1
V1177_1	0.0388739	0.316007	-0.724179	-0.378864	cluster 6
V1178_1	-1.81992	0.484317	0.494204	1.06429	cluster 1
V1179_1	-1.40938	0.198742	-0.113237	0.380064	cluster 2
V1180_1	-2.17635	-0.828707	-0.309765	0.253406	cluster 1
V1181_1	-1.41169	-0.0734677	-0.0156136	0.89878	cluster 1
V1182_1	-1.22053	-0.153416	-0.585582	0.0888855	cluster 1
V1183_1	-1.00743	0.600929	0.110496	0.706601	cluster 1
V1184_1	-2.15967	-0.601408	-0.695092	-1.01342	cluster 1
V1185_1	-0.858827	0.123476	-0.649192	-1.16971	cluster 6
V1186_1	0.850991	0.566693	-0.782537	-2.08799	cluster 6
V1187_1	-2.0279	-1.42914	-0.685025	0.492564	cluster 1
V1188_1	-1.97239	-1.74632	-0.750957	0.0284269	cluster 1
V1189_1	-1.99889	-0.582129	-0.761854	-0.612021	cluster 1
V1190_1	-1.29764	-0.0705022	-0.466863	-1.20218	cluster 2
V1191_1	-1.72939	-0.373994	-0.545074	-0.759498	cluster 1
V1192_1	-0.587509	-0.393088	-0.566091	-0.280694	cluster 4
V1193_1	-2.08253	-1.1767	-0.848549	-1.25354	cluster 1
V1194_1	-2.58864	-0.225738	-0.647193	0.0716414	cluster 1
V1195_1	-2.11505	-1.26733	-0.845181	-0.721397	cluster 1
V1196_1	-2.03202	-1.33539	-0.518822	-0.5993	cluster 1
V1197_1	-0.253712	-1.08834	-0.444223	-1.24259	cluster 4
V1198_1	0.0418998	-1.20197	-0.577959	-0.720267	cluster 4
V1199_1	-1.38943	1.01697	-0.576021	-1.82546	cluster 2
V1200_1	0.603147	0.235131	-0.475438	0.57178	cluster 5
V1201_1	-1.14263	-0.261798	-0.577274	-0.211518	cluster 2
V1202_1	0.223941	-0.32744	-0.532373	0.208584	cluster 4
V1203_1	0.658435	-1.91274	-0.489515	0.240834	cluster 4
V1204_1	0.44945	-1.97579	-0.553528	0.0523874	cluster 4
V1205_1	0.512036	-0.65214	-0.574318	0.265727	cluster 4
V1206_1	0.564829	-0.0889464	-0.573061	0.494945	cluster 5
V1207_1	-1.83438	-0.58014	-0.764959	-0.78792	cluster 1
V1208_1	-2.54232	-0.8383	-0.648067	0.248826	cluster 1
V1209_1	-2.03786	-0.889276	-0.846824	-1.00306	cluster 1
V1210_1	-2.01199	-1.23664	-0.829595	-1.81211	cluster 1
V1211_1	-0.851716	-0.0605034	-0.765992	-0.916763	cluster 2
V1212_1	-1.97166	-1.25853	-0.840536	-0.88989	cluster 1
V1213_1	-0.765873	-0.752127	-0.784624	-1.1108	cluster 4
V1214_1	-1.54589	-0.00998134	-0.736639	0.117477	cluster 1
V1215_1	-1.60342	0.0570471	-0.843989	-1.60827	cluster 2
V1216_1	0.268812	-0.531705	-0.786444	-1.41873	cluster 4
V1217_1	-1.72647	-0.688075	-0.838226	-1.5087	cluster 2
V1218_1	-1.81688	-0.0827256	-0.822754	-1.72643	cluster 2
V1219_1	-2.01633	-1.18167	-0.861653	-1.17116	cluster 1
V1220_1	-2.15277	-1.19605	-0.82179	-1.69772	cluster 1
V1221_1	-1.59975	-0.582445	-0.805799	-1.8721	cluster 2
V1222_1	0.839841	-3.30007	-0.772876	-1.8901	cluster 4
V1223_1	-2.04893	-0.716427	-0.88708	-2.8966	cluster 2
V1224_1	-1.89609	-0.407124	-0.865967	-2.26896	cluster 2
V1225_1	-2.07628	-1.02742	-0.862404	-2.38343	cluster 1
V1226_1	-2.11902	-1.16632	-0.836606	-2.41177	cluster 2
V1227_1	-2.27004	-0.545967	-0.865017	-1.79655	cluster 1
V1228_1	-1.7613	-0.293261	-0.912557	-2.24117	cluster 2
V1229_1	0.0201645	0.0865911	1.36453	1.12342	cluster 5
V1230_1	-0.0519166	0.656316	1.34127	0.759337	cluster 2
V1231_1	-1.12495	0.760781	0.984436	1.44916	cluster 1
V1232_1	0.533291	0.119732	0.204612	0.790199	cluster 5
V1233_1	0.658998	0.91531	0.634756	1.07278	cluster 5
V1234_1	-0.451122	0.571382	0.935877	1.25445	cluster 1
V1235_1	-0.422159	-0.188705	0.455931	0.797111	cluster 1
V1236_1	0.88724	-1.08133	2.61346	0.919793	cluster 7
V1237_1	0.962963	-2.88428	3.7481	0.115851	cluster 7
V1238_1	0.980237	-1.2582	3.15548	0.692802	cluster 7
V1239_1	-0.364626	-0.257908	1.28734	1.01032	cluster 5
V1240_1	0.6911	-0.505052	2.08084	1.06015	cluster 7
V1241_1	0.69186	-0.352824	1.8008	1.27112	cluster 7
V1242_1	0.211555	-0.258058	0.994131	1.12912	cluster 5
V1243_1	0.433645	0.558826	0.68256	1.36146	cluster 5
V1244_1	0.803982	-0.109804	3.18797	1.03168	cluster 7
V1245_1	-0.371557	0.790624	1.55741	1.41577	cluster 1
V1246_1	-0.623881	0.265363	1.0334	1.27643	cluster 1
V1247_1	1.08887	-3.50538	4.41457	-1.96339	cluster 8
V1248_1	-0.259735	0.876852	2.06732	1.35942	cluster 1
V1249_1	-0.512116	0.697297	2.64311	1.21697	cluster 1
V1250_1	-0.136972	0.850704	1.78517	1.04939	cluster 2
V1251_1	0.743541	0.49213	0.953698	1.45617	cluster 3
V1252_1	-0.680984	0.612629	0.753752	0.458515	cluster 1
V1253_1	-0.72144	1.20481	1.96015	1.1484	cluster 1
V1254_1	1.07325	0.00255562	2.08966	1.20328	cluster 7
V1255_1	1.21957	0.807235	0.78912	1.26956	cluster 3
V1256_1	-0.572088	1.18775	0.815807	0.977027	cluster 2
V1257_1	0.99262	0.170445	2.18939	-0.078964	cluster 7
V1258_1	1.14085	0.749752	4.42522	-2.31698	cluster 8
V1259_1	1.09668	0.429687	1.69127	0.727477	cluster 7
V1260_1	-1.05561	1.07573	3.32679	1.07942	cluster 1
V1261_1	1.10876	0.0813064	3.44171	0.677197	cluster 7
V1262_1	1.06852	0.0655233	1.56732	1.22045	cluster 3
V1263_1	1.02854	0.0271475	3.4932	-0.160125	cluster 7
V1264_1	1.06868	0.224691	0.337862	1.08584	cluster 4
V1265_1	0.809135	1.09945	-0.12183	0.719051	cluster 5
V1266_1	1.05657	0.0175615	3.32752	0.371992	cluster 7
V1267_1	1.10724	0.0413681	-0.382143	0.315813	cluster 3
V1268_1	1.08511	0.171219	1.94309	-0.177397	cluster 7
V1269_1	0.34398	0.652464	-0.258066	0.936796	cluster 1
V1270_1	1.02848	-0.0469038	4.42475	-3.09575	cluster 8
V1271_1	0.833499	-0.812064	0.0392033	0.978294	cluster 3
V1272_1	1.05382	0.0711179	2.49562	0.932594	cluster 7
V1273_1	-0.357834	0.984672	-0.490876	-0.649125	cluster 2
V1274_1	0.247759	0.599367	-0.658103	-1.71706	cluster 6
V1275_1	1.1054	-0.0264864	0.918866	1.24888	cluster 3
V1276_1	1.10215	0.0519532	-0.0571998	0.278167	cluster 3
V1277_1	0.463923	0.673793	-0.735503	-0.665933	cluster 2
V1278_1	0.823754	-0.275854	-0.460113	-0.968873	cluster 3
V1279_1	1.1024	-0.10121	0.25436	0.729829	cluster 3
V1280_1	0.81101	0.759959	-0.625217	-1.24561	cluster 6
V1281_1	1.13191	0.0643588	-0.351689	-0.227252	cluster 3
V1282_1	1.06616	0.244551	-0.565643	-1.04059	cluster 6
V1283_1	-0.249613	1.10036	-0.722467	-1.14743	cluster 2
V1284_1	1.01913	0.122038	-0.420302	-1.58108	cluster 6
V1285_1	1.05558	-0.193818	-0.560987	-2.06279	cluster 6
V1286_1	0.958128	-0.234298	-0.622708	-1.48477	cluster 3
V1287_1	1.12907	0.205663	-0.601035	-1.26505	cluster 6
V1288_1	1.11548	0.0909334	-0.4384	-0.769735	cluster 6
V1289_1	0.939388	0.0528081	-0.594287	-1.57712	cluster 6
V1290_1	1.12686	-0.00473129	-0.562594	-1.26036	cluster 6
V1291_1	0.0857933	0.819566	-0.313277	0.393424	cluster 2
V1292_1	-0.706038	1.07794	0.74068	0.667598	cluster 1
V1293_1	-0.0903298	1.13668	0.956903	0.723659	cluster 1
V1294_1	-0.0563532	0.491671	0.93751	0.143396	cluster 5
V1295_1	0.0388739	1.2079	0.707301	-0.31948	cluster 3
V1296_1	0.864648	0.472429	1.17117	0.974272	cluster 5
V1297_1	0.797603	0.12071	0.79769	-0.237254	cluster 4
V1298_1	0.992748	0.0647253	1.51734	0.950853	cluster 7
V1299_1	1.08521	0.705497	1.25626	0.18335	cluster 3
V1300_1	0.775335	-0.0192671	1.08978	0.583494	cluster 5
V1301_1	1.06175	-0.0544373	1.39573	1.00595	cluster 7
V1302_1	1.2608	0.967188	1.24182	0.433034	cluster 3
V1303_1	0.836127	-0.0958229	0.829027	0.270276	cluster 4
V1304_1	1.12097	0.0105872	2.02426	1.06649	cluster 7
V1305_1	0.57867	0.156401	1.06661	0.605926	cluster 5
V1306_1	1.02633	-0.202654	0.829741	0.79142	cluster 3
V1307_1	1.0738	-0.114364	1.07479	0.924638	cluster 4
V1308_1	1.07296	-0.0787899	1.489	0.961251	cluster 7
V1309_1	0.972158	-0.00322017	0.852591	0.379949	cluster 4
V1310_1	1.15575	0.271615	1.5973	1.20117	cluster 7
V1311_1	0.788432	0.406085	1.56802	0.960703	cluster 5
V1312_1	0.055741	0.661133	0.469837	1.31112	cluster 1
V1313_1	1.19946	0.600293	0.567615	1.28945	cluster 5
V1314_1	-0.0791954	0.941224	1.02747	1.26486	cluster 1
V1315_1	1.02983	-0.176013	0.796261	0.426213	cluster 4
V1316_1	0.993497	-0.0675708	0.984647	0.681213	cluster 4
V1317_1	1.06699	0.0222878	0.703049	0.684949	cluster 4
V1318_1	1.00055	-0.0608573	0.516736	-0.129134	cluster 4
V1319_1	0.615382	0.572436	-0.343488	0.631449	cluster 5
V1320_1	1.03	-0.199383	0.710956	0.233705	cluster 4
V1321_1	0.78469	0.0375809	0.445269	-0.686977	cluster 6
V1322_1	1.26361	0.682989	0.828344	0.96853	cluster 3
V1323_1	1.02975	0.486605	0.191216	1.04888	cluster 5
V1324_1	1.25116	0.757039	0.527431	0.366195	cluster 3
V1325_1	0.521459	0.777589	0.303951	0.160551	cluster 5
V1326_1	0.985452	0.694198	0.407464	0.560932	cluster 5
V1327_1	1.08026	0.548824	0.589747	0.169785	cluster 3
V1328_1	0.840995	1.39441	0.386025	0.11826	cluster 3
V1329_1	0.246276	0.372615	-0.0499998	0.792667	cluster 2
V1330_1	-0.317322	0.958846	0.27717	-0.490186	cluster 2
V1331_1	-1.04086	1.02004	-0.238359	0.244394	cluster 2
V1332_1	-0.817053	0.939754	1.64508	1.14008	cluster 1
V1333_1	-1.47916	0.74771	-0.610554	-1.54276	cluster 2
V1334_1	-0.806541	0.767406	0.0740869	0.556567	cluster 2
V1335_1	-1.28657	0.897465	0.523367	0.76698	cluster 1
V1336_1	-0.676763	0.98093	1.31381	1.1698	cluster 1
V1337_1	0.978786	-0.424597	-0.432638	0.297681	cluster 3
V1338_1	-1.30564	0.793472	-0.516663	-0.542974	cluster 2
V1339_1	0.823377	-0.327335	0.127526	0.815568	cluster 4
V1340_1	-0.986175	0.937505	0.181141	0.732508	cluster 1
V1341_1	0.687509	-0.209532	0.894096	0.993245	cluster 7
V1342_1	0.913171	-0.316212	1.64947	1.01249	cluster 7
V1343_1	1.02649	-0.608422	2.79993	0.77808	cluster 7
V1344_1	0.857681	-0.434738	3.08639	1.03441	cluster 7
V1345_1	-1.47522	0.999206	0.560484	1.15702	cluster 1
V1346_1	-1.15833	0.93499	0.292872	0.8024	cluster 2
V1347_1	1.01334	-0.549326	2.23161	0.975852	cluster 7
V1348_1	0.26939	0.821017	1.95577	1.30017	cluster 1
V1349_1	0.873965	0.109197	3.27699	1.16216	cluster 7
V1350_1	0.741667	1.01779	-0.32091	0.15009	cluster 6
V1351_1	0.740432	-0.0979251	2.42152	1.15053	cluster 7
V1352_1	0.800928	-0.213125	0.591036	0.923486	cluster 4
V1353_1	0.966611	-0.30696	2.82965	1.12672	cluster 7
V1354_1	0.881009	-0.288338	-0.106148	0.983071	cluster 3
V1355_1	-1.08911	0.894534	0.0429612	0.506052	cluster 1
V1356_1	-0.000857319	0.435767	-0.231129	-0.254663	cluster 2
V1357_1	0.871794	-0.346308	1.62763	0.976813	cluster 7
V1358_1	-0.277362	0.588818	-0.425769	-1.23348	cluster 2
V1359_1	0.144718	0.870464	-0.325577	-0.669769	cluster 2
V1360_1	0.868057	-0.19684	1.10353	0.981062	cluster 7
V1361_1	0.733926	-0.122474	-0.116168	0.960988	cluster 3
V1362_1	-0.523361	1.08895	1.52706	1.35093	cluster 1
V1363_1	0.93883	-0.507966	-0.37171	-0.0800807	cluster 3
V1364_1	-2.31127	0.735716	0.0543214	0.880854	cluster 1
V1365_1	-0.221638	0.471545	0.238141	0.563361	cluster 2
V1366_1	-1.14487	0.932403	1.07654	1.17735	cluster 1
V1367_1	0.944655	-0.38219	-0.227728	0.843142	cluster 3
V1368_1	-1.39393	1.06208	-0.292509	-0.14846	cluster 2
V1369_1	0.776414	0.0484282	-0.3839	-0.980709	cluster 6
V1370_1	-0.0811681	0.343579	-0.350083	-0.918319	cluster 6
V1371_1	0.675186	0.0643499	0.101833	0.429789	cluster 5
V1372_1	0.833431	0.214239	-0.20934	-0.262087	cluster 6
V1373_1	-0.40715	0.55343	-0.247488	-0.705198	cluster 2
V1374_1	0.116995	0.874854	-0.28407	-0.580817	cluster 2
V1375_1	-1.21615	0.883952	0.0738648	0.461307	cluster 2
V1376_1	-1.67914	0.733104	0.0283395	1.04052	cluster 1
V1377_1	0.765094	1.08451	-0.498236	0.118279	cluster 6
V1378_1	-1.06436	0.955423	0.356766	1.05051	cluster 1
V1379_1	-2.02265	0.63847	-0.0932871	0.884405	cluster 1
V1380_1	0.736726	0.170293	-0.462402	-0.531613	cluster 6
V1381_1	-1.51942	0.866849	0.239132	0.776846	cluster 1
V1382_1	0.790505	0.0444782	-0.215044	0.0374846	cluster 4
V1383_1	-1.51955	0.955903	-0.425091	-0.492354	cluster 2
V1384_1	-0.457116	0.023436	-0.433208	0.533434	cluster 2
V1385_1	-0.408088	0.592638	-0.42758	-0.446363	cluster 2
V1386_1	-0.942761	0.663415	-0.473615	0.535444	cluster 1
V1387_1	-0.739983	0.372246	-0.554638	-0.62794	cluster 2
V1388_1	-1.3775	-0.187749	-0.610123	0.474713	cluster 1
V1389_1	-0.182272	1.11596	-0.500037	1.13591	cluster 1
V1390_1	-0.455893	-0.108925	-0.615908	-1.83297	cluster 6
V1391_1	0.739308	-0.0737436	-0.312308	0.129797	cluster 4
V1392_1	0.328425	0.286187	-0.575705	0.985043	cluster 1
V1393_1	0.81506	-0.0858778	-0.28744	0.817131	cluster 5
V1394_1	0.762644	0.386731	-0.383179	1.1341	cluster 5
V1395_1	0.603968	-0.288338	-0.305094	0.644389	cluster 5
V1396_1	0.62122	0.300838	-0.360558	1.02585	cluster 5
V1397_1	-0.356564	-0.0613346	-0.593795	0.857773	cluster 2
V1398_1	-1.11429	0.438249	-0.471627	0.511847	cluster 1
V1399_1	0.945187	-0.501093	-0.325836	-0.221895	cluster 4
V1400_1	-0.493595	0.430481	-0.453544	0.684147	cluster 1
V1401_1	-0.387375	0.568965	-0.440515	-0.243021	cluster 2
V1402_1	0.102594	-0.70815	-0.51908	0.370399	cluster 5
V1403_1	0.0913492	0.583307	-0.504848	0.405899	cluster 3
V1404_1	1.09494	1.04248	-0.556731	0.497118	cluster 3
V1405_1	0.414896	0.658073	-0.531443	-0.0471875	cluster 2
V1406_1	-0.208718	-1.14668	-0.599691	-1.34092	cluster 6
V1407_1	0.509515	-0.707385	-0.412137	-0.180246	cluster 2
V1408_1	0.939489	-1.98017	-0.187553	0.0100028	cluster 3
V1409_1	1.02997	-1.82906	-0.147338	-0.067612	cluster 3
V1410_1	0.910962	0.631687	-0.466874	-0.34772	cluster 6
V1411_1	1.02698	-1.75303	-0.172834	-0.168334	cluster 4
V1412_1	1.14069	-1.26147	-0.299153	0.354515	cluster 4
V1413_1	1.01351	-2.15066	-0.196632	-0.273993	cluster 3
V1414_1	1.18208	-0.376917	-0.145341	-0.231928	cluster 6
V1415_1	0.766031	-2.58041	-0.118882	-0.295789	cluster 3
V1416_1	0.983047	-1.59104	-0.248059	-0.126558	cluster 4
V1417_1	1.04484	-2.38661	-0.224044	-0.276046	cluster 3
V1418_1	0.199728	-1.73372	-0.0251848	-0.596391	cluster 2
V1419_1	1.00724	-1.29866	-0.206299	0.124803	cluster 4
V1420_1	0.820431	-0.534435	-0.157938	0.462585	cluster 4
V1421_1	0.639009	-0.526996	0.207571	0.812984	cluster 5
V1422_1	1.03425	-1.29753	-0.226914	0.329854	cluster 4
V1423_1	1.24174	-0.216572	-0.0375745	1.09631	cluster 3
V1424_1	1.00109	-1.17242	-0.133671	0.833012	cluster 4
V1425_1	1.32077	-1.3676	-0.40285	-0.0653945	cluster 3
V1426_1	0.881822	-0.129243	0.308412	1.05081	cluster 5
V1427_1	1.08713	-1.27076	-0.353088	-0.571278	cluster 3
V1428_1	1.09213	-0.201049	-0.54975	-0.0868493	cluster 3
V1429_1	1.24018	-0.529858	-0.194474	1.06276	cluster 3
V1430_1	-0.260985	1.33312	0.193545	-0.24864	cluster 3
V1431_1	0.634218	-0.330937	0.0827936	0.799656	cluster 5
V1432_1	-1.22407	0.604945	0.186911	1.22231	cluster 1
V1433_1	-1.25075	0.292226	-0.0849035	1.10256	cluster 2
V1434_1	0.00513985	0.408279	-0.379502	0.61215	cluster 1
V1435_1	-0.925827	1.03327	0.151593	0.651746	cluster 1
V1436_1	-1.33788	0.362674	-0.102449	0.544833	cluster 2
V1437_1	-0.795108	0.820409	0.17183	0.833873	cluster 1
V1438_1	-1.88765	0.295441	-0.5836	-1.15577	cluster 2
V1439_1	-1.70097	0.340978	-0.742026	-1.63005	cluster 2
V1440_1	-2.89224	0.143666	-0.676692	-0.752481	cluster 1
V1441_1	-1.41575	0.303638	-0.563024	-1.00289	cluster 2
V1442_1	-1.04954	0.745191	-0.720589	-1.76258	cluster 2
V1443_1	-1.66215	0.661134	-0.641286	-1.38905	cluster 2
V1444_1	-2.04461	0.354204	-0.74317	-1.83512	cluster 2
V1445_1	-2.06499	0.709754	-0.638893	-1.38707	cluster 2
V1446_1	0.411664	0.317793	-0.609359	-1.46636	cluster 6
V1447_1	-0.609392	0.947808	-0.767045	-1.88584	cluster 2
V1448_1	-2.15321	0.209125	-0.66049	-1.89232	cluster 2
V1449_1	-2.02346	0.382889	-0.736799	-1.8294	cluster 2
V1450_1	-0.0163579	0.510668	-0.35551	-0.440212	cluster 2
V1451_1	-1.30066	0.541857	-0.680328	-1.47705	cluster 2
V1452_1	-1.23075	0.76185	-0.611914	-1.05535	cluster 2
V1453_1	0.534823	0.2529	-0.299866	-0.0489265	cluster 6
V1454_1	-2.24233	0.166902	0.123398	0.729627	cluster 1
V1455_1	0.618766	0.309478	0.353089	0.959726	cluster 5
V1456_1	-1.65747	0.742871	-0.734822	-2.07084	cluster 2
V1457_1	-1.63518	0.87506	-0.707157	-1.46043	cluster 2
V1458_1	-1.69382	0.719251	-0.215086	0.54364	cluster 1
V1459_1	-1.53246	0.611927	-0.49424	-0.589718	cluster 2
V1460_1	1.07332	0.135882	2.07164	1.32722	cluster 7
V1461_1	-2.05264	0.946402	-0.423007	0.277567	cluster 1
V1462_1	-1.65886	0.849843	-0.475848	-0.663706	cluster 2
V1463_1	-0.828561	0.659836	-0.617165	-1.56535	cluster 2
V1464_1	-0.585207	0.995386	-0.699292	-2.25981	cluster 6
V1465_1	0.716218	0.430695	-0.648465	-1.44773	cluster 6
V1466_1	0.351152	0.696527	-0.625164	-1.72879	cluster 6
V1467_1	-1.11036	0.581584	-0.648303	-1.57429	cluster 2
V1468_1	-1.9833	0.541672	-0.568996	-1.25775	cluster 2
V1469_1	-1.85238	0.430823	-0.676488	-1.98255	cluster 2
V1470_1	-0.172589	0.00719883	-0.845136	-3.14117	cluster 6
V1471_1	-0.51045	0.500724	-0.831143	-2.16064	cluster 2
V1472_1	0.721989	0.661411	-0.834712	-2.05943	cluster 6
V1473_1	0.700437	0.0466086	-0.806856	-3.34083	cluster 6
V1474_1	-0.059184	0.557754	-0.788992	-2.19958	cluster 6
V1475_1	0.407827	-0.00931095	-0.538775	0.43049	cluster 5
V1476_1	-0.845709	0.850541	-0.562191	0.109123	cluster 1
V1477_1	-0.425186	0.331902	-0.6968	0.913789	cluster 1
V1478_1	-0.0594547	0.675596	-0.67217	-0.0951848	cluster 2
V1479_1	0.307854	-0.230973	-0.736799	0.563586	cluster 5
V1480_1	-0.333956	0.10554	-0.609532	0.659241	cluster 2
V1481_1	0.870886	-1.08175	-0.532094	-0.115382	cluster 4
V1482_1	0.936047	-0.403518	-0.550836	0.718258	cluster 5
V1483_1	-0.0230118	0.342513	-0.602545	0.248554	cluster 2
V1484_1	1.06547	-0.0589148	-0.599134	1.10574	cluster 5
V1485_1	-1.15681	0.705508	-0.586079	0.117528	cluster 1
V1486_1	-0.284003	0.282536	-0.540484	0.213512	cluster 2
V1487_1	-0.436125	0.0959724	-0.612204	0.236109	cluster 2
V1488_1	-1.39449	0.494026	-0.605264	0.781884	cluster 1
V1489_1	-0.75294	0.509896	-0.517268	0.0799711	cluster 1
V1490_1	-0.865661	-0.159197	-0.669562	0.0289353	cluster 2
V1491_1	0.664829	0.960769	-0.36507	-0.928313	cluster 2
V1492_1	-0.831866	1.07722	-0.390174	-0.755717	cluster 2
V1493_1	-1.27289	0.603509	-0.119558	-0.651881	cluster 2
V1494_1	-0.542664	0.91489	-0.0761879	0.173312	cluster 2
V1495_1	1.0127	0.447841	-0.466463	-1.88615	cluster 6
V1496_1	-0.875694	0.990327	-0.0820841	0.109284	cluster 1
V1497_1	-0.927815	1.10816	-0.0429852	0.00567304	cluster 2
V1498_1	-0.371826	0.958054	0.122394	0.61698	cluster 1
V1499_1	-1.05789	1.09725	-0.0599927	0.222819	cluster 2
V1500_1	-1.69293	0.947887	-0.159715	0.479494	cluster 1
V1501_1	0.353517	1.25539	-0.198569	0.0324622	cluster 2
V1502_1	-0.45952	1.02189	-0.252284	-0.189777	cluster 2
V1503_1	-0.663287	1.12148	-0.152442	0.219808	cluster 2
V1504_1	0.211917	0.804391	-0.456805	-0.531677	cluster 2
V1505_1	0.818758	0.574921	0.562477	0.861363	cluster 5
V1506_1	0.300616	0.878649	0.331652	0.803103	cluster 5
V1507_1	0.855073	0.661321	1.08507	1.05606	cluster 5
V1508_1	-0.0442227	0.792813	-0.254466	-0.749068	cluster 2
V1509_1	-1.22345	0.68222	-0.349356	-0.689753	cluster 2
V1510_1	0.385763	0.777758	0.0921089	0.393566	cluster 5
V1511_1	-1.70299	1.22059	-0.304538	-1.60188	cluster 2
V1512_1	-1.36284	1.19645	-0.272733	-0.729998	cluster 2
V1513_1	-1.05862	1.14678	-0.0959657	0.384479	cluster 1
V1514_1	-0.580649	1.01911	-0.20938	-0.833101	cluster 2
V1515_1	0.0508683	1.06051	0.301387	0.818106	cluster 1
V1516_1	-1.10764	1.11471	-0.274975	-0.29763	cluster 2
V1517_1	0.559055	0.980591	0.179469	0.726096	cluster 5
V1518_1	-0.894436	0.841993	-0.0998269	-0.0543317	cluster 3
V1519_1	0.464064	0.889688	0.0574562	0.413654	cluster 2
V1520_1	0.699846	0.751727	-0.0148676	-0.0557007	cluster 6
V1521_1	-0.639447	1.10307	-0.373405	-0.665972	cluster 2
V1522_1	0.873032	0.90439	-0.607587	-1.74554	cluster 6
V1523_1	1.32077	1.0877	-0.42216	0.476163	cluster 3
V1524_1	-1.89022	1.15859	-0.379783	-0.621067	cluster 1
V1525_1	0.305748	1.23483	-0.386031	-0.705796	cluster 2
V1526_1	-1.87551	0.941223	-0.572945	-1.62299	cluster 2
V1527_1	-1.08338	0.943188	-0.388814	0.357942	cluster 2
V1528_1	0.08631	0.968945	0.40692	0.99153	cluster 1
V1529_1	-0.717382	1.0006	1.09347	0.757559	cluster 1
V1530_1	0.023881	1.04157	0.172863	1.06803	cluster 1
V1531_1	-0.748854	1.04659	0.185074	1.07339	cluster 1
V1532_1	-0.0877627	1.03734	0.709873	0.861055	cluster 1
V1533_1	-0.473952	0.65796	0.835948	1.0264	cluster 1
V1534_1	-1.61135	1.23116	-0.23155	0.963961	cluster 1
V1535_1	-0.321821	0.717583	0.273752	0.911695	cluster 1
V1536_1	1.02918	0.328775	1.40756	1.20675	cluster 7
V1537_1	1.00537	0.495948	1.07185	1.07696	cluster 5
V1538_1	1.00626	0.373042	0.824622	1.10387	cluster 5
V1539_1	1.16362	0.283408	1.67406	1.25587	cluster 7
V1540_1	0.882206	0.46047	0.511475	1.08058	cluster 5
V1541_1	-0.51031	0.942939	0.488537	0.924299	cluster 1
V1542_1	1.14678	0.0574881	2.41146	1.33156	cluster 7
V1543_1	1.06589	0.922634	0.941366	1.50941	cluster 3
V1544_1	-0.400351	1.15722	0.154998	1.08559	cluster 1
V1545_1	-0.557095	1.07012	0.502314	1.17538	cluster 1
V1546_1	1.19299	-0.0343336	3.47484	1.27579	cluster 7
V1547_1	-0.394047	1.09682	0.652592	1.44529	cluster 1
V1548_1	0.407138	0.629119	0.326018	0.973603	cluster 1
V1549_1	0.499906	0.665381	0.400433	1.1953	cluster 1
V1550_1	0.0351257	0.96276	0.432309	1.09489	cluster 1
V1551_1	0.794143	1.08946	-0.176813	0.427459	cluster 6
V1552_1	-0.134669	1.13745	0.914928	0.8839	cluster 1
V1553_1	1.15049	0.795832	0.937841	1.06686	cluster 3
V1554_1	-0.287639	0.706812	0.217574	1.10066	cluster 1
V1555_1	1.134	0.218896	0.80079	0.831335	cluster 3
V1556_1	0.703248	0.401849	0.610412	0.472111	cluster 5
V1557_1	0.454928	1.13892	0.506517	0.583155	cluster 1
V1558_1	0.737919	-0.0172273	-0.242667	-0.0236276	cluster 3
V1559_1	1.29453	0.334282	-0.279598	-0.202865	cluster 3
V1560_1	0.945062	0.469816	-0.22503	-0.712809	cluster 6
V1561_1	1.13609	-0.296217	0.544381	-0.136663	cluster 3
V1562_1	0.780926	0.766933	-0.421576	-0.689943	cluster 6
V1563_1	-0.145631	0.88875	-0.436256	-0.34216	cluster 2
V1564_1	-0.536254	0.94429	-0.578312	-1.34598	cluster 2
V1565_1	0.469352	0.48957	-0.520123	-0.854799	cluster 6
V1566_1	0.917364	0.148288	-0.309665	-0.739533	cluster 6
V1567_1	0.964618	0.101581	-0.276714	0.151568	cluster 6
V1568_1	0.828154	0.300183	-0.357817	-0.407576	cluster 6
V1569_1	0.914696	0.188503	-0.3371	-0.391654	cluster 6
V1570_1	1.1382	-0.18175	0.192588	0.311455	cluster 3
V1571_1	-0.357616	0.862195	-0.453387	-0.53535	cluster 2
V1572_1	0.968672	0.0844251	-0.227521	-0.178515	cluster 4
V1573_1	0.20817	0.534651	-0.0999758	0.140266	cluster 2
V1574_1	1.06755	-0.0632977	0.402746	0.234326	cluster 3
V1575_1	1.1028	-0.118062	0.654666	0.604017	cluster 4
V1576_1	1.06207	-0.0381086	0.92892	0.991356	cluster 4
V1577_1	-0.102883	0.929795	-0.386949	-0.63547	cluster 2
V1578_1	1.14565	-0.128555	1.03333	0.761875	cluster 3
V1579_1	1.11509	-0.141525	1.41975	0.927942	cluster 7
V1580_1	1.02168	-0.00728642	0.505809	0.817742	cluster 4
V1581_1	1.14993	-0.151792	1.93108	1.01319	cluster 7
V1582_1	1.18844	-0.134054	2.628	1.10381	cluster 7
V1583_1	0.729861	0.218047	-0.0472563	0.394136	cluster 5
V1584_1	0.940118	0.0973697	0.335034	0.323267	cluster 4
V1585_1	-0.361449	0.82584	-0.233206	0.0863862	cluster 2
V1586_1	-1.39241	1.02044	-0.534096	-0.774765	cluster 2
V1587_1	-0.402168	1.10568	-0.672308	-0.691059	cluster 2
V1588_1	1.06846	0.235438	0.0174455	0.206698	cluster 3
V1589_1	0.752019	0.31367	0.0570827	0.603401	cluster 5
V1590_1	-0.555381	0.962539	-0.549294	-0.227472	cluster 2
V1591_1	-0.267797	0.704741	-0.24596	0.249043	cluster 2
V1592_1	1.18159	0.310762	0.865268	0.553914	cluster 5
V1593_1	0.928079	0.453843	-0.506386	-0.0708202	cluster 6
V1594_1	1.00404	0.705244	0.756898	0.0549039	cluster 3
V1595_1	1.03341	-0.230606	0.708676	-0.62956	cluster 4
V1596_1	1.09962	-0.582629	0.583974	0.880972	cluster 3
V1597_1	0.896664	-1.76066	0.594471	0.589085	cluster 3
V1598_1	-0.97325	0.0343988	0.938197	0.720158	cluster 1
V1599_1	-1.45364	0.0389236	-0.468881	0.336638	cluster 1
V1600_1	0.782948	-1.10135	0.784116	0.765064	cluster 4
V1601_1	-0.662526	0.374686	-0.758023	-0.821167	cluster 2
V1602_1	-0.58679	0.491724	0.441742	1.22987	cluster 1
V1603_1	1.14853	-1.18995	0.406556	0.655407	cluster 3
V1604_1	0.927012	-1.41173	0.524991	0.508716	cluster 3
V1605_1	0.806202	-1.49682	0.367834	0.0466146	cluster 3
V1606_1	-0.380928	0.37183	0.620914	0.993957	cluster 1
V1607_1	0.775401	-0.746545	0.0441492	0.331738	cluster 3
V1608_1	-0.0681491	0.358883	-0.452462	0.142683	cluster 2
V1609_1	-1.38945	0.0763692	0.498926	1.02408	cluster 1
V1610_1	-0.984734	-0.538437	-0.80585	-1.25397	cluster 2
V1611_1	-0.38565	0.492493	-0.348104	-0.8223	cluster 2
V1612_1	-0.989391	0.278863	1.31763	1.31672	cluster 1
V1613_1	-0.840597	-0.46046	-0.699705	-0.625181	cluster 1
V1614_1	-0.793031	0.125382	0.524303	0.922435	cluster 1
V1615_1	1.01395	-0.824034	-0.471456	-2.07034	cluster 3
V1616_1	-0.430994	-0.712777	-0.337375	-0.803269	cluster 6
V1617_1	-0.297598	-0.0310474	0.896126	1.00515	cluster 5
V1618_1	-0.912418	-0.0103969	0.0559348	0.525657	cluster 1
V1619_1	0.40935	-0.575712	0.89995	1.02156	cluster 5
V1620_1	0.363759	0.122934	1.30543	1.0787	cluster 5
V1621_1	-0.685378	0.432888	-0.324757	0.669134	cluster 2
V1622_1	0.17506	0.68311	0.0664855	0.616676	cluster 5
V1623_1	0.810789	-0.0938394	0.109559	0.957257	cluster 5
V1624_1	0.665661	-0.0966833	-0.00837266	0.976957	cluster 5
V1625_1	0.404326	-0.0623236	-0.355303	0.714024	cluster 5
V1626_1	0.821183	0.0771214	0.283325	0.463141	cluster 5
V1627_1	0.803921	0.320179	0.183192	1.10793	cluster 5
V1628_1	0.941555	-0.609133	0.0656684	0.900382	cluster 3
V1629_1	0.882226	-0.666411	-0.233947	0.774504	cluster 3
V1630_1	0.98322	-0.012401	0.202959	1.03305	cluster 5
V1631_1	0.78741	-0.621892	-0.442117	-0.973536	cluster 4
V1632_1	0.439935	-0.48285	-0.155074	0.710461	cluster 3
V1633_1	-0.26998	-1.35339	-0.41825	0.101799	cluster 3
V1634_1	0.957289	-1.29	-0.0265657	0.571183	cluster 3
V1635_1	0.988186	-1.75835	-0.0507424	0.152492	cluster 3
V1636_1	1.00645	-0.744892	-0.0992807	0.282264	cluster 3
V1637_1	-1.35647	-0.0331654	-0.884699	-2.19178	cluster 2
V1638_1	-1.14932	-0.120186	-0.904145	-2.68053	cluster 2
V1639_1	-1.24165	0.447201	-0.856589	-1.51547	cluster 2
V1640_1	-1.15028	0.291232	-0.702596	-0.558433	cluster 2
V1641_1	-1.97427	-0.883304	-0.887035	-1.2697	cluster 1
V1642_1	-1.15846	0.716514	-0.893908	-2.57027	cluster 2
V1643_1	-0.0210978	1.11029	-0.873547	-1.60048	cluster 6
V1644_1	-0.837699	0.532353	-0.871943	-1.85508	cluster 2
V1645_1	-1.67407	0.694875	-0.743079	-0.448433	cluster 1
V1646_1	0.650629	-0.790316	-0.827162	-1.4398	cluster 4
V1647_1	0.51155	-0.467608	-0.740672	-0.803819	cluster 4
V1648_1	-0.103654	0.36982	-0.427562	-0.101158	cluster 5
V1649_1	0.299239	-0.709574	-0.711441	-1.09885	cluster 4
V1650_1	0.113995	0.191204	-0.895709	-1.95265	cluster 6
V1651_1	-1.19443	0.57597	-0.887513	-1.942	cluster 2
V1652_1	-1.05727	-0.0647058	-0.614461	-0.827192	cluster 2
V1653_1	0.220663	-0.208169	-0.721401	-0.153973	cluster 5
V1654_1	-1.08185	0.411728	-0.602	0.142903	cluster 1
V1655_1	-0.262027	-0.0136304	-0.408176	0.409224	cluster 5
V1656_1	-1.25461	0.488583	-0.814182	-0.439442	cluster 1
V1657_1	-1.71487	0.0827328	-0.802443	-0.445488	cluster 1
V1658_1	-0.0251293	0.288659	-0.196858	0.825494	cluster 5
V1659_1	-1.65031	-0.150312	-0.70256	-0.272981	cluster 1
V1660_1	-1.52164	0.262861	-0.460107	0.711985	cluster 1
V1661_1	-1.72146	-0.119075	-0.776172	-0.14302	cluster 1
V1662_1	0.11674	0.648777	0.506905	1.00969	cluster 5
V1663_1	-2.01516	-1.69442	-0.904491	-2.02906	cluster 2
V1664_1	-1.47916	-0.126047	0.60955	1.40073	cluster 1
V1665_1	-1.74903	0.479702	0.86709	1.33811	cluster 1
V1666_1	-0.223502	0.462677	-0.812288	-1.6139	cluster 6
V1667_1	0.330134	0.828889	-0.653042	0.208265	cluster 1
V1668_1	-0.860102	0.985627	-0.266134	1.10143	cluster 1
V1669_1	-0.908316	0.896771	-0.547008	0.305145	cluster 2
V1670_1	-1.02206	0.824444	0.0284963	0.0823339	cluster 2
V1671_1	-0.691053	0.811588	-0.463796	0.750793	cluster 1
V1672_1	0.329191	1.1109	0.0435044	-0.0639034	cluster 2
V1673_1	-1.29175	1.11682	-0.250613	0.694959	cluster 1
V1674_1	0.0412835	0.597837	0.07637	0.279645	cluster 2
V1675_1	-0.298467	0.59922	-0.252218	0.975104	cluster 1
V1676_1	0.526144	0.885357	-0.0129459	-1.06638	cluster 6
V1677_1	1.04239	0.113538	0.0374649	1.13294	cluster 4
V1678_1	-0.632997	0.803025	-0.167847	0.530627	cluster 1
V1679_1	-0.214756	0.689196	-0.300667	0.818631	cluster 1
V1680_1	0.658362	-0.17335	0.3202	-0.121944	cluster 4
V1681_1	0.945422	-0.64322	0.17674	0.701498	cluster 4
V1682_1	0.942163	-0.547501	0.184537	1.05335	cluster 4
V1683_1	1.03368	-0.264532	0.162701	0.759464	cluster 4
V1684_1	1.13912	0.132851	0.0433877	1.1845	cluster 5
V1685_1	1.02972	-0.34804	0.0668684	0.992463	cluster 4
V1686_1	0.0967038	0.772738	-0.137475	1.10032	cluster 1
V1687_1	-0.168112	0.431596	-0.347457	1.12235	cluster 1
V1688_1	0.448181	0.611766	-0.741396	0.0655463	cluster 6
V1689_1	0.256271	0.51325	-0.219377	1.12632	cluster 5
V1690_1	0.232152	0.595099	-0.351422	1.13274	cluster 5
V1691_1	0.6363	0.0971094	-0.551144	0.536194	cluster 5
V1692_1	0.72061	-0.243888	-0.0304936	0.663346	cluster 5
V1693_1	0.782015	-0.582098	-0.0085013	0.622325	cluster 4
V1694_1	0.956066	-0.99793	0.0182635	0.491407	cluster 3
V1695_1	0.909293	-1.09067	0.191923	0.0398893	cluster 4
V1696_1	-0.453316	0.818579	-0.306707	1.12177	cluster 1
V1697_1	0.828784	-1.22754	0.171231	-0.639852	cluster 4
V1698_1	0.314801	0.444628	-0.417087	0.549947	cluster 5
V1699_1	0.961876	0.41759	-0.486382	1.0173	cluster 3
V1700_1	0.625472	0.393078	-0.180126	0.88306	cluster 1
V1701_1	-0.0994699	0.532963	-0.443808	0.874612	cluster 1
V1702_1	0.992424	0.0983019	-0.219373	0.875439	cluster 5
V1703_1	-0.63156	0.875965	-0.252634	0.619796	cluster 1
V1704_1	-1.01735	0.545189	-0.692527	-0.250967	cluster 2
V1705_1	0.355391	-1.04545	-0.608437	-0.921048	cluster 6
V1706_1	-0.502488	-0.0637964	-0.498109	-0.0224879	cluster 2
V1707_1	-0.67348	-0.114026	-0.556297	-0.684093	cluster 2
V1708_1	-0.503723	0.0432004	-0.406165	-0.311686	cluster 2
V1709_1	0.475102	0.422811	-0.260271	-0.979175	cluster 6
V1710_1	0.140583	0.307542	-0.226738	-0.356099	cluster 6
V1711_1	-2.41622	0.745104	-0.598013	-0.790288	cluster 1
V1712_1	0.408054	0.0287129	-0.237383	-0.270141	cluster 5
V1713_1	-1.15931	0.579119	-0.343011	0.220333	cluster 1
V1714_1	-2.3375	0.247148	-0.624776	-0.843452	cluster 1
V1715_1	0.913804	0.158087	-0.370721	0.712493	cluster 5
V1716_1	-1.01476	0.214191	-0.389954	1.0182	cluster 2
V1717_1	-0.797471	0.626395	-0.582161	-0.157661	cluster 2
V1718_1	0.151438	0.537766	-0.463669	0.249835	cluster 1
V1719_1	0.235448	0.525307	-0.364118	0.986528	cluster 5
V1720_1	-1.0428	0.195502	-0.594303	0.220877	cluster 2
V1721_1	-0.903182	-0.0965415	-0.510285	-0.772198	cluster 1
V1722_1	-0.268481	0.951155	-0.361018	-0.00144374	cluster 2
V1723_1	-1.1465	-1.32247	-0.679028	-1.55113	cluster 2
V1724_1	0.118163	0.426738	-0.248289	0.495944	cluster 5
V1725_1	-0.81375	-0.836205	-0.506249	0.397225	cluster 1
V1726_1	0.337587	0.228485	-0.344396	1.17014	cluster 5
V1727_1	-0.807179	0.410773	-0.419631	0.827488	cluster 1
V1728_1	0.545378	0.461338	-0.195279	0.128477	cluster 5
V1729_1	-2.00562	-1.83873	-0.839124	-0.920041	cluster 1
V1730_1	-2.00422	-0.466058	-0.561751	1.14493	cluster 1
V1731_1	-1.14463	0.024583	-0.457648	1.10562	cluster 1
V1732_1	-0.685359	-0.145207	-0.380268	0.502012	cluster 2
V1733_1	-0.0813954	-0.124936	-0.336924	0.386519	cluster 5
V1734_1	-0.120694	0.676976	-0.538648	0.906586	cluster 5
V1735_1	-0.632059	-0.145313	-0.746501	-0.0342076	cluster 3
V1736_1	-0.348524	0.450215	-0.357288	0.862211	cluster 2
V1737_1	-0.0646449	0.467085	-0.421335	0.744641	cluster 5
V1738_1	-0.408816	0.21522	-0.526564	0.0138806	cluster 2
V1739_1	-1.0659	-0.37325	-0.579184	-0.256494	cluster 1
V1740_1	-1.24864	0.025988	-0.596572	0.250222	cluster 1
V1741_1	0.555842	0.735216	-0.545736	0.167545	cluster 6
V1742_1	-1.99307	-1.43749	-0.783036	-0.593684	cluster 1
V1743_1	-1.99347	-1.98107	-0.809981	-0.851962	cluster 1
V1744_1	-1.77003	-1.12882	-0.719376	-0.201791	cluster 1
V1745_1	-1.68254	-0.646215	-0.622351	0.602818	cluster 1
V1746_1	-1.52096	0.406408	-0.790669	-0.203439	cluster 1
V1747_1	-1.48567	-0.234553	-0.723792	-0.347817	cluster 2
V1748_1	-1.69977	-0.651247	-0.655208	0.0885422	cluster 2
V1749_1	-1.71717	-0.617168	-0.766296	-2.00978	cluster 2
V1750_1	-1.76694	-0.569635	-0.83298	-1.78503	cluster 2
V1751_1	-0.796982	1.13449	-0.362324	1.08674	cluster 1
V1752_1	-0.771993	-0.223998	-0.673534	0.752459	cluster 1
V1753_1	-1.70332	-0.74437	-0.652326	0.469637	cluster 1
V1754_1	-1.73529	-0.927459	-0.779719	-0.152863	cluster 2
V1755_1	-0.875781	0.791486	-0.538931	0.912032	cluster 1
V1756_1	-1.27712	0.416381	-0.57756	0.333175	cluster 1
V1757_1	0.0238259	0.907608	-0.363113	1.13019	cluster 1
V1758_1	-1.10001	0.445462	-0.539783	0.757177	cluster 2
V1759_1	-1.7987	-0.940025	-0.646781	0.112899	cluster 1
V1760_1	-0.868573	1.03559	-0.521375	0.583121	cluster 1
V1761_1	-1.35448	0.893772	-0.618132	0.424265	cluster 1
V1762_1	0.113775	0.868872	-0.524786	-0.0203792	cluster 2
V1763_1	-1.02849	1.0916	-0.620626	0.484156	cluster 1
V1764_1	-1.29853	1.04489	-0.605076	0.487679	cluster 1
V1765_1	0.0763562	0.872334	-0.69343	-0.799249	cluster 3
V1766_1	-1.29175	1.15683	-0.361173	1.29399	cluster 1
V1767_1	0.473998	0.831579	-0.445781	1.01291	cluster 5
V1768_1	-1.00935	1.04289	-0.594346	0.470034	cluster 2
V1769_1	-0.971463	0.960353	-0.765536	-0.175878	cluster 2
V1770_1	-1.21543	1.04562	-0.702873	0.260337	cluster 1
V1771_1	-0.568271	1.01866	-0.718098	-0.857283	cluster 2
V1772_1	0.465229	0.780551	-0.531589	0.389909	cluster 5
V1773_1	-1.56614	0.204028	-0.766189	-1.35753	cluster 2
V1774_1	0.438108	0.908052	-0.620161	-0.0600246	cluster 2
V1775_1	-1.36421	0.793853	-0.73927	0.20007	cluster 1
V1776_1	-1.08135	0.83053	-0.810699	-1.59351	cluster 2
V1777_1	-0.6387	1.06755	-0.685386	-0.804005	cluster 2
V1778_1	-1.28685	1.01282	-0.625411	-0.183993	cluster 2
V1779_1	-0.819917	1.0093	-0.61249	-0.490285	cluster 2
V1780_1	-1.4934	0.996883	-0.709496	-0.586072	cluster 2
V1781_1	-1.74177	0.991237	-0.7237	-1.38118	cluster 2
V1782_1	-0.0353034	0.470794	0.771744	0.684638	cluster 5
V1783_1	-0.469797	0.720706	0.788633	1.32564	cluster 1
V1784_1	-1.24052	0.494115	-0.241789	0.23267	cluster 1
V1785_1	-1.1464	1.07114	-0.422155	0.343935	cluster 1
V1786_1	-0.704473	0.307454	0.0309956	0.885276	cluster 1
V1787_1	-1.1626	0.828422	0.160107	0.0333554	cluster 1
V1788_1	0.726769	0.10236	1.33873	1.00969	cluster 7
V1789_1	0.945426	0.185965	1.65599	1.12622	cluster 7
V1790_1	0.486579	-0.0957469	0.5709	1.16732	cluster 3
V1791_1	0.528797	0.423138	0.689793	1.2547	cluster 5
V1792_1	0.786421	-0.0958962	0.760912	0.792031	cluster 5
V1793_1	0.717504	0.480407	0.122645	0.451218	cluster 5
V1794_1	-1.18374	1.02288	0.514075	0.928956	cluster 1
V1795_1	-0.568282	1.00937	0.882454	0.714273	cluster 1
V1796_1	-2.07963	0.984292	-0.0747969	0.232195	cluster 1
V1797_1	-0.0988736	0.786926	0.422798	1.31168	cluster 1
V1798_1	-0.462921	0.732396	0.859008	0.986648	cluster 1
V1799_1	-1.45667	0.669185	0.109682	0.606962	cluster 1
V1800_1	-0.227159	-0.580196	-0.60567	-1.35657	cluster 4
V1801_1	0.37736	-0.440649	-0.495314	-0.66229	cluster 4
V1802_1	0.180966	0.823682	-0.647736	-0.252995	cluster 2
V1803_1	-0.298467	1.21783	-0.829753	-0.561641	cluster 3
V1804_1	0.813834	-0.558522	-0.0949501	-0.504266	cluster 4
V1805_1	0.288782	-1.2443	-0.603749	-0.216987	cluster 4
V1806_1	0.339669	-1.01258	-0.279673	0.146029	cluster 4
V1807_1	-0.310111	-0.404058	-0.178206	0.225128	cluster 2
V1808_1	-0.73933	0.443115	-0.429669	0.316262	cluster 2
V1809_1	1.02981	-0.497307	-0.0353749	0.104444	cluster 4
V1810_1	0.84951	-0.349136	-0.12455	0.433687	cluster 5
V1811_1	-0.783011	0.219037	-0.813177	-1.14672	cluster 2
V1812_1	0.733186	-0.0966684	0.098673	0.812668	cluster 5
V1813_1	0.920071	-0.572686	0.720787	0.864832	cluster 4
V1814_1	1.07713	0.172854	-0.602683	0.101644	cluster 3
V1815_1	-1.22583	0.55924	-0.124578	0.923382	cluster 1
V1816_1	1.01023	-0.0742748	1.05188	1.09683	cluster 5
V1817_1	-0.832965	0.503044	-0.513992	0.599395	cluster 2
V1818_1	-1.23573	0.811695	0.777035	1.11649	cluster 1
V1819_1	-0.788057	0.579392	0.57255	1.28373	cluster 1
V1820_1	-1.40741	0.603259	0.457987	1.14149	cluster 1
V1821_1	-0.762831	0.657915	-0.314378	0.614098	cluster 1
V1822_1	0.312669	0.407813	0.088151	0.866806	cluster 5
V1823_1	-0.704971	0.872104	-0.118694	-0.214874	cluster 2
V1824_1	-0.10206	0.386132	-0.283273	0.491655	cluster 2
V1825_1	-0.439095	0.671742	-0.303583	0.779019	cluster 1
V1826_1	0.16733	0.206048	-0.0775273	0.660221	cluster 5
V1827_1	-0.522111	0.832681	-0.582243	0.542059	cluster 1
V1828_1	-0.0334187	0.466738	-0.598147	-0.306371	cluster 2
V1829_1	-1.60994	0.302763	-0.634983	-0.008298	cluster 1
V1830_1	-0.966504	0.742155	-0.651061	0.486874	cluster 1
V1831_1	0.791242	-0.84635	0.128051	0.412873	cluster 4
V1832_1	0.964572	-1.05541	-0.0351428	0.801377	cluster 4
V1833_1	0.726035	0.184617	-0.26754	0.891416	cluster 5
V1834_1	1.10482	-1.22553	0.238455	0.995481	cluster 4
V1835_1	0.779161	-0.545628	0.442432	0.373585	cluster 4
V1836_1	0.723051	-0.138171	0.454126	0.92143	cluster 5
V1837_1	0.965875	0.162547	0.114786	1.23337	cluster 5
V1838_1	1.01244	-0.159627	-0.0598827	0.939611	cluster 5
V1839_1	0.957782	0.539948	0.472398	1.27949	cluster 5
V1840_1	-0.697653	0.259525	-0.46408	0.830032	cluster 1
V1841_1	-1.03302	0.872791	0.705319	1.1323	cluster 1
V1842_1	-0.698028	0.956809	0.30663	1.37346	cluster 1
V1843_1	0.543219	-1.2314	0.0582787	0.959001	cluster 4
V1844_1	1.11943	-1.44364	0.673771	0.79026	cluster 4
V1845_1	0.59736	-1.17619	-0.0758012	1.11993	cluster 5
V1846_1	0.877892	0.197669	0.31209	0.891166	cluster 5
V1847_1	0.125083	0.905526	0.264281	1.02896	cluster 1
V1848_1	1.04768	-0.743788	0.266785	1.1599	cluster 3
V1849_1	-0.367809	0.922158	-0.492883	0.131937	cluster 3
V1850_1	-1.04615	1.05058	0.00360239	0.246325	cluster 1
V1851_1	-0.267184	0.653666	0.0170475	0.801767	cluster 1
V1852_1	-1.14182	0.611356	-0.18521	0.429466	cluster 1
V1853_1	-0.401693	0.441952	0.15645	0.510543	cluster 5
V1854_1	-0.403649	0.558757	0.240595	-0.0652154	cluster 2
V1855_1	-0.300401	0.558671	0.1294	0.00410313	cluster 1
V1856_1	-0.230999	-0.597402	-0.14262	0.243832	cluster 5
V1857_1	-0.225376	0.399733	0.0826066	0.567836	cluster 5
V1858_1	-0.0189792	0.16268	0.222427	0.744075	cluster 5
V1859_1	-0.341535	-0.171823	0.0838984	-0.643831	cluster 2
V1860_1	-0.684535	0.772205	-0.0428697	0.696919	cluster 1
V1861_1	-1.2133	-0.45056	-0.0200014	-0.328179	cluster 1
V1862_1	-1.0706	-0.0190737	0.0921598	0.716895	cluster 1
V1863_1	-0.760602	0.214472	0.146463	-0.582424	cluster 1
V1864_1	0.582994	0.200181	0.598018	0.858188	cluster 5
V1865_1	-0.264465	0.604317	0.258253	-0.120064	cluster 2
V1866_1	0.823066	-1.05629	0.59282	0.417341	cluster 4
V1867_1	0.339041	0.0661797	0.510822	0.804832	cluster 5
V1868_1	1.06925	-1.78258	0.215124	-0.108374	cluster 3
V1869_1	0.990498	-0.0726811	0.531771	1.24728	cluster 5
V1870_1	1.03475	-1.56725	0.903015	0.263459	cluster 4
V1871_1	0.423276	-0.426978	0.447731	0.660282	cluster 5
V1872_1	-0.0596296	-0.0343168	0.281928	0.813515	cluster 5
V1873_1	0.0158491	0.238108	0.200486	0.754734	cluster 2
V1874_1	-0.521955	0.203741	0.0731538	0.561699	cluster 1
V1875_1	0.777165	-0.0915978	0.629392	0.848297	cluster 5
V1876_1	0.801082	0.342683	0.391577	1.11176	cluster 5
V1877_1	0.982194	0.249931	0.50918	1.16889	cluster 5
V1878_1	-0.755001	-0.458137	0.0258174	0.594197	cluster 1
V1879_1	0.910617	-1.78968	1.02778	0.172533	cluster 4
V1880_1	0.899028	-2.07023	1.01735	0.533317	cluster 4
V1881_1	-0.487582	1.12626	0.312117	1.0832	cluster 1
V1882_1	-0.571463	0.0341083	0.24261	0.454423	cluster 1
V1883_1	0.546135	0.341543	0.290321	1.07194	cluster 3
V1884_1	-0.825952	-1.16774	-0.133561	0.0538827	cluster 1
V1885_1	-0.732262	-0.873528	0.113598	0.151764	cluster 1
V1886_1	-0.464014	0.79498	0.526408	0.213943	cluster 1
V1887_1	-0.221831	0.327879	0.466507	0.445102	cluster 5
V1888_1	-0.574114	0.128456	0.499351	-0.237808	cluster 2
V1889_1	-0.441837	-0.0207389	0.32044	0.391015	cluster 1
V1890_1	-0.630152	-0.150329	0.468999	-0.563512	cluster 2
V1891_1	-1.44632	0.133005	0.272457	1.27936	cluster 1
V1892_1	-0.080408	0.138725	0.388653	0.71824	cluster 5
V1893_1	-0.631435	-0.255815	0.670131	1.29475	cluster 1
V1894_1	-1.1705	0.329323	0.0777229	0.604836	cluster 2
V1895_1	-0.0278922	0.176638	0.185509	0.361422	cluster 5
V1896_1	-0.455893	0.0679438	-0.320077	0.721321	cluster 1
V1897_1	-2.66473	0.418553	-0.025848	1.10711	cluster 1
V1898_1	-0.830438	0.521444	-0.42709	0.550053	cluster 2
V1899_1	-1.78062	0.51049	-0.356582	1.05669	cluster 1
V1900_1	-1.53557	0.471076	-0.241772	0.815994	cluster 1
V1901_1	0.836652	-0.990908	0.987317	1.1632	cluster 4
V1902_1	0.458093	-0.289151	0.221832	1.08087	cluster 5
V1903_1	0.735108	-1.72621	-0.764013	-0.434487	cluster 3
V1904_1	0.868554	-0.456148	0.87148	1.33663	cluster 5
V1905_1	0.779567	-0.465974	0.677917	1.27834	cluster 5
V1906_1	-1.14352	0.148628	-0.55333	0.243753	cluster 2
V1907_1	-1.01353	0.607996	-0.138864	0.921307	cluster 1
V1908_1	0.262995	-0.311618	0.0268436	0.731092	cluster 5
V1909_1	-0.578835	-0.382806	0.580365	0.923289	cluster 5
V1910_1	-0.846731	-0.663967	0.206759	0.889447	cluster 5
V1911_1	-0.319082	-0.855806	-0.687444	-0.163285	cluster 6
V1912_1	-2.40497	-0.483781	-0.555875	0.420526	cluster 1
V1913_1	-1.03462	0.629844	-0.483968	0.23784	cluster 2
V1914_1	-0.570151	0.262158	0.0284903	1.05063	cluster 2
V1915_1	-0.987577	0.399453	-0.381285	0.612415	cluster 2
V1916_1	-1.84764	-0.285091	-0.499212	0.683538	cluster 1
V1917_1	0.805987	-0.898475	0.502575	0.632675	cluster 4
V1918_1	-0.419089	0.244804	-0.0684272	0.0721702	cluster 2
V1919_1	0.841112	-0.742503	0.0946447	0.899211	cluster 4
V1920_1	0.836158	-0.626057	0.182128	0.814996	cluster 4
V1921_1	0.539004	-0.390125	-0.230678	0.682418	cluster 5
V1922_1	0.869722	-0.560192	0.0664248	1.01543	cluster 4
V1923_1	1.0636	0.01848	-0.0207948	0.578079	cluster 5
V1924_1	0.78179	-1.1588	-0.342812	0.838429	cluster 4
V1925_1	-0.159782	-0.0383677	-0.22855	0.836448	cluster 5
V1926_1	0.883885	-0.845073	0.328501	0.373921	cluster 4
V1927_1	0.608605	0.722443	-0.176657	0.78963	cluster 3
V1928_1	1.05776	-0.78767	0.225826	0.841323	cluster 4
V1929_1	1.03272	-0.757231	0.426791	0.908184	cluster 3
V1930_1	1.06184	-0.799465	0.418984	1.06625	cluster 3
V1931_1	0.896906	-0.781575	0.13041	0.7525	cluster 4
V1932_1	0.94618	-1.46952	-0.179163	0.530834	cluster 3
V1933_1	1.14452	-0.310872	0.438061	1.19897	cluster 5
V1934_1	0.899535	-1.00993	0.324242	0.684798	cluster 3
V1935_1	0.989854	-0.720755	-0.0425767	0.901883	cluster 3
V1936_1	1.07713	-0.869949	-0.17918	0.999901	cluster 3
V1937_1	1.04527	-1.44192	0.317648	0.443067	cluster 4
V1938_1	0.884569	-1.77274	-0.104205	0.362442	cluster 3
V1939_1	1.00421	-1.44878	0.147761	0.412277	cluster 3
V1940_1	1.12985	-0.846634	-0.122408	0.912182	cluster 5
V1941_1	-0.0623283	0.37282	-0.326843	0.675314	cluster 1
V1942_1	0.467838	-0.207047	-0.213423	0.365237	cluster 5
V1943_1	0.632683	-0.650108	-0.207372	0.841339	cluster 5
V1944_1	0.329494	-0.263818	-0.185503	0.462104	cluster 5
V1945_1	0.855988	-0.456073	-0.156114	1.11932	cluster 3
V1946_1	1.06004	-2.21999	0.269868	-0.266835	cluster 4
V1947_1	0.490268	0.641788	-0.333005	-0.847823	cluster 6
V1948_1	-0.710772	1.21546	-0.37912	1.10482	cluster 1
V1949_1	0.0443521	0.630432	0.0234568	0.387456	cluster 5
V1950_1	-0.18602	1.01782	-0.597048	-0.27312	cluster 6
V1951_1	0.56967	0.129105	-0.412471	0.664706	cluster 5
V1952_1	0.000923091	1.16756	-0.472103	0.650994	cluster 1
V1953_1	-1.19621	1.11569	-0.498833	0.088314	cluster 1
V1954_1	-1.3469	0.989745	-0.10405	-1.13025	cluster 2
V1955_1	-0.56391	1.32771	-0.65865	-1.30014	cluster 2
V1956_1	-0.575259	1.32129	-0.585727	-1.21852	cluster 2
V1957_1	-0.314607	1.12591	-0.370779	0.640858	cluster 1
V1958_1	-0.27502	0.715659	-0.173916	-0.852499	cluster 2
V1959_1	-0.364061	1.40613	-0.457386	0.424703	cluster 3
V1960_1	0.866215	-0.93359	-0.0672501	-0.269829	cluster 4
V1961_1	-0.738259	0.581275	-0.485956	0.875178	cluster 1
V1962_1	-1.17432	1.08912	-0.528168	-0.179858	cluster 2
V1963_1	0.690709	-0.0890913	-0.226618	0.538016	cluster 5
V1964_1	0.483571	-0.133799	-0.28612	0.0951728	cluster 5
V1965_1	0.501675	0.0229175	-0.0258878	0.0303988	cluster 4
V1966_1	0.527553	0.209852	-0.0850132	0.602437	cluster 5
V1967_1	0.548561	0.223546	-0.0731719	0.619598	cluster 5
V1968_1	0.733872	0.504294	-0.0199327	0.966366	cluster 5
V1969_1	0.680478	0.343234	-0.173167	0.921396	cluster 5
V1970_1	0.841991	0.589659	-0.116171	1.12607	cluster 5
V1971_1	0.140612	0.669228	-0.270363	0.996389	cluster 5
V1972_1	-0.0782106	0.685251	-0.188635	0.894583	cluster 5
V1973_1	0.644231	0.484723	-0.00978641	1.06986	cluster 5
V1974_1	0.155722	0.884325	-0.148986	1.23414	cluster 5
V1975_1	-1.61466	0.520095	-0.229293	0.461321	cluster 1
V1976_1	-0.38908	1.20951	-0.0553002	0.385536	cluster 1
V1977_1	-0.862099	1.1889	-0.172526	-1.04054	cluster 2
V1978_1	-0.126943	1.23304	-0.328638	-1.01085	cluster 2
V1979_1	-1.47715	0.496856	-0.305126	0.801645	cluster 1
V1980_1	-0.301169	1.27217	-0.395998	-0.508694	cluster 2
V1981_1	-1.47034	0.671242	-0.499763	-0.416355	cluster 1
V1982_1	0.78916	0.615722	0.613152	0.859268	cluster 5
V1983_1	1.0316	0.0278523	0.657061	0.752366	cluster 4
V1984_1	-0.400398	1.02629	0.720287	1.3813	cluster 1
V1985_1	0.223889	0.490778	1.50366	0.299148	cluster 7
V1986_1	0.949445	0.0206359	0.161102	0.433537	cluster 4
V1987_1	-0.802302	0.999141	0.434849	0.614926	cluster 7
V1988_1	1.04222	0.567956	0.118382	0.903427	cluster 3
V1989_1	-0.485805	1.00098	-0.757723	-0.981779	cluster 2
V1990_1	0.0907245	0.913359	0.947352	0.544845	cluster 7
V1991_1	-1.20595	1.02468	-0.712229	-1.48936	cluster 2
V1992_1	0.524551	0.463919	-0.0943221	0.261639	cluster 5
V1993_1	0.761585	0.252045	1.94158	-0.0874659	cluster 7
V1994_1	1.01002	0.0460537	3.14258	-0.206225	cluster 7
V1995_1	1.02335	0.199942	2.40484	-0.00208706	cluster 7
V1996_1	1.10701	0.178218	3.42817	0.233325	cluster 7
V1997_1	1.10628	-0.00487807	3.33031	0.0120413	cluster 7
V1998_1	0.966053	0.0245731	0.422403	0.835934	cluster 3
[truncated: 9,208 more rows]
