# Supplementary material for: Enhancing NSCLC recurrence prediction with PET/CT habitat imaging, ctDNA, and integrative radiogenomics-blood insights
Source: Nat Commun. 2024 Apr 11;15:3152. doi: 10.1038/s41467-024-47512-0 (PMC11009351; doi:10.1038/s41467-024-47512-0)
Supplement: Supplementary file 12 — Supplementary Data 8 [file 41467_2024_47512_MOESM12_ESM.xlsx]

## Sheet: Supplementary Data 8a
Supplementary Data 8. (a) Discovery cohort data of baseline tumor volume with baseline ctDNA profiling status
Patient_num	Tumor volume	ctDNA baseline
1	561683	ctDNA detected
2	50959	no ctDNA
3	6245.73	no ctDNA
4	48586.3	ctDNA detected
5	10857.6	no ctDNA
6	737257	ctDNA detected
7	8552.12	ctDNA detected
8	12480	no ctDNA
9	235958	ctDNA detected
10	53835.5	no ctDNA
11	4443.12	ctDNA detected
12	4776.33	no ctDNA
13	42368.5	ctDNA detected
14	4258.73	no ctDNA
15	103415	ctDNA detected
16	72709.7	ctDNA detected
17	11099.5	ctDNA detected
18	12834.2	no ctDNA
19	5628.41	no ctDNA
20	89402.3	ctDNA detected
21	12913.9	ctDNA detected
22	29196.1	ctDNA detected
23	76633.9	ctDNA detected
24	171529	ctDNA detected
25	62831.8	ctDNA detected
26	1553.86	ctDNA detected
27	43475.3	no ctDNA
28	291760	ctDNA detected
29	4741.33	ctDNA detected
30	67546.1	ctDNA detected
31	273124	ctDNA detected
32	11109.4	no ctDNA
33	40940.2	ctDNA detected
34	46447.7	no ctDNA
35	4694.18	ctDNA detected
36	32444	ctDNA detected
37	9973.7	no ctDNA
38	13465	no ctDNA
39	6218.66	no ctDNA
40	8097.39	no ctDNA
41	48238.8	ctDNA detected
42	591612	ctDNA detected
43	7828.56	no ctDNA
44	81234.2	no ctDNA
45	45640.6	ctDNA detected
46	54309.8	ctDNA detected
47	9612.13	no ctDNA
48	344114	no ctDNA
49	42105.6	ctDNA detected
50	9761.04	ctDNA detected
51	230521	no ctDNA
52	7398.47	no ctDNA
53	4687.79	no ctDNA
54	10401.8	no ctDNA
55	16020.4	ctDNA detected
56	10078.4	ctDNA detected
57	24976.6	ctDNA detected
58	3912.98	no ctDNA
59	55386.4	ctDNA detected
60	17591.2	no ctDNA
61	23931.9	ctDNA detected
62	78060	ctDNA detected
63	14210.2	no ctDNA
64	14989.8	ctDNA detected
65	165817	ctDNA detected
66	26692.4	ctDNA detected
67	66734.8	no ctDNA
68	6243.26	ctDNA detected
69	12280.8	no ctDNA
70	348147	no ctDNA
71	8725.68	ctDNA detected
72	141009	ctDNA detected

## Sheet: Supplementary Data 8b
Supplementary Data 8. (b)Discovery cohort data of baseline tumor volume with serial ctDNA clearance status
Patient_num	Tumor_volume	Clearance_Status
1	561683	Cleared
2	6245.73	Never_Detected
3	10857.6	Never_Detected
4	8552.12	Cleared
5	12480	Never_Detected
6	53835.5	Never_Detected
7	4443.12	Persistent
8	4776.33	Never_Detected
9	42368.5	Persistent
10	4258.73	Never_Detected
11	103415	Persistent
12	11099.5	Cleared
13	12834.2	Never_Detected
14	29196.1	Persistent
15	62831.8	Cleared
16	1553.86	Cleared
17	43475.3	Never_Detected
18	67546.1	Persistent
19	273124	Persistent
20	11109.4	Never_Detected
21	40940.2	Cleared
22	46447.7	Never_Detected
23	4694.18	Persistent
24	32444	Cleared
25	9973.7	Never_Detected
26	13465	Never_Detected
27	6218.66	Never_Detected
28	48238.8	Persistent
29	591612	Persistent
30	7828.56	Never_Detected
31	81234.2	Never_Detected
32	45640.6	Cleared
33	54309.8	Persistent
34	9612.13	Never_Detected
35	42105.6	Cleared
36	9761.04	Persistent
37	7398.47	Never_Detected
38	10401.8	Never_Detected
39	16020.4	Persistent
40	24976.6	Persistent
41	3912.98	Never_Detected
42	55386.4	Cleared
43	17591.2	Never_Detected
44	23931.9	Cleared
45	78060	Cleared
46	14989.8	Persistent
47	26692.4	Cleared
48	6243.26	Cleared
49	348147	Never_Detected
50	141009	Persistent
