# Supplementary material for: Enhancing NSCLC recurrence prediction with PET/CT habitat imaging, ctDNA, and integrative radiogenomics-blood insights
Source: Nat Commun. 2024 Apr 11;15:3152. doi: 10.1038/s41467-024-47512-0 (PMC11009351; doi:10.1038/s41467-024-47512-0)
Supplement: Supplementary file 13 — Supplementary Data 9 [file 41467_2024_47512_MOESM13_ESM.xlsx]

## Sheet: Supplementary Data 9a
Supplementary Data 9. (a) MSI features to construct the consensus matrix heat map extracted from discovery cohort TCIA
Var1	Var2	Var3	Var4	Var5	Var6	Var7	Var8	Var9	Var10	Var11	Var12	Var13	Var14	Var15	Var16	Var17	Var18	Var19	Var20	Var21	Var22	Var23	Var24	Var25	Var26	Var27	Var28	Var29	Var30	Var31	Var32	Var33	Var34	Var35	Var36	Var37	Var38	Var39	Var40	Var41	Var42	Var43	Var44	Var45	Var46	Var47	Var48	Var49	Var50
12.3245	0.556569	-0.0279662	0.113449	41.6735	0	113.84	8.13141	540.739	926.981	0	0	83.8552	0	129.594	37.0996	280.534	405.046	0	0	0	0	0.508213	4.0657	4.0657	0	0	0	0	0	0	0	0	0	0	49.2967	0	0	7.11498	0	0	0	147.382	0	0	0	0	0	0.010608	0
5.6423	0.814042	0.365538	0.25099	0	0	2471.41	457.104	4919.21	44.1868	10984.2	0	2.66644	0	352.732	127.608	470.056	41.5203	969.442	0	0	0.38092	0	0	0	0	0	0	0	0	0	0	0	65.5183	339.019	0.38092	19.046	0	4.57104	2.28552	1.14276	0	0	578.237	0	0	0	0	0	0
2.53518	0.71968	0.25035	0.154671	348.102	473.214	0	0	78.3016	0	0	0	132.347	117.878	0	0	31.4909	0	0	0	53.6196	0	0	37.8742	0	0	0	0	0	5.53218	0	0	0	0	0	0	0	0	0	0	0	0	0	0	0	0	0	0	0.210067	0.285568
1.41559	0.888645	0.413652	0.310942	39.6828	491.784	172092	383077	15790.9	61375.2	0	0	89.2864	165.109	3972.53	17145.1	1021.12	3740.82	0	0	0	1.41724	110.545	2.12587	0.708622	0	0	0	294.078	7.08622	5.66898	0	0	22991.2	96.3726	525.089	0	0	7339.2	8071.2	0	0	862.393	0	0	0	0	0	5.18223e-05	0.000642226
3.61755	0.812252	0.158919	0.21657	0	2534.96	0	19082	27810.4	4882.05	0	0	9.8877	600.06	8.03375	926.971	2658.55	922.028	0	0	0	0	0	1.85394	8.03375	0	0	0	111.237	473.991	442.474	0	0	3.0899	3.70789	0	0	0	1771.75	559.891	0	0	1540.63	0	0	0	0	0	0	0.0340749
5.16739	0.654759	-0.0307463	0.131428	0	0	900.669	395.226	99.0847	148.07	0	0	0	0	212.086	146.4	69.582	39.5226	0	0	0	0	0	0	0	0	0	0	0	0	0	0	0	223.219	59.0055	7.79318	0	0	0	5.56656	0	0	8.34984	0	0	0	0	0	0	0
5.42038	0.686851	0.0523628	0.135707	47.4926	0	312.488	1033.82	1581.02	57.1288	0	0	38.5447	0	153.146	177.237	295.624	32.0059	0	0	0	0	0	51.9666	10.6686	0	0	0	0	0	0	0	0	111.849	97.0501	30.2851	0	0	210.619	0	0	0	24.0905	0	0	0	0	0	0.00863796	0
5.58262	0.746671	0.034092	0.183402	71.6401	79.6001	2531.28	20298	3241.05	9411.38	0	0	19.9	64.3434	489.54	2269.93	591.03	2411.88	0	0	0	0	7.29667	59.0367	1.32667	0	0	5.30667	65.0067	0	24.5434	0	0	1406.27	0	115.42	0	0	687.214	1322.02	0	0	1.32667	0	0	0	0	0	0.00130931	0.00145479
3.12754	0.791669	0.0934094	0.195736	104.24	735.168	4914.38	16719.6	7492.95	27.4316	0	0	122.071	340.152	19.2021	1192.59	1582.81	36.3469	0	0	2.05737	0	56.2349	66.5217	0	0	0	0	227.683	55.5491	0	0	0	1407.93	264.03	0	0	0	1582.12	13.03	0	0	0	0	0	0	0	0	0.00237285	0.0167348
3.46019	0.754964	0.0765203	0.162055	23.1708	82.2189	2045.01	5065.43	6401.11	76.2393	0	0	27.6554	39.9883	201.436	473.132	855.45	44.4729	0	0	0.747444	2.24233	8.96933	22.4233	1.49489	0	0	1.12117	28.4029	15.3226	11.5854	0	0	302.341	609.541	1.49489	0	0	1385.01	58.6744	0	0	3.3635	0	0	0	0	0	0.00105885	0.00375722
3.7983	0.809692	0.602453	0.231713	2357.51	14713.4	0	0	985.797	14852.6	0	0	300.596	1239.14	4.59426	0	114.2	776.43	0	0	164.081	0	0	0	564.438	0	0	0	0	45.2863	2068.07	0	0	0	0	5.90691	0	0	0	0	0	0	487.648	0	0	0	0	0	0.0530372	0.33101
1.0856	0.859412	0.526837	0.269252	9781.33	10411.6	0	0	1210.91	0	0	0	1357.11	954.163	1.5498	0	204.058	0	0	0	528.483	2.06641	0	274.832	0	0	0	0	0	0	0	0	0	0	0.516602	0	0	0	0	0	0	0	0	0	0	0	0	0	0.348718	0.371188
2.54439	0.839198	-0.0374218	0.344763	0	43.4629	5293.44	17138.5	1192.69	23.707	0	0	0	27.9404	44.0273	1691.95	366.612	30.7627	0	0	0	0	0	0	0	0	0	0	23.1426	0	0.282227	0	0	1042.54	5.08008	0	0	0	424.751	6.20898	0	0	0	0	0	0	0	0	0	0.0014012
3.63676	0.769338	0.267763	0.33877	6502.15	212.6	0	0	451.582	211.048	0	0	1028.09	141.216	0	0	178.46	162.166	0	0	70.6081	0	0	298.727	138.888	0	0	0	0	1.55183	45.7789	0	0	0	0	0	0	0	0	0	0	0	13.1905	0	0	0	0	0	0.563702	0.0184313
6.3124	0.687556	-0.0577711	0.144787	0	59.426	1089.98	269.298	203.854	239.961	0	0	0	16.549	119.604	87.6345	105.688	106.064	0	0	0	0	0	0	0	0	0	5.26559	3.00891	0	0	0	0	50.3993	77.8556	71.0855	0	0	5.26559	14.6684	0	0	4.51337	0	0	0	0	0	0	0.0185839
5.70825	0.693018	-0.0142801	0.174379	0	0	726.746	551.239	2153.05	8.65173	0	0	0	0	224.327	72.3038	475.845	21.0114	0	0	0	0	0	0	0	0	0	0	0	0	0	0	0	87.1353	242.249	0	0	0	139.664	0	0	0	0	0	0	0	0	0	0	0
2.64625	0.887429	-0.0377685	0.645871	0	3.71707	1246.15	151469	0	9718.28	0	0	0	13.0098	206.297	8156.18	0	3081.45	0	0	0	0	0	0	0	0	0	0	20.4439	0	0	0	0	305.729	0	0	0	0	0	1756.32	0	0	0	0	0	0	0	0	0	1.96135e-05
4.38343	0.782786	0.195149	0.211491	15.8818	0	3401.21	10795.4	1375.03	19260.4	0	0	25.0765	2.50765	57.676	947.057	307.605	1943.43	0	0	0	0	12.5383	9.19473	4.17942	0	0	0	0.417942	0	3.76148	0	0	844.661	0	417.524	0	0	269.991	2680.68	0	0	4.17942	0	0	0	0	0	0.000318215	0
5.61866	0.693741	0.174311	0.193184	85.3351	282.585	89.5319	366.521	1985.09	0	0	0	76.9415	81.1383	18.1862	116.112	332.947	0	0	0	3.49734	0	0	74.8431	0	0	0	11.891	43.367	125.904	0	0	0	30.0771	57.3564	0	0	0	37.0718	0	0	0	0	0	0	0	0	0	0.017676	0.0585338
4.19924	0.692594	0.100015	0.174631	1.37711	77.118	1984.41	250.634	801.477	0	0	0	11.0169	66.7897	398.673	103.972	175.581	0	0	0	0	0.688554	0	8.9512	0	0	0	4.13132	0	28.2307	0	0	0	72.2981	255.453	0	0	0	46.8217	0	0	0	0	0	0	0	0	0	0.000252207	0.0141236
6.08012	0.6813	-0.0758903	0.200792	0	0	460.556	2323.93	0	470.171	0	0	0	0	101.918	587.954	0	185.088	0	0	0	0	0	0	0	0	0	0	0	0	0	0	0	315.37	0	6.73046	0	0	0	91.8227	0	0	0	0	0	0	0	0	0	0
12.0736	0.701327	0.0790279	0.380191	0	0	223.995	209.87	0	0	5614.01	0	0	0	223.995	153.366	0	0	978.719	0	0	0	0	0	0	0	0	0	0	0	0	0	0	1.00899	0	0	212.897	0	0	0	120.07	0	0	0	0	0	0	0	0	0
4.07081	0.689056	-0.13578	0.192533	0	0	2122.56	1371.09	0	2.19727	0	0	0	0	544.922	449.341	0	9.8877	0	0	0	0	0	0	0	0	0	0	0	0	0	0	0	407.593	0	1.09863	0	0	0	4.39453	0	0	0	0	0	0	0	0	0	0
6.0035	0.62552	-0.0364765	0.109428	0	66.8646	738.94	1047.55	524.63	0	0	0	0	45.4337	324.036	427.762	157.732	6.85791	0	0	0	0	0	0	0	0	0	0	4.28619	0	0	0	0	43.7192	86.5811	0	0	0	163.733	0	0	0	0	0	0	0	0	0	0	0.0136507
2.94592	0.808111	0.148172	0.276541	0	0	4510.51	22465.2	3673.14	0	1301.44	0	0	0	311.232	1476.96	958.098	0	118.585	0	0	0	0	0	0	0	0	0	0	0	0	0	0	1764.22	85.6209	0	82.196	0	932.411	0	530.421	0	0	169.529	0	0	0	0	0	0
6.02929	0.739321	-0.0437657	0.288893	4.76837	54.8362	83.4464	9984.96	982.284	1868.01	0	0	22.6497	58.4125	101.924	1558.66	433.921	559.091	0	0	0	0	0	1.78814	4.17232	0	0	0	48.8758	0	0	0	0	65.565	1.78814	23.8418	0	0	110.268	262.26	0	0	24.4379	0	0	0	0	0	0.000244111	0.00280727
4.46129	0.675237	-0.101116	0.168489	0	0	1607.76	1178.43	0	62.1787	0	0	0	0	401.941	373.812	0	50.3351	0	0	0	0	0	0	0	0	0	0	0	0	0	0	0	392.318	0	2.22067	0	0	0	51.0754	0	0	0	0	0	0	0	0	0	0
1.44855	0.816392	0.722287	0.155233	11026.1	9613.69	0	2435.06	5921.44	0	0	0	1712.81	1360.97	0	63.2812	138.375	1.6875	0	0	1053	0	134.156	774.562	0.84375	0	0	0	297	219.375	4.21875	0	0	0	0	0	0	0	553.5	0	0	0	0	0	0	0	0	0	0.264899	0.230966
3.06767	0.916491	0.525979	0.347578	42.057	289.352	1377.79	56977.1	232.155	0	180155	316637	44.5804	107.666	483.655	4504.3	153.929	0	14651	2037.24	0	0	0	0	0	41.2158	0	0	132.9	0	0	8.4114	0	0	0	0	587.957	0	0.84114	0	972.358	0	0	191.78	0	0	0	11819.7	6.70567e-05	0.00046135
0.465816	0.904966	0.754267	0.353449	419276	205554	0	0	32992.4	0	0	0	14000.8	8250.79	0	0	21.023	0	0	0	35998.7	0	0	2367.29	0	0	0	0	0	7036.84	0	0	0	0	0	0	0	0	0	0	0	0	0	0	0	0	0	0	0.528606	0.259154
8.39272	0.793198	0.173045	0.494539	2.67709	0	378.363	0	252.539	0	8223.14	0	6.69273	0	209.259	0	108.868	0	885.226	0	0	0	0	0	0	4.908	0	0	0	0	0	0	0	0	84.3284	0	38.3717	0	0	0	0	0	0	164.641	0	0	0	0	0.0002257	0
1.36027	0.829368	0.672189	0.274337	14842.5	5251.46	2.19727	0	0	1843.51	0	0	2084.11	1016.24	8.78906	0	0	120.85	0	0	755.859	0	0	0	132.935	0	0	1.09863	0	0	393.311	0	0	0	0	14.2822	0	0	0	0	0	0	0	0	0	0	0	0	0.478874	0.169431
2.87557	0.889156	0.623715	0.321472	0	14.4596	20556.8	55827.9	54.3957	3.44277	105249	0	0	28.575	1260.74	2993.49	72.6424	18.9352	4258.02	0	0	0	0	0	0	0	0	0	6.54126	0	0	0	0	3781.54	16.181	0.344277	26.165	0	5.85271	15.8367	3629.71	0	0	57.4942	0	0	0	0	0	6.75526e-05
4.61668	0.721406	-0.10949	0.282526	0	0	486.179	2461.17	137.947	0	0	0	0	0	138.788	550.947	45.4215	0	0	0	0	0	0	0	0	0	0	0	0	0	0	0	0	147.199	28.5988	0	0	0	37.0101	0	0	0	0	0	0	0	0	0	0	0
1.47655	0.878204	0.237214	0.41189	1311.81	6164.84	33304.7	215699	21541.9	84.0073	0	0	225.25	1065.32	1340.89	9946.09	1836.62	144.012	0	0	0.461578	0	131.088	85.392	0	0	0	0	1123.94	153.244	0	0	0	10889.6	403.419	16.1552	0	0	5249.53	145.859	0	0	19.8479	0	0	0	0	0	0.00381716	0.0179388
2.45351	0.817746	0.560253	0.182461	1781.69	7822.83	1.84631	10224.9	16273.4	0	0	0	504.044	1715.23	26.7715	451.424	1419.82	5.53894	0	0	107.086	0	198.479	148.628	0	0	0	0.923157	201.248	408.958	1.84631	0	0	5.53894	9.23157	0	0	0	1576.75	0	0	0	0	0	0	0	0	0	0.0358723	0.157503
2.1407	0.851197	0.0895144	0.410509	0	891.475	3352.72	33131	3247.21	241.172	0	0	0	115.203	283.162	2007.97	552.327	75.3662	0	0	0	0	0	0	0	0	0	0	241.172	62.4463	16.1499	0	0	1407.19	0	4.30664	0	0	976.531	100.129	0	0	19.3799	0	0	0	0	0	0	0.0169526
2.4963	0.822086	0.687189	0.219787	5405.32	270.082	0	1059.2	5156.37	0	0	0	775.339	93.2427	0	39.9612	395.937	0	0	0	32.1527	0	41.7985	440.492	0	0	0	0	5.05256	110.238	0	0	0	0	0	0	0	0	323.823	0	0	0	0	0	0	0	0	0	0.329451	0.0164614
1.26151	0.851784	0.676167	0.243447	31991.4	18786.6	0	0	8392.6	0	0	0	2747.31	2000.67	0	0	83.4534	0	0	0	2335.22	0	0	1866.99	0	0	0	0	0	474.872	0	0	0	0	0	0	0	0	0	0	0	0	0	0	0	0	0	0	0.409162	0.240276
1.13734	0.88082	0.772661	0.185407	81245.3	68741.7	15.944	125959	49981.8	10.6293	0	0	4362.01	6093.26	28.7878	5151.24	1349.93	38.5313	0	0	6285.04	0	893.307	1574.91	3.10022	0	0	3.54311	1303.86	3265.42	15.0582	0	0	17.2727	5.31467	0	0	0	8094.68	0	0	0	0	0	0	0	0	0	0.201639	0.170607
2.99997	0.789429	0.590561	0.17267	6041.07	4007.19	0	0	7701.48	23.5519	0	0	950.909	698.567	0	0	1044.7	50.4684	0	0	855.86	0	0	143.835	9.25254	0	0	0	0	473.562	0.84114	0	0	0	0	0	0	0	0	0	0	0	0	0	0	0	0	0	0.230318	0.152776
0.923518	0.886791	0.71846	0.338966	25058.2	62040.1	0	222585	20548.5	0	0	0	3175.2	4394.63	0	5377.03	190.491	0	0	0	3454.45	0	2053.55	137.096	0	0	0	0	10175	288.261	0	0	0	0	0	0	0	0	6849.36	0	0	0	0	0	0	0	0	0	0.0622684	0.154167
6.43517	0.792771	0.377708	0.363597	191.093	492.48	1.2825	0	1923.75	0	14121.6	620.73	203.276	170.573	6.4125	0	740.003	0	943.279	0	0.64125	0	0	20.52	0	123.12	0	0	0	20.52	0	136.586	0	0	1.2825	0	6.4125	0	0	0	0	0	0	628.425	0	0	0	277.02	0.00799313	0.0205998
4.22822	0.843994	0.533929	0.182153	24.4141	244.141	32334.9	5387.88	6.10352	29408.3	42222.6	5261.23	61.0352	204.468	2169.8	646.21	31.2805	2040.1	2658.84	49.5911	0	2.28882	14.4958	0	0	32.0435	0	30.5176	6.86646	0	142.67	0	0	1272.58	8.39233	1248.17	3070.07	0	12.207	0	106.049	0	0	3.05176	0	9.91821	0	1049.04	0.000168805	0.00168805
3.29854	0.813236	0.392	0.165076	860.382	830.841	7868.99	62106.3	36215.4	2638.38	32199.7	0	127.396	322.182	534.508	2564.53	2346.66	82.1609	2971.64	0	0.923157	0	52.6199	154.167	0	148.628	0	0	41.5421	108.932	24.9252	0	0	4723.79	351.723	5.53894	207.71	0	4963.81	1110.56	3370.45	0	215.096	3101.81	0	0	0	0	0.00435014	0.00420078
2.68268	0.869615	0.754204	0.315819	35061.4	112490	13264.5	67407.7	21892.1	39435.2	575008	0	5420.74	13372.2	2257.35	4577.86	1311.95	3265.9	8783.98	0	4301.38	0	550.875	256.799	46.5966	6243.94	0	815.958	6485.21	1942.56	6413.76	6286.4	0	1675.41	27.958	22.7806	61.0933	0	3209.99	89.0513	14184	0	3778.47	756.936	0	6.21288	0	0	0.0331753	0.106439
3.91737	0.740231	0.430349	0.192855	402.308	2773.24	10.7282	863.62	6685.46	0	0	0	223.504	819.814	17.8803	117.116	848.422	6.25812	0	0	104.6	0	13.4103	135.891	0	0	0	4.47008	139.467	362.971	0.894017	0	0	0	2.68205	0	0	0	425.552	0	0	0	0	0	0	0	0	0	0.0234155	0.161411
3.11096	0.778921	0.240233	0.190389	146.484	1261.9	1765.44	10672	4669.19	123.596	0	0	104.523	347.137	359.344	1080.32	495.148	86.9751	0	0	19.0735	0	0.762939	64.8499	0	0	0	35.8582	361.633	121.307	7.62939	0	0	602.722	38.147	0	0	0	720.978	74.7681	0	0	0	0	0	0	0	0	0.00529188	0.0455873
2.75	0.835243	0.688838	0.237125	2171.59	209449	0	0	42818.7	91500.7	31112.9	0	612.419	13083.9	0	0	786.072	5105.14	39.5508	0	509.834	0	0	194.046	415.283	51.9104	0	0	0	3041.7	21335.8	182.922	0	0	0	0	0	0	0	0	0	0	5433.29	4461.82	0	226.181	0	0	0.00444986	0.429187
5.4448	0.724998	0.312392	0.120157	596.011	3108.78	0	2567.43	7185.63	2967.71	0	0	271.555	1094.16	0	186.033	936.336	865.802	0	0	20.2785	0	0.881672	77.5872	0	0	0	0	240.697	699.166	49.3737	0	0	0	0	0	0	0	565.152	44.0836	0	0	8.81672	0	0	0	0	0	0.0224525	0.117112
2.80555	0.825353	0.576474	0.2637	3899.52	62045.8	0	0	76705.2	4982.91	0	0	1149.84	8115.32	6.72912	0	5403.48	683.847	0	0	526.553	0	0	1559.47	31.1222	0	0	3.36456	0	4233.46	912.637	0	0	0	3.36456	0	0	0	0	0	0	0	979.928	0	0	0	0	0	0.0200128	0.318426
5.10096	0.776952	0.566223	0.204153	4958.17	383.416	4566.68	0	14202.5	36.3236	33266.4	0	1799.03	154.375	617.501	0	2029.08	38.3416	1849.48	0	49.4404	66.5932	0	1066.5	0	559.989	0	0	0	26.2337	0	0	0	0	1141.17	0	412.676	0	0	0	0	0	0	2860.48	0	6.05393	0	0	0.0599049	0.00463245
2.0575	0.863765	0.663804	0.141417	0	122976	154075	528066	121362	282423	360658	0	0	12164.1	5303.62	14382.6	6967.78	16148.1	2921.82	0	0	0	0	0	0	0	0	704.526	8523.46	1070.5	10473.7	60.7967	0	35437.3	307.56	6805.65	17778.9	0	33310.6	3669.26	16802.5	0	8572.33	89.4069	0	0	0	0	0	0.0623438
2.80263	0.781137	0.500448	0.121053	2447.51	5073.55	6590.27	4158.02	12196.4	30.5176	0	0	705.719	1071.17	850.677	559.235	1236.72	39.6729	0	0	290.68	36.6211	138.092	257.111	0	0	0	7.62939	2.28882	207.52	0	0	0	1013.95	125.122	0	0	0	1129.15	0	0	0	15.2588	0	0	0	0	0	0.0533582	0.110608
6.43317	0.686644	-0.0666463	0.160994	0	0	1129.15	393.677	1394.65	0	0	0	0	0	209.045	199.89	408.936	0	0	0	0	0	0	0	0	0	0	0	0	0	0	0	0	64.0869	123.596	0	0	0	1.52588	0	0	0	0	0	0	0	0	0	0	0
2.6849	0.806396	0.552956	0.186011	1168.82	4122.92	0	4830.93	11270.1	570.679	0	0	425.72	982.666	0	169.373	730.896	68.6646	0	0	57.9834	0	0	335.693	1.52588	0	0	0	544.739	334.167	109.863	0	0	0	0	0	0	0	404.358	93.0786	0	0	47.3022	0	0	0	0	0	0.0382274	0.134844
2.39468	0.813593	0.252514	0.303797	707.943	4894.12	2074.25	48290.8	8566.7	158.643	0	0	326.209	749.586	125.923	3623	995.482	126.914	0	0	177.481	0	262.752	147.736	3.96606	0	0	0	807.094	234.989	37.6776	0	0	1563.62	75.3552	0	0	0	3685.47	44.6182	0	0	0.991516	0	0	0	0	0	0.00780789	0.0539772
3.88119	0.754597	0.501603	0.173897	570.511	1942.32	0	0	3087.04	288.025	0	0	138.474	398.804	0	0	324.951	77.5452	0	0	104.317	0	0	139.397	7.38525	0	0	0	0	216.019	26.7715	0	0	0	0	0	0	0	0	0	0	0	191.093	0	0	0	0	0	0.0624369	0.212568
1.88337	0.830176	0.6039	0.213277	11112.4	11007.8	0	0	4642.91	69.7375	0	0	1064.84	1149.33	5.36442	0	465.363	59.0086	0	0	262.857	5.36442	0	0	0	0	0	0	0	1567.75	2.68221	0	0	0	0	0	0	0	0	0	0	0	8.04663	0	0	0	0	0	0.308557	0.305653
0.621921	0.833974	0.0212261	0.375021	7668.7	1557.43	0	0	0	0	0	0	1008.18	712.094	0	0	0	0	0	0	217.625	0	0	0	0	0	0	0	0	0	0	0	0	0	0	0	0	0	0	0	0	0	0	0	0	0	0	0	0.585311	0.11887
2.03808	0.815712	0.610394	0.269897	3698.17	32641	0	0	16491.3	0	0	0	967.468	4289.91	7.38525	0	962.852	0	0	0	413.574	0	0	526.199	0	0	0	0	0	2491.6	0	0	0	0	0	0	0	0	0	0	0	0	0	0	0	0	0	0	0.0512578	0.452414
5.52241	0.774178	0.523715	0.213928	2426.06	0	12.9242	0	9752.23	0	13361.8	0	1021.93	0	15.6937	0	1395.81	0	714.523	0	0	9.23157	0	553.894	0	434.807	0	0	0	0	0	0	0	0	12.001	0	16.6168	0	0	0	0	0	0	1527.82	0	0	0	0	0.0656442	0
3.2404	0.791902	0.167792	0.239202	506.592	463.867	0	18446.4	21556.1	0	0	0	263.214	314.331	9.15527	1907.35	2117.16	0	0	0	0.762939	0	51.8799	306.702	0	0	0	0	154.114	196.075	0	0	0	0	3.05176	0	0	0	4098.51	0	0	0	0	0	0	0	0	0	0.00846896	0.00775471
3.52463	0.785031	0.295178	0.210748	742.23	946.898	25.8918	7366.82	10513.3	0	0	0	330.428	313.167	18.4941	398.856	1423.43	0	0	0	80.1411	0	11.0965	246.588	0	0	0	0	148.569	94.32	0	0	0	13.5623	20.96	0	0	0	1554.74	0	0	0	0	0	0	0	0	0	0.0256793	0.0327603
3.84459	0.754433	0.445129	0.1827	1004.29	1020.21	173.793	1178.08	5554.76	0	0	0	372.13	218.9	65.0067	51.74	735.637	0	0	0	134.657	10.6133	8.62334	231.504	0	0	0	8.62334	35.1567	153.23	0	0	0	45.77	19.9	0	0	0	511.43	0	0	0	0	0	0	0	0	0	0.0710398	0.0721659
2.64576	0.788691	0.536672	0.171439	1299	4272.72	4.94385	4286.32	10385.8	11.1237	0	0	323.204	800.285	9.26971	255.226	613.037	14.8315	0	0	257.698	0	35.2249	566.689	0	0	0	4.94385	323.204	399.216	12.9776	0	0	0	0	0.617981	0	0	1171.07	0	0	0	0	0	0	0	0	0	0.0435395	0.143212
2.40867	0.783769	0.0228372	0.210996	22.7107	0	16938.7	19995.9	2213.42	13.9758	0	0	35.8131	0	1413.31	1968.85	730.238	16.5963	0	0	0	6.11443	20.9638	5.24094	0	0	0	0	0	0	0	0	0	4706.37	778.28	0	0	0	528.462	18.3433	0	0	0	0	0	0	0	0	0.000380785	0
3.00796	0.817849	0.549514	0.262954	1652.97	2848.82	1.92879	1327.01	11356.7	23.1455	0	0	414.69	473.518	6.75076	21.2167	1041.55	15.4303	0	0	160.089	0	31.825	201.558	0	0	0	2.89318	152.374	129.229	5.78637	0	0	0	3.85758	0	0	0	465.802	0	0	0	17.3591	0	0	0	0	0	0.0703439	0.121235
1.98706	0.934295	0.684877	0.397848	46533.7	35710	3581.54	15611.6	78207.3	0	741981	1.55414e+06	9760.25	3612.3	1062.38	836.06	3955.08	0	35243	3958.37	0	4.39453	0	4.39453	0	12693.6	15.3809	0	0	3791.38	0	75.8057	0	9.8877	68.1152	0	1103.03	6.5918	1112.92	0	1334.84	0	0	5559.08	0	0	0	47095.1	0.0169932	0.0130406
5.45505	0.810669	0.615288	0.338255	1201.68	5032.12	4.30709	0	1050.93	0	21624.5	0	440.041	1218.19	20.0998	0	318.725	0	1035.14	0	73.9384	1.4357	0	15.0748	0	444.348	0	0	0	58.1458	0	922.436	0	0	2.8714	0	0	0	0	0	0	0	0	282.832	0	0	0	0	0.0311477	0.130433
3.44455	0.83072	0.719149	0.186444	3867.56	50900.7	0	0	21657.7	9321.51	51947.1	0	1382.83	6719.02	0	0	724.221	1256.66	1767.23	0	323.839	0	0	172.434	0	807.494	0	0	0	2108.74	1103.58	2097.8	0	0	0	0	0	0	0	0	0	0	0	2367.81	0	0	0	0	0.0215634	0.283794
2.79432	0.764112	0.480623	0.17906	1799.01	5021.67	4.57764	0	2352.91	74.7681	0	0	298.309	894.928	24.4141	0	222.778	19.8364	0	0	385.284	0.762939	0	409.698	0	0	0	12.97	0	200.653	51.8799	0	0	0	0	0	0	0	0	0	0	0	0	0	0	0	0	0	0.125841	0.351265
1.97826	0.816203	0.667042	0.261434	12747.2	1541.14	0	335.693	4431.15	0	0	0	1858.52	305.176	6.10352	3.05176	314.331	0	0	0	373.84	0	57.9834	892.639	0	0	0	6.10352	61.0352	32.0435	0	0	0	0	0	0	0	0	177.002	0	0	0	0	0	0	0	0	0	0.468116	0.0565953
6.13483	0.638297	0.245692	0.124346	90.4694	395.111	1.84631	116.318	841.919	1.84631	0	0	73.8525	190.17	7.38525	89.5462	210.48	8.30841	0	0	23.0789	0	0.923157	48.0042	0	0	0	0	9.23157	21.2326	3.69263	0	0	0	5.53894	0	0	0	55.3894	1.84631	0	0	6.4621	0	0	0	0	0	0.0305868	0.133583
5.17747	0.68259	0.217441	0.135469	258.484	180.939	5.53894	1541.67	1694.92	0	0	0	117.241	156.937	17.54	417.267	292.641	4.61578	0	0	0.923157	0	0	88.623	0	0	0	0	60.0052	44.3115	0	0	0	8.30841	5.53894	0	0	0	318.489	2.76947	0	0	0	0	0	0	0	0	0.0382827	0.0267979
3.50222	0.745798	0.0833377	0.140619	65.6089	455.898	3626.99	8470.28	5053.57	161.499	0	0	63.9266	250.66	199.35	751.979	974.04	110.189	0	0	4.2057	0.84114	36.169	24.3931	0	0	0	12.6171	87.4785	146.358	31.9633	0	0	1285.26	503.843	30.281	0	0	1065.72	99.2545	0	0	17.6639	0	0	0	0	0	0.00224486	0.0155989
5.71728	0.710488	-0.216422	0.459032	0	0	1.52588	2116.39	3.05176	0	0	0	0	0	7.62939	574.493	11.4441	0	0	0	0	0	0	0	0	0	0	0	0	0	0	0	0	9.15527	0	0	0	0	9.91821	0	0	0	0	0	0	0	0	0	0	0
3.12836	0.896045	0.478069	0.32499	0	5458.01	16294.9	0	16107.1	59.3262	290598	217302	0	795.959	2112.88	0	2515.18	51.9104	14419.3	1462.14	0	0	0	0	0	0	0	0	0	16.0675	0	656.296	0	0	1648.16	0	3985.98	0	0	0	0	0	6.79779	2700.58	0	0.617981	0	16929	0	0.00852253
2.85687	0.863312	0.610126	0.2094	3053.86	15908	7.91839	28252.8	70463.1	6912.75	101902	0	1096.7	1376.48	21.1157	1261.66	3811.38	756.206	3459.01	0	34.313	0	7.91839	256.028	0	904.016	0	0	555.607	700.777	294.3	29.0341	0	0	0	23.7552	0	0	6305.67	93.7009	0	0	187.402	6592.06	0	146.49	0	0	0.0108167	0.0563461
5.54815	0.686545	0.0605645	0.130946	60.936	1824.15	2830.57	3616.84	12590.2	1446.74	0	0	61.9188	258.486	725.335	638.845	2558.33	366.599	0	0	6.87987	11.7941	7.86271	39.3135	0	0	0	88.4554	94.3525	715.506	0	0	0	122.855	1031	277.16	0	0	1856.58	0	0	0	8.84554	0	0	0	0	0	0.00151924	0.045479
1.9221	0.880617	0.836975	0.176072	30770.3	795919	79264.5	0	161835	307928	641299	155112	4383.88	38426.4	3654.25	0	6318.42	12390.6	5008.12	122.619	5217.89	0	0	445.887	41.5486	526.958	0	4107.23	0	5551.3	42506.2	15498.6	0	0	6378.21	6382.27	4867.26	0	0	0	0	0	6718.71	29233	593.841	450.954	0	24764	0.0117475	0.303867
6.82592	0.602355	0.0498719	0.0699984	78.9914	86.7357	534.354	190.509	291.184	78.9914	0	0	53.4354	84.4124	140.945	93.7055	134.75	51.8865	0	0	2.32328	0	3.0977	17.0374	0	0	0	11.6164	0	29.4282	14.7141	0	0	31.7515	41.0446	14.7141	0	0	29.4282	10.842	0	0	14.7141	0	0	0	0	0	0.0280066	0.0307523
4.1282	0.733166	0.291923	0.160741	516.392	568.612	4.35162	3691.62	1824.78	30.4613	0	0	217.581	211.779	17.4065	550.48	343.778	34.0877	0	0	0	2.17581	23.2086	58.7469	0	0	0	0.72527	139.252	30.4613	6.52743	0	0	20.3076	1.45054	0	0	0	456.195	10.1538	0	0	0	0	0	0	0	0	0.0474414	0.0522388
6.2214	0.685115	-0.0103075	0.185663	37.0789	152.023	16.0675	2333.5	1352.14	0	0	0	31.517	123.596	43.8766	544.441	380.058	4.94385	0	0	1.23596	0	26.5732	32.135	0	0	0	0	12.9776	51.2924	0	0	0	22.2473	6.79779	0	0	0	105.675	0	0	0	0	0	0	0	0	0	0.00556277	0.0228073
7.59596	0.660018	-0.000310998	0.115537	105.469	0	21.9727	2623.54	2243.41	1318.36	0	0	159.302	0	64.8193	602.051	686.646	420.776	0	0	0	0	6.5918	41.748	29.6631	0	0	0	0	0	0	0	0	34.0576	0	10.9863	0	0	600.952	114.258	0	0	48.3398	0	0	0	0	0	0.00882353	0
2.38246	0.829956	0.503171	0.185218	1025.78	20094.5	0	55740.6	41834.4	10328.1	0	0	437.109	5096.48	0	2197.27	2490.23	1125	0	0	19.9219	0	215.234	258.203	21.875	0	0	0	837.891	392.578	1380.47	0	0	0	0	0	0	0	6014.84	1350.39	0	0	25.3906	0	0	0	0	0	0.00593798	0.116322
1.91916	0.891915	0.652363	0.377188	2036.44	99750.2	2.64587	7.05565	147586	4.40978	0	0	530.497	5670.98	6.61468	17.1982	7531.91	14.5523	0	0	44.5388	0	0	440.096	0	0	0	0	3.96881	6657.01	5.29174	0	0	0	4.85076	0	0	0	14.1113	0	0	0	7.49663	0	0	0	0	0	0.00699123	0.342449
4.76113	0.728479	0.444426	0.202183	2624.52	618.79	149.363	0	6036.6	0	0	0	771.063	181.37	7.75913	0	847.685	0	0	0	59.1633	0	0	680.863	0	0	0	0	0	234.714	0	0	0	0	168.761	0	0	0	0	0	0	0	0	0	0	0	0	0	0.171179	0.0403593
5.92683	0.727904	0.276154	0.295227	183.105	732.422	0	0	5093.38	164.795	0	0	221.252	352.478	0	0	755.31	141.907	0	0	13.7329	0	0	70.1904	0	0	0	0	0	117.493	65.6128	0	0	0	0	0	0	0	0	0	0	0	54.9316	0	0	0	0	0	0.0187617	0.0750469
5.89207	0.843706	0.414535	0.496923	896.04	2461.75	0	0	3244.61	0	44597.6	0	453.522	548.628	0	0	686.964	0	2786.37	0	64.452	0	0	56.592	0	667.314	0	0	0	205.932	0	70.74	0	0	0	0	0	0	0	0	0	0	0	786	0	0	0	0	0.0140328	0.0385534
3.57034	0.720968	0.569293	0.136064	1440.43	257.874	3.05176	265.503	1800.54	33.5693	0	0	518.799	123.596	8.39233	22.1252	140.381	38.147	0	0	36.6211	0	80.1086	216.675	32.8064	0	0	0	5.34058	47.3022	5.34058	0	0	6.86646	0	0	0	0	212.097	0	0	0	0	0	0	0	0	0	0.212135	0.0379775
3.18755	0.776419	0.487949	0.179216	74.7681	37722.8	0	16886.9	6254.58	10928.3	0	0	64.8499	4418.18	2.28882	1010.13	962.83	777.435	0	0	10.6812	0	23.6511	9.15527	0	0	0	3.8147	2513.12	495.148	3707.12	0	0	0	0	0	0	0	162.506	1345.83	0	0	801.086	0	0	0	0	0	0.0007156	0.361042
0.768292	0.819918	0.216934	0.283476	4237.37	9130.86	0	0	0	4.57764	0	0	788.116	1305.39	0	0	0	10.6812	0	0	949.86	0	0	0	0	0	0	0	0	0	9.15527	0	0	0	0	0	0	0	0	0	0	0	0	0	0	0	0	0	0.21731	0.468268
2.01227	0.845085	0.764937	0.235265	7191.47	84269.7	0	0	45861.8	915.527	21926.9	0	1127.62	6941.22	0	0	1782.23	279.999	299.835	0	1011.66	0	0	778.198	0	285.339	0	0	0	5447.39	346.375	616.455	0	0	0	0	0	0	0	0	0	0	51.1169	3690.34	0	6.10352	0	0	0.0349961	0.410085
2.09619	0.919526	0.597898	0.589589	13092.6	22948.2	12.5248	26889.3	53412.6	7276.89	902308	23971	2259.33	2418.67	21.5704	2166.78	5137.24	881.604	14958.7	0	540.652	0	228.925	656.854	48.0116	2010.92	0	1.39164	323.556	1487.66	455.066	3186.86	0	0	15.308	0	16.0039	0	1384.68	1242.74	3473.53	0	2.08746	16041.4	0	525.344	0	5303.54	0.0111002	0.019456
2.53248	0.816164	0.608744	0.18893	16795.5	22561.2	0	0	25290.3	0	0	0	1656.81	2203.72	2.47192	0	1442.99	4.94385	0	0	2039.96	0	0	3119.57	0	0	0	2.47192	0	1486.24	4.94385	0	0	0	0	0	0	0	0	0	0	0	0	0	0	0	0	0	0.189618	0.254713
4.93608	0.792619	0.557228	0.200093	2062.51	1546.88	0	10395.6	2547.24	9.65595	20034.2	0	914.418	593.841	0	451.898	289.678	27.0367	1546.88	0	154.495	0	316.715	73.3852	13.5183	304.162	0	0	374.651	123.596	3.86238	138.08	0	0	0	0	0	0	948.214	0	1085.33	0	0	204.706	0	0	0	0	0.0398746	0.0299059
3.90154	0.724578	0.588417	0.111465	1605.22	1304.63	0	0	2932.74	1071.17	0	0	458.527	458.527	0	8.39233	233.459	98.4192	0	0	65.6128	0	2.28882	318.909	88.501	0	0	0	0.762939	102.234	161.743	0	0	0	0	0	0	0	0	0.762939	0	0	495.911	0	0	0	0	0	0.134872	0.109615
3.1173	0.764911	0.48301	0.154677	1753.23	4887.39	7.62939	4693.6	11167.9	6.10352	0	0	435.638	991.821	15.2588	563.812	921.631	10.6812	0	0	215.912	0.762939	58.7463	209.045	0	0	0	2.28882	348.663	1108.55	7.62939	0	0	3.8147	12.97	0	0	0	1057.43	0	0	0	0	0	0	0	0	0	0.0508993	0.141889
4.03112	0.825515	0.357509	0.258484	11.7502	5637.49	0	0	37214.2	33390.2	0	0	43.7369	2059.55	5.22232	0	3363.17	2502.8	0	0	3.26395	0	0	18.2781	6.5279	0	0	0	0	1207.01	346.631	0	0	0	0	0	0	0	0	0	0	0	2362.45	0	0	0	0	0	0.000117395	0.0563237
1.46457	0.853423	0.490784	0.45527	6360.31	61172.8	0	0	0	4076.19	0	0	147.768	5461.91	0	0	0	113.97	0	0	2531.71	0	0	0	631.158	0	0	0	0	0	1447.81	0	0	0	0	0	0	0	0	0	0	0	0	0	0	0	0	0	0.0689256	0.662919
1.76228	0.866902	0.45506	0.310916	3602.61	4096.03	2.06453	59142.7	26145.2	330.325	0	0	548.133	811.361	18.5808	2721.05	1366.72	129.033	0	0	65.0328	0	279.744	277.68	0	0	0	0	950.717	108.388	13.4195	0	0	12.3872	0	0	0	0	4538.87	104.259	0	0	25.8067	0	0	0	0	0	0.0307229	0.0349308
4.47628	0.805472	0.488294	0.14116	2855.18	4020.35	5479.3	17781.3	29426.5	12635.4	51845.4	0	1430.89	1619.03	56.1133	633.75	2949.25	1556.32	3238.07	0	23.1055	0	306.973	845	6.60156	684.912	0	16.5039	80.8691	607.344	335.029	97.373	0	1843.49	62.7148	0	80.8691	0	3238.07	0	660.156	0	1231.19	2464.03	0	0	0	0	0.0165826	0.0233499
1.76954	0.865902	0.658488	0.380963	415.283	68801.1	0	0	143928	6.17981	0	0	194.046	6854.03	0	0	3289.51	12.3596	0	0	170.563	0	0	85.2814	0	0	0	0	0	13213.1	0	0	0	0	0	0	0	0	0	0	0	0	11.1237	0	0	0	0	0	0.00159228	0.263797
7.8019	0.618784	0.025695	0.121975	16.8687	0	318.972	121.148	907.842	130.349	0	0	35.2709	0	186.322	68.2415	166.387	112.714	0	0	0	1.53352	3.06703	16.8687	0	0	0	0	0	0	0	0	0	12.2681	105.046	7.66759	0	0	26.0698	20.7025	0	0	23.0028	0	0	0	0	0	0.00550275	0
5.23726	0.646977	0.0805301	0.11819	0	387.573	0	1193.24	1298.52	0	0	0	0	189.972	0	245.667	316.62	0	0	0	0	0	0	0	0	0	0	0	144.196	205.994	0	0	0	0	0	0	0	0	406.647	0	0	0	0	0	0	0	0	0	0	0.065718
4.13675	0.715808	-0.000431108	0.19132	0	23.4833	535.172	1656.19	274.384	0	0	0	3.0899	32.753	122.36	323.822	77.8656	0	0	0	0	0	0	1.85394	0	0	0	0.617981	17.3035	0	0	0	0	189.102	8.03375	0	0	0	102.585	0	0	0	0	0	0	0	0	0	0	0.00552808
0.321404	0.909536	0.473075	0.396091	39112.4	19048	0	0	0	0	0	0	1799.66	1831.03	0	0	0	0	0	0	2047.79	0	0	0	0	0	0	0	0	0	0	0	0	0	0	0	0	0	0	0	0	0	0	0	0	0	0	0	0.562627	0.274004
2.4512	0.81373	0.56572	0.173747	2017.02	1668.43	52.7935	6906.63	5879.49	0	0	0	556.661	331.9	27.5613	554.72	394.01	0	0	0	29.1141	0	128.49	249.993	0	0	0	0	197.199	68.321	0	0	0	9.70469	18.633	0	0	0	681.269	0	0	0	0	0	0	0	0	0	0.0876223	0.0724789
1.27896	0.83314	0.683295	0.209891	14835.2	16952	0	0	6086.4	14.8421	0	0	1461.95	1721.11	0	0	22.834	17.1255	0	0	1820.44	0	0	583.409	0	0	0	0	0	1390.59	0	0	0	0	0	0	0	0	0	0	0	0	0	0	0	0	0	0	0.285714	0.32648
2.5724	0.831121	0.585245	0.267635	6121.58	43681.7	2632.85	0	4946.49	7200.99	1788.29	0	387.491	2355.83	131.773	0	45.2291	529.267	25.2239	0	1479.51	0	0	230.059	3.04426	399.668	0	905.886	0	1123.33	2358	359.658	0	0	0	327.041	0	0	0	0	0	0	7.39321	59.5806	0	1.30468	0	0	0.0696977	0.497341
3.17391	0.874891	0.767098	0.308776	332.474	101134	2.47192	0	0	14591.8	97374	0	115.562	10978.4	6.17981	0	0	1454.11	4252.33	0	12.9776	0	0	0	0	156.967	0	0	0	0	1232.87	3034.9	0	0	0	0	6.17981	0	0	0	0	0	0	0	0	0	0	0	0.00129905	0.395153
3.54885	0.756392	0.117003	0.20753	18.0957	472.499	580.068	4800.39	1482.84	0	0	0	27.6462	115.612	98.0185	655.467	262.388	0	0	0	0	0	25.1329	5.52925	0	0	0	0	42.726	72.8855	0	0	0	344.321	23.1223	0	0	0	397.1	0	0	0	0	0	0	0	0	0	0.00157439	0.0411091
3.99822	0.883265	0.714451	0.372618	49311	3076.89	0	0	0	0	212933	39131.5	5420.3	476.926	0	0	0	0	9209.64	390.289	0.84114	0	0	0	0	6375	0	0	0	0	0	368.419	0	0	0	0	0	0	0	0	0	0	0	0	0	0	0	8248.22	0.134939	0.00841988
2.0742	0.868337	0.181042	0.563471	367.081	563.599	0	33895	2159.23	0	0	0	212.585	308.99	8.03375	1896.58	411.575	0	0	0	12.3596	0	158.203	50.6744	0	0	0	0	203.316	118.034	0	0	0	1.85394	0	0	0	0	844.78	0	0	0	0	0	0	0	0	0	0.00807856	0.0124034
2.4943	0.807651	0.680267	0.229727	5594.23	3421.64	0	0	12813.1	0	0	0	1136.37	892.602	0	0	388.12	0	0	0	347.614	0	0	1252.74	0	0	0	0	0	375.6	0	0	0	0	0	0	0	0	0	0	0	0	0	0	0	0	0	0	0.182728	0.111763
2.26067	0.859602	0.78775	0.203947	7170.91	32718.6	0	0	42758.7	0	51460.9	0	1369.33	3349.69	2.03951	0	1525.14	0	580.444	0	283.084	0	0	437.271	0	1067.48	0	0.815803	0	3744.95	0	555.97	0	0	0.407902	0	0	0	0	0	0	0	0	3516.52	0	0	0	0	0.0429459	0.195949
2.06386	0.881178	0.117426	0.466134	87.3189	3798.37	6480.31	168806	29675.9	866.952	0	0	43.6594	907.492	745.329	7955.37	3820.2	374.224	0	0	0	3.11853	28.0668	87.3189	0	0	0	0	414.765	293.142	0	0	0	1319.14	34.3038	0	0	0	4824.37	321.209	0	0	59.2521	0	0	0	0	0	0.00034626	0.0150623
2.11794	0.932957	0.636781	0.551706	2027.04	455.305	132837	327489	32732.1	3686.1	1.99606e+06	0	1238.06	271.312	10755.8	18240.3	4771.35	1100.84	42134.5	0	6.23706	0	227.653	12.4741	0	1029.12	0	15.5927	109.149	0	21.8297	193.349	0	12159.2	3.11853	118.504	2257.82	0	355.512	21.8297	18340.1	0	0	4487.57	0	140.334	0	0	0.000742151	0.000166699
4.88043	0.762742	0.273828	0.153771	2158.02	1259.89	4646.61	4372.18	22085.4	8881.58	0	0	707.906	162.164	798.344	433.476	2204.8	1506.25	0	0	0	0	0	751.566	0	0	0	0	0	0	374.224	0	0	617.469	343.038	854.477	0	0	645.536	941.796	0	0	140.334	0	0	0	0	0	0.0335271	0.0195736
1.72027	0.909199	0.0158814	0.733436	0	954.27	9467.86	416087	873.189	2956.37	0	0	0	392.935	1284.83	23360.9	339.92	511.439	0	0	0	0	0	0	0	0	0	0	452.187	0	21.8297	0	0	1297.31	0	0	0	0	558.217	377.342	0	0	0	0	0	0	0	0	0	0.00195735
2.80855	0.842882	0.0368716	0.373989	38.1469	0	3695.48	35548.2	5426.4	1425.74	0	0	69.1413	0	395.774	2305.51	689.029	569.82	0	0	0	2.38418	11.9209	69.1413	0	0	0	0	0	0	0	0	0	1292.23	16.6893	52.452	0	0	822.543	360.012	0	0	52.452	0	0	0	0	0	0.000640564	0
1.6379	0.907141	0.511435	0.567319	6.23706	3642.44	17070.8	415856	237.008	0	52073.2	0	21.8297	1075.89	608.113	18103.1	124.741	0	1490.66	0	0	0	21.8297	0	0	0	0	0	1219.35	0	0	0	0	3726.64	0	0	0	0	212.06	0	8058.28	0	0	0	0	0	0	0	1.11733e-05	0.00652521
1.15736	0.916627	0.829527	0.273564	0	2993.79	279975	918495	0	0	713164	95533.1	0	689.195	9773.47	34646.9	0	0	5766.16	0	0	0	0	0	0	0	0	252.601	760.921	0	0	68.6077	0	43781.1	0	0	8856.63	0	0	0	21100	252.601	0	0	0	0	0	19325.5	0	0.00130125
[truncated: 42 more columns]

## Sheet: Supplementary Data 9b
Supplementary Data 9. (b) MSI features to construct the consensus matrix heat map extracted from discovery cohort PROSPECT
Var1	Var2	Var3	Var4	Var5	Var6	Var7	Var8	Var9	Var10	Var11	Var12	Var13	Var14	Var15	Var16	Var17	Var18	Var19	Var20	Var21	Var22	Var23	Var24	Var25	Var26	Var27	Var28	Var29	Var30	Var31	Var32	Var33	Var34	Var35	Var36	Var37	Var38	Var39	Var40	Var41	Var42	Var43	Var44	Var45	Var46	Var47	Var48	Var49	Var50
2.2773	0.832368	0.342065	0.169501	74.8433	9592.42	102255	111429	43721	24336.6	0	0	71.7249	2501.01	5791	5048.81	3408.49	3947.99	0	0	0	0	28.0663	24.9478	0	0	0	3.11847	508.311	361.743	879.409	0	0	12514.4	3137.18	1836.78	0	0	7687.03	1518.7	0	0	1309.76	0	0	0	0	0	0.000190652	0.0244352
1.46397	0.895794	0.24695	0.401102	2463.59	15486.3	76358.9	658097	148396	1365.89	0	0	673.59	4138.21	218.293	19353.2	14369.9	714.13	0	0	199.582	0	314.966	414.757	0	0	0	59.251	3383.54	523.903	34.3032	0	0	16852.2	90.4357	0	0	0	24345.9	813.921	0	0	290.018	0	0	0	0	0	0.00229012	0.0143959
2.22586	0.91407	0.636832	0.315222	34.6069	13207.5	221996	0	19706.2	334775	55994	0	42.0227	2506.53	2202.48	0	826.859	14646.1	619.217	0	1.23596	90.2252	0	0	0	0	0	349.777	0	278.091	1586.98	95.1691	0	0	1018.43	9094.21	4936.43	0	0	0	0	0	887.421	509.216	0	0	0	0	4.77275e-05	0.0182149
7.25934	0.600399	0.265114	0.0649592	898.12	12.4739	299.373	367.98	261.952	511.429	0	0	383.572	40.5401	171.516	93.5542	106.028	246.359	0	0	0	87.3172	31.1847	74.8433	71.7249	0	0	0	0	0	21.8293	0	0	9.35542	46.7771	9.35542	0	0	21.8293	149.687	0	0	12.4739	0	0	0	0	0	0.16308	0.00226501
2.6195	0.869072	0.452529	0.422548	4147.57	8750.43	6.23694	170555	12891.8	667.353	22584	0	626.813	3433.44	56.1325	9283.69	1724.52	445.942	1970.87	9.35542	21.8293	0	0	0	0	93.5542	0	12.4739	2189.17	349.269	115.383	71.7249	0	0	0	0	0	0	2027.01	168.398	813.921	0	0	196.464	0	0	0	15.5924	0.0155425	0.0327911
2.53184	0.849047	0.278096	0.282342	5245.27	8388.69	12187	155587	78348.5	124.739	0	0	2045.72	785.855	1281.69	10450	7487.45	134.094	0	0	115.383	0	12.4739	689.182	0	0	0	24.9478	1390.84	1917.86	0	0	0	1643.43	6.23694	0	0	0	7839.84	106.028	0	0	9.35542	0	0	0	0	0	0.0158104	0.0252853
3.82145	0.797613	0.575155	0.150074	5807.5	0	903.32	8819.58	19638.1	0	10766.6	0	1596.07	0	0	416.565	2035.52	0	608.826	0	0	0	286.865	337.219	0	334.167	0	0	0	0	0	0	0	51.8799	41.1987	0	224.304	0	1817.32	0	485.229	0	0	1460.27	0	0	0	0	0.0889003	0
3.52052	0.866156	0.607192	0.146916	374.217	2207.88	37003.8	54292.6	58415.2	19197.3	135591	94177.9	286.899	848.224	2700.6	3723.46	5326.35	1537.41	7393.9	2351.33	56.1325	0	3.11847	0	0	37.4217	90.4357	112.265	31.1847	0	0	187.108	0	1930.33	982.319	848.224	6.23694	0	2697.48	820.158	2762.97	0	0	4353.39	0	0	0	6963.55	0.000758505	0.00447518
2.88111	0.924908	0.543408	0.569659	1626.75	28352	7081.46	40953.4	0	0	620106	49632.9	725.902	4074.71	933.489	827.737	0	0	20163.4	1114.96	15.667	0	10.4446	0	0	462.175	0	0	0	0	0	541.815	0	0	0	0	748.097	0	0	0	5240.6	0	0	0	0	0	0	5235.37	0.00196482	0.0342439
1.35397	0.912378	0.627819	0.468384	0	0	1.08501e+06	222249	0	2445.74	127022	0	0	0	58675.1	10483.2	0	1313.76	4779.94	0	0	0	0	0	0	0	0	0	0	0	0	0	0	15872.5	0	396.607	6504.77	0	0	8.26264	588.713	0	0	0	0	0	0	0	0	0
1.77406	0.897197	0.207459	0.353707	2309.41	5015.43	1710.37	508306	483121	3495.1	0	0	1111.33	1545.11	301.587	19896.4	24093.9	1578.17	0	0	2.06566	0	355.294	535.006	0	0	0	2.06566	468.905	468.905	0	0	0	167.319	661.012	0	0	0	37923.5	1204.28	0	0	200.369	0	0	0	0	0	0.00194889	0.00423247
3.5552	0.840894	0.3267	0.308485	141.907	22370.9	4.57764	7360.84	122772	28779.6	0	0	139.618	2497.1	27.4658	183.105	9169.01	3556.82	0	0	20.5994	0	0	86.9751	32.0435	0	0	0	238.037	2073.67	906.372	0	0	0	18.3105	4.57764	0	0	3385.16	20.5994	0	0	3321.08	0	0	0	0	0	0.000609588	0.0960986
1.9191	0.873358	0.243619	0.320769	3997.88	4777.5	63878.8	341672	109228	417.875	0	0	1568.59	1524.93	2348.21	17775.3	9788.88	361.743	0	0	43.6586	0	420.994	654.879	0	0	0	12.4739	745.315	679.827	0	0	0	13499.9	143.45	0	0	0	11781.6	146.568	0	0	21.8293	0	0	0	0	0	0.00617903	0.00738399
2.71731	0.892071	0.682682	0.228635	74.8433	162.161	71787.2	272224	0	430.349	285078	108941	196.464	290.018	3910.56	12211.9	0	271.307	15514.4	723.486	0	0	0	0	18.7108	34.3032	0	0	28.0663	0	0	68.6064	0	10010.3	0	0	1989.59	18.7108	0	146.568	8619.46	0	0	0	0	6.23694	0	12636.1	8.58209e-05	0.000185945
4.62441	0.85356	0.517152	0.288915	6130.92	0	18.7108	40034.9	2363.8	0	127695	30561	2454.24	0	62.3694	1874.2	764.026	0	8553.97	0	0	0	102.91	24.9478	0	1565.47	0	0	0	0	0	0	0	65.4879	0	0	3.11847	0	832.632	0	4484.36	1203.73	0	679.827	0	0	0	2538.44	0.0238349	0
0.808369	0.929778	0.809173	0.308161	54287.7	2.52908e+06	561.523	888568	1.06042e+06	131619	0	0	3549.19	60978.7	161.743	17108.2	8660.89	10212.7	0	0	12449.6	0	529.48	579.834	3.05176	0	0	135.803	8488.46	79061.9	9307.86	0	0	0	56.4575	0	0	0	49925.2	5461.12	0	0	4882.81	0	0	0	0	0	0.0104246	0.485647
4.29119	0.893708	0.702668	0.296511	116974	0	0	0	196.235	0	448184	313187	19476.9	0	0	0	347.27	0	28917.2	7772.24	0	0	0	25.3563	0	6743.66	292.148	0	0	0	0	0	0	0	0	0	0	0	0	0	0	0	0	198.44	0	0	0	12807.1	0.11338	0
5.26146	0.837784	0.483117	0.237489	5170.43	22621.4	2893.94	72548.1	60785.3	4683.95	301469	54074.3	1443.85	5182.9	1107.06	7652.73	7125.71	826.395	22484.2	1471.92	221.412	0	0	9.35542	124.739	1238.03	0	0	411.638	1649.67	380.454	1216.2	0	140.331	0	0	648.642	0	1340.94	40.5401	6854.4	0	143.45	2039.48	3.11847	62.3694	0	6246.3	0.00778236	0.034049
3.24009	0.900341	0.580869	0.454877	11286.8	217.529	0	5991.94	8592.41	0	186168	31284.7	1768.66	217.529	0	457.306	938.095	0	6995.54	0	24.7192	0	13.5956	67.9779	0	1125.96	0	0	0	0	0	74.1577	0	0	0	0	0	0	82.8094	0	2630.13	168.091	0	1748.89	0	0	0	2610.35	0.040111	0.000773056
3.58615	0.795783	0.334418	0.206557	3243.21	1771.29	1852.37	20750.3	28465.4	0	0	0	1100.82	832.632	311.847	2045.72	3611.19	0	0	0	9.35542	0	65.4879	371.098	0	0	0	0	0	280.663	0	0	0	682.945	96.6726	0	0	0	2351.33	0	0	0	0	0	0	0	0	0	0.0407428	0.0222518
8.35484	0.710443	0.399435	0.211176	7602.84	305.61	49.8956	0	0	12049.8	0	0	1630.96	318.084	155.924	0	0	2616.4	0	0	24.9478	53.014	0	0	1465.68	0	0	3.11847	0	0	71.7249	0	0	0	0	37.4217	0	0	0	0	0	0	0	0	0	0	0	0	0.232058	0.009328
2.77097	0.825594	0.278686	0.331579	0	7571.65	12.4739	37147.2	6311.79	74.8433	0	0	21.8293	1899.15	68.6064	2650.7	1266.1	118.502	0	0	0	0	3.11847	0	0	0	0	0	1001.03	46.7771	59.251	0	0	37.4217	31.1847	0	0	0	826.395	96.6726	0	0	0	0	0	0	0	0	0	0.112387
1.47765	0.880163	0.432094	0.341222	87.3172	61271.7	26694.1	372801	81997.1	929.305	0	0	233.885	6866.88	919.949	16521.7	4309.73	779.618	0	0	81.0803	0	124.739	21.8293	0	0	0	0	5529.05	439.705	81.0803	0	0	8151.69	134.094	0	0	0	16633.9	508.311	0	0	46.7771	0	0	0	0	0	0.000130999	0.0919239
1.80209	0.895009	0.120165	0.541728	0	6081.02	68107.4	448461	0	7908.45	0	0	0	1992.7	2444.88	27985.2	0	1699.57	0	0	0	0	0	0	0	0	0	0	910.594	0	71.7249	0	0	7543.58	0	40.5401	0	0	0	1531.17	0	0	0	0	0	0	0	0	0	0.00982397
4.86218	0.740201	0.425266	0.249587	1141.36	1478.16	6.23694	0	7284.75	0	0	0	601.865	508.311	118.502	0	1116.41	24.9478	0	0	37.4217	0	0	240.122	0	0	0	15.5924	0	155.924	0	0	0	0	9.35542	0	0	0	0	0	0	0	0	0	0	0	0	0	0.0733173	0.0949519
2.37082	0.872838	0.0161478	0.511317	0	2226.59	3779.59	114092	13029	0	0	0	0	480.245	261.952	6533.2	3121.59	0	0	0	0	0	0	0	0	0	0	0	212.056	0	0	0	0	1256.74	40.5401	0	0	0	2245.3	0	0	0	0	0	0	0	0	0	0	0.0137928
0.909453	0.916321	0.81227	0.363356	130084	676375	0	0	160887	66441.4	0	0	11188.5	30098.6	0	0	2847.66	851.562	0	0	6780.27	0	0	1908.2	0	0	0	0	0	7959.96	12176.8	0	0	0	0	0	0	0	0	0	0	0	92.7734	0	0	0	0	0	0.110092	0.572425
3.51717	0.752697	0.55731	0.167948	4160.04	748.433	280.663	2469.83	10191.2	0	0	0	1409.55	523.903	230.767	314.966	1094.58	0	0	0	137.213	159.042	87.3172	558.207	0	0	0	15.5924	0	46.7771	0	0	0	0	162.161	0	0	0	595.628	0	0	0	0	0	0	0	0	0	0.145856	0.026241
2.10488	0.849176	0.71822	0.233477	10616.9	6666.78	81.5735	2575.74	24177.9	0	0	0	1872.48	1006.07	63.0341	54.3823	1354.61	0	0	0	440.002	1.23596	124.832	797.195	0	0	0	0	54.3823	454.834	0	0	0	0	12.3596	0	0	0	295.395	0	0	0	0	0	0	0	0	0	0.185674	0.116592
2.985	0.835835	0.310085	0.206012	56.1325	7571.65	12.4739	50631.5	34596.3	16733.7	0	0	115.383	1256.74	74.8433	2700.6	3991.64	860.698	0	0	0	0	12.4739	90.4357	0	0	0	0	318.084	87.3172	1069.64	0	0	6.23694	31.1847	0	0	0	3788.94	2092.49	0	0	0	0	0	0	0	0	0.000393649	0.0530989
3.09794	0.861746	0.681604	0.251549	3317.32	25999.7	39.5508	0	55502.1	7603.64	102291	0	1448.55	4061.37	37.0789	0	3063.95	1054.28	2902.04	0	82.8094	0	0	647.644	0	545.059	0	55.6183	0	3166.53	317.642	596.97	0	0	13.5956	2.47192	0	0	0	0	0	0	0	4358	0	0	0	0	0.0138533	0.108576
2.58348	0.888557	0.657368	0.250475	0	4.13132	113501	179860	384.213	2831.33	208643	0	8.26264	24.7879	7199.52	8312.91	181.778	707.833	8785.26	0	0	0	0	0	0	8.26264	0	0	20.6566	0	0	0	0	12851.2	38.559	0	4087.26	0	17.9024	77.118	3796	0	0	159.744	0	96.3975	0	0	0	6.90891e-06
5.49531	0.75091	0.251431	0.131968	0	2706.83	960.489	6056.07	5394.96	10552.9	0	0	0	826.395	162.161	642.405	651.761	1496.87	0	0	0	0	0	0	0	0	0	3.11847	106.028	84.1988	913.712	0	0	364.861	0	180.871	0	0	121.62	617.458	0	0	258.833	0	0	0	0	0	0	0.0702493
8.18922	0.764168	0.333047	0.286829	1222.44	561.325	679.827	0	7453.15	0	25808.5	0	673.59	255.715	461.534	0	1577.95	0	2931.36	0	34.3032	0	0	81.0803	0	308.729	0	0	0	0	0	46.7771	0	0	28.0663	0	127.857	0	0	0	0	0	0	1188.14	0	0	0	0	0.0238966	0.0109729
2.08365	0.853264	0.296458	0.228915	4017.58	269.562	28148.9	95930.8	81322.7	0	0	0	1659.84	223.404	125.549	3195.97	7353.87	7.38525	0	0	3.69263	5.53894	59.082	1166.87	0	0	0	0	166.168	105.24	0	0	0	8755.22	2269.12	0	0	0	6329.16	5.53894	0	0	1.84631	0	0	0	0	0	0.0147404	0.000989012
3.0417	0.867258	0.25704	0.552857	729.723	13471.8	12.4739	10278.5	221399	1540.53	0	0	754.67	3015.56	40.5401	208.938	15062.2	732.841	0	0	34.3032	0	24.9478	402.283	0	0	0	0	3.11847	2897.06	62.3694	0	0	0	46.7771	0	0	0	2928.25	3.11847	0	0	155.924	0	0	0	0	0	0.00243097	0.0448794
1.20578	0.931492	0.187711	0.543976	2162.93	4058.9	1478.21	957070	234875	5393.74	0	0	851.578	1064.16	330.002	21727	14951.4	1017.2	0	0	0	0	90.2252	494.385	0	0	0	0	814.499	44.4946	0	0	0	409.103	155.731	9.8877	0	0	23609.3	840.454	0	0	25.9552	0	0	0	0	0	0.00161665	0.00303376
5.30838	0.773702	-0.0329039	0.201936	1091.47	0	1783.77	21068.4	32600.5	4103.91	0	0	539.496	0	9.35542	1001.03	4630.93	2607.04	0	0	0	0	56.1325	308.729	0	0	0	0	0	0	0	0	0	1069.64	130.976	0	0	0	3720.34	53.014	0	0	296.255	0	0	0	0	0	0.012196	0
6.92633	0.73921	0.221288	0.240527	2207.88	1683.98	0	0	20120.4	5014.5	0	0	633.05	863.817	56.1325	0	3037.39	1577.95	0	0	146.568	0	0	608.102	71.7249	0	0	0	0	56.1325	143.45	0	0	0	9.35542	9.35542	0	0	0	0	0	0	243.241	0	0	0	0	0	0.0502484	0.0383251
3.03951	0.852342	0.484445	0.409436	20656.8	47251.1	24.9478	0	324876	22103.7	0	0	5089.35	5497.87	90.4357	0	18838.7	2504.13	0	0	1521.81	0	0	3081.05	511.429	0	0	12.4739	0	9929.22	2672.53	0	0	0	62.3694	34.3032	0	0	0	0	0	0	1587.3	0	0	0	0	0	0.039895	0.0912573
2.28684	0.877346	0.630993	0.316966	0	56812.3	168.398	282247	7989.53	6187.05	99385.7	0	0	4883.53	34.3032	10836.7	1147.6	1356.54	4612.22	0	0	0	0	0	0	0	0	0	10584.1	3.11847	290.018	0	0	221.412	0	0	0	0	1917.86	1144.48	7665.21	0	46.7771	396.046	0	106.028	0	0	0	0.104573
5.14004	0.760716	0.149169	0.20318	0	1022.86	2338.85	14051.8	1234.92	2226.59	1465.68	0	0	336.795	455.297	1241.15	252.596	742.196	377.335	0	0	0	0	0	0	0	0	0	383.572	0	77.9618	0	0	240.122	134.094	9.35542	15.5924	0	99.7911	760.907	12.4739	0	0	124.739	0	0	0	0	0	0.0311195
6.08539	0.673788	0.386908	0.0792842	548.851	492.719	1484.39	1309.76	2937.6	0	3449.03	0	249.478	134.094	237.004	392.928	689.182	0	349.269	0	84.1988	0	0	140.331	0	0	0	0	68.6064	143.45	0	0	0	31.1847	402.283	0	364.861	0	670.472	0	96.6726	0	0	330.558	0	0	0	0	0.0288998	0.0259442
4.91561	0.812979	0.439644	0.244105	204.468	81103.5	0	0	88430.8	219278	0	0	157.166	16937.3	0	0	6655.88	24742.1	0	0	61.0352	0	0	0	4.57764	0	0	0	0	4965.21	5636.6	0	0	0	0	0	0	0	0	0	0	0	3353.88	0	0	0	0	0	0.000397763	0.157775
1.86213	0.885594	0.741785	0.174512	0	964500	611539	82115.6	222678	721278	191075	0	18.7108	43767.8	14316.9	87.3172	5797.24	24021.6	2856.52	0	6.23694	0	0	0	0	0	0	2407.46	405.401	8856.46	68269.6	109.147	0	10995.7	20853.2	1091.47	17800.2	0	6212	10403.2	0	0	30570.4	15.5924	0	0	0	0	0	0.289561
2.70924	0.862781	0.716485	0.168722	6072.27	64964.9	0	46995.1	78897.6	4848.56	110260	0	2566.49	6324.73	0	1776.04	4069.13	1602.96	4309.46	0	499.408	0	284.431	292.148	0	74.9663	0	0	5103.22	2282.06	251.358	717.692	0	0	0	0	0	0	1607.37	0	0	0	0	5351.27	0	0	0	0	0.0157205	0.168188
4.37412	0.771918	0.290878	0.258806	1596.66	817.04	6012.41	1415.79	23182.7	0	0	0	1013.5	420.994	28.0663	224.53	3358.59	0	0	0	77.9618	0	37.4217	542.614	0	0	0	0	0	81.0803	0	0	0	143.45	1250.51	0	0	0	548.851	0	0	0	0	0	0	0	0	0	0.0329345	0.0168532
3.29667	0.830463	0.490803	0.272597	2089.38	23213.9	5463.56	0	78978.4	15087.2	0	0	904.357	3947.99	661.116	0	4896	1634.08	0	0	53.014	0	0	1169.43	0	0	0	361.743	0	1606.01	1403.31	0	0	0	1312.88	134.094	0	0	0	0	0	0	427.231	0	0	0	0	0	0.0129089	0.143424
3.15438	0.907028	0.601141	0.487105	23960.6	10177.8	0	0	60614.7	0	470733	33712.8	4858.48	2336.08	0	0	3435.22	0	16585.2	0	116.859	0	0	502.715	0	2197.17	0	0	0	417.827	0	1680.13	0	0	0	0	0	0	0	0	0	0	0	7492.22	25.3563	0	0	2721.94	0.0350333	0.0148812
3.72381	0.835351	0.634381	0.208734	30055.8	0	19808.5	108036	442.823	0	105542	2519.73	3673.56	0	24.9478	7057.1	427.231	0	5946.93	551.97	0	0	904.357	0	0	717.249	0	0	0	0	0	0	0	1964.64	0	0	2002.06	0	227.648	0	12558.1	127.857	0	0	0	0	0	2463.59	0.0874481	0
4.42477	0.723548	0.444799	0.211519	829.514	3979.17	93.5542	0	9779.53	0	0	0	723.486	1546.76	40.5401	0	1574.83	0	0	0	134.094	0	0	109.147	0	0	0	3.11847	0	498.956	0	0	0	0	112.265	0	0	0	0	0	0	0	0	0	0	0	0	0	0.0343226	0.164645
3.2767	0.805924	0.495734	0.15908	1004.15	26899.9	5076.87	64415.2	62849.7	3523.87	14257.7	0	592.51	8606.98	754.67	5900.15	5815.95	679.827	907.475	0	34.3032	0	0	68.6064	0	46.7771	0	6.23694	1945.93	2398.11	24.9478	0	0	804.566	18.7108	0	0	0	1228.68	1035.33	461.534	0	0	1091.47	0	0	0	0	0.00413446	0.110757
3.77366	0.834514	0.610627	0.25568	15274.3	16078.8	0	0	100627	0	36573.4	0	4571.68	3087.29	21.8293	0	7892.85	0	2538.44	0	527.022	3.11847	0	2385.63	0	265.07	0	0	0	1066.52	0	246.359	0	0	0	0	0	0	0	0	0	0	0	2239.06	0	0	0	0	0.0699874	0.073674
0.965409	0.937128	0.892177	0.154136	793560	828720	1.05899e+06	1.68573e+06	763940	279657	2.31867e+06	47943.2	22886.8	23161.3	4460.5	18162.8	10360.8	3770.37	28836.7	1672.41	23925.3	0	444.286	6408.52	0	1031.89	0	11725.6	20680.8	16798	0	18577.3	0	22887.9	11533.8	1950.23	4167.25	1722.02	36270.5	808.093	45987.4	177.494	0	61297.1	7.71712	7.71712	1138.83	0	0.0925011	0.0965994
5.12381	0.756647	0.41831	0.12523	6904.3	46976.7	187.108	34615	31889.5	71313.2	0	0	963.608	12196.3	212.056	4303.49	4456.3	11310.7	0	0	183.99	0	24.9478	3.11847	402.283	0	0	0	115.383	1543.64	2800.39	0	0	87.3172	49.8956	12.4739	0	0	2691.24	5413.67	0	0	555.088	0	0	0	0	0	0.0240956	0.163946
2.39893	0.859108	0.235214	0.30179	1344.06	2250.19	881.349	65407.1	44593.5	380.082	0	0	663.766	873.086	2.75421	1684.2	4658.75	239.617	0	0	11.0169	0	137.711	377.327	0	0	0	0	658.257	249.256	1.37711	0	0	900.628	0	0	0	0	4676.66	72.9867	0	0	22.0337	0	0	0	0	0	0.00924926	0.0154849
1.0953	0.942348	0.665315	0.411989	2968.75	53835.9	158049	2.08638e+06	364936	48615.2	364541	0	927.734	9575.2	53.7109	35235.4	16298.8	4827.15	10476.6	0	20.5078	0	235.352	146.484	0	380.859	0	0	3767.58	503.906	365.234	283.203	0	15670.9	8.78906	1.95312	4.88281	0	30702.1	3591.8	0	0	254.883	7750.98	0	0	0	0	0.000883163	0.0160155
4.98323	0.827988	0.567129	0.197248	966.522	19891.6	0	0	16280.1	24266.9	56631.8	0	516.632	4657.1	8.65173	0	1411.47	4208.45	2630.13	0	1.23596	0	0	80.3375	19.7754	274.384	0	0	0	321.35	358.429	666.183	0	0	0	1.23596	0	0	0	0	0	0	126.068	1743.94	0	0	0	0	0.00635504	0.13079
2.28106	0.843032	0.622213	0.314421	33937	7494.87	2.47192	0	0	6162.51	0	0	3214.74	1059.22	17.3035	0	0	803.375	0	0	1422.59	0	0	0	1114.84	0	0	1.23596	0	0	423.935	0	0	0	0	8.65173	0	0	0	0	0	0	0	0	0	0	0	0	0.532524	0.117606
2.01687	0.89725	0.572409	0.528137	5559.36	84089.9	0	0	476879	9996.46	0	0	1761.25	12338.6	0	0	19985.5	526.52	0	0	311.462	0	0	1301.47	133.484	0	0	0	0	7284.76	794.724	0	0	0	0	0	0	0	0	0	0	0	1422.59	0	0	0	0	0	0.00831934	0.125837
3.10017	0.828442	0.281599	0.256403	31.1847	4078.96	74.8433	46964.2	24205.6	5694.33	0	0	93.5542	1877.32	90.4357	3399.13	2123.68	954.253	0	0	0	0	0	24.9478	24.9478	0	0	0	187.108	533.259	9.35542	0	0	59.251	0	0	0	0	1029.1	1450.09	0	0	698.538	0	0	0	0	0	0.000293755	0.0384231
3.7652	0.80105	0.616756	0.156802	12349.2	16889.6	1440.73	3548.82	0	20251.4	0	0	1621.61	2114.32	177.753	374.217	0	1475.04	0	0	149.687	0	0	0	1422.02	0	0	0	81.0803	0	1871.08	0	0	343.032	0	308.729	0	0	0	567.562	0	0	0	0	0	0	0	0	0.163582	0.223728
1.68549	0.923633	0.762618	0.283793	1541.22	24174.4	0	183941	46247.6	0	373544	92362.9	704.463	3302.93	4.40978	5642.32	1725.33	0	6777.84	718.795	56.2247	0	87.0932	61.737	0	442.081	0	0	390.266	889.674	0	908.415	0	4.40978	0	0	0	0	2870.77	0	8697.2	0	0	4773.59	0	0	0	4815.48	0.0019085	0.0299353
1.62284	0.923577	0.832851	0.274084	12071.7	755779	3057.18	192966	596103	672.028	1.47302e+06	0	3024.13	35583.1	616.944	6552.28	19684.4	245.125	29548.6	0	101.906	0	0	1060.37	0	1016.31	0	669.274	19.2795	17193.2	106.037	3989.48	0	0	0	0	41.3132	0	5372.1	0	3992.23	0	0	47774.6	0	56.4614	0	0	0.00356418	0.223144
2.00814	0.921826	0.751419	0.359102	0	0	735938	114370	0	3697.6	448334	0	0	0	31894.9	5799.97	0	573.272	19500.1	0	0	0	0	0	0	0	0	0	0	0	0	0	0	12090.5	0	227.104	5567.35	0	0	0	50.7125	0	0	0	0	0	0	0	0	0
0.626382	0.956258	0.289754	0.700398	1928.1	22086.6	177375	4.4678e+06	272023	57521.7	0	0	652.588	6848.46	14.8315	57210.2	14740.1	6008.01	0	0	23.4833	0	435.059	18.5394	86.5173	0	0	2.47192	6221.83	38.3148	473.373	0	0	54944.7	3.70789	0	0	0	22327.7	8073.3	0	0	27.1912	0	0	0	0	0	0.000360054	0.00412446
4.20602	0.816808	0.4105	0.299209	2132	2	438	28438	39064	0	147286	0	1584	6	181	1683	5339	0	5641	0	0	1	1	884	0	294	0	0	16	0	0	0	0	54	4	0	194	0	30	0	11962	0	0	6639	0	0	0	0	0.0074445	6.98358e-06
8.49224	0.814306	0.169154	0.376489	898.12	0	0	0	0	1446.97	48797.9	12505.1	586.273	0	21.8293	0	0	695.419	6330.5	74.8433	0	0	0	0	0	336.795	0	0	0	0	0	0	0	0	0	3.11847	0	0	0	0	0	0	0	0	0	24.9478	0	1889.79	0.0107463	0
3.38771	0.801235	0.4633	0.226049	1412.96	18826.3	253.296	15951.5	63266	97.6562	5218.51	0	465.393	3567.5	70.1904	753.784	5807.5	88.501	404.358	0	149.536	0	105.286	76.2939	0	0	0	0	93.0786	2563.48	0	7.62939	0	59.5093	21.3623	0	71.7163	0	2363.59	0	1461.79	0	94.6045	1905.82	0	0	0	0	0.00972526	0.129579
1.65973	0.881355	0.513692	0.1848	1029.1	118003	202302	307057	88801.6	49440.3	0	0	152.805	10696.4	7237.97	8999.91	4624.69	7387.66	0	0	293.136	0	9.35542	233.885	3.11847	0	0	102.91	5510.34	411.638	2494.78	0	0	16880.3	152.805	3442.79	0	0	11993.6	2610.16	0	0	258.833	0	0	0	0	0	0.00110226	0.126392
4.37648	0.80053	0.525262	0.150552	405.401	2363.8	8313.85	15205.7	6891.82	2681.89	27935.3	0	277.544	845.106	898.12	1942.81	817.04	106.028	1768.17	0	0	0	34.3032	124.739	0	230.767	0	0	6.23694	49.8956	0	152.805	0	1004.15	458.415	0	701.656	0	751.552	308.729	430.349	0	246.359	963.608	0	0	0	0	0.00460503	0.0268509
3.69441	0.849035	0.564895	0.270137	3386.66	16459.3	6.23694	0	99223.6	0	76602.2	0	1687.09	3255.69	40.5401	0	7019.68	0	4057.13	0	59.251	0	0	832.632	0	371.098	0	0	0	1075.87	0	81.0803	0	0	28.0663	0	0	0	0	0	0	0	0	6230.71	0	0	0	0	0.0138143	0.0671382
3.95211	0.81609	0.344764	0.412464	2426.17	1365.89	2694.36	679.827	37334.4	0	0	0	873.172	439.705	53.014	265.07	3764	0	0	0	159.042	0	6.23694	726.604	0	0	0	0	0	6.23694	0	0	0	43.6586	826.395	0	0	0	152.805	0	0	0	0	0	0	0	0	0	0.0410294	0.0230988
7.76401	0.733826	0.498162	0.198358	2600.81	255.715	0	4191.23	0	0	11263.9	0	1097.7	255.715	0	944.897	0	0	1599.78	0	87.3172	0	149.687	0	0	180.871	0	0	0	0	0	0	0	0	0	0	0	0	0	0	826.395	0	0	0	0	0	0	0	0.0909487	0.0089422
4.38672	0.829013	0.674911	0.257989	2738.02	24062.1	6.23694	0	12960.4	0	71381.8	5288.93	1412.67	4272.31	21.8293	0	1977.11	0	4016.59	0	115.383	0	0	56.1325	0	767.144	0	21.8293	0	1144.48	0	820.158	0	0	0	0	0	0	0	0	0	0	0	2048.84	0	0	0	1197.49	0.0179918	0.158115
[truncated: 42 more columns]

## Sheet: Supplementary Data 9c
Supplementary Data 9. (c) MSI features to construct the consensus matrix heat map extracted from Validation cohort ICON
MSI1	MSI2	MSI3	MSI4	MSI5	MSI6	MSI7	MSI8	MSI9	MSI10	MSI11	MSI12	MSI13	MSI14	MSI15	MSI16	MSI17	MSI18	MSI19	MSI20	MSI21	MSI22	MSI23	MSI24	MSI25	MSI26	MSI27	MSI28	MSI29	MSI30	MSI31	MSI32	MSI33	MSI34	MSI35	MSI36	MSI37	MSI38	MSI39	MSI40	MSI41	MSI42	MSI43	MSI44	MSI45	MSI46	MSI47	MSI48	MSI49	MSI50
2.37077	0.823521	0.553448	0.35935	20744.8	1134.1	0	0	2990.64	895.982	0	0	2393.32	369.29	0	0	129.151	260.319	0	0	238.121	0	0	1434.78	66.5932	0	0	0	0	14.1258	52.4674	0	0	0	0	0	0	0	0	0	0	0	0	0	0	0	0	0	0.581382	0.0317837
2.63584	0.850441	0.775847	0.199468	16360	7744.85	13.7711	0	34408.4	0	38176.2	0	2345.21	1071.39	8.26264	0	1440.45	0	1125.1	0	352.54	1.37711	0	1271.07	0	238.24	0	20.6566	0	1247.66	0	359.425	0	0	0	0	0	0	0	0	0	0	0	3727.83	0	0	0	0	0.132877	0.0629041
4.69926	0.779208	0.104763	0.261456	683.166	225.066	653.29	9916.87	24165.8	519.844	0	0	424.24	261.914	28.8802	1094.46	2967.69	453.121	0	0	0.995869	0	48.7976	466.067	1.99174	0	0	0	9.95869	137.43	9.95869	0	0	636.361	2.98761	24.8967	0	0	946.076	293.781	0	0	122.492	0	0	0	0	0	0.0131307	0.00432586
8.35163	0.744139	0.371371	0.273876	4674.87	369.263	29.541	0	0	11336.4	0	0	504.044	223.404	59.082	0	0	2090.03	0	0	9.23157	0	0	0	882.538	0	0	0	0	0	92.3157	0	0	0	0	73.8525	0	0	0	0	0	0	0	0	0	0	0	0	0.192548	0.0152091
3.85372	0.863662	0.658327	0.458658	8079.53	15762.3	53.4058	0	11280.1	0	159901	0	2254.49	4213.33	104.904	0	1642.23	0	6052.02	0	404.358	0	0	171.661	0	1068.12	0	0	0	1634.6	0	1316.07	0	0	11.4441	0	104.904	0	0	0	0	0	0	2899.17	0	0	0	0	0.0338295	0.065998
4.91614	0.768807	0.20567	0.137712	24.7192	3332.15	2.47192	9801.18	9287.02	6088.35	0	0	35.8429	718.094	21.0114	697.083	1007.31	1455.96	0	0	0	0	0	8.65173	9.8877	0	0	0	580.902	342.361	138.428	0	0	3.70789	0	12.3596	0	0	898.544	467.194	0	0	291.687	0	0	0	0	0	0.000589762	0.0794999
3.96138	0.849894	0.591874	0.263293	1674.56	5417.54	0	0	25225.9	294.701	43400.9	2941.5	685.8	1213.23	0	0	2042.25	100.529	1945.85	0	156.99	0	0	71.6096	0	506.776	0	0	0	1031.45	39.9361	227.223	0	0	0	0	0	0	0	0	0	0	93.6433	1192.58	0	0	0	782.197	0.0168917	0.054648
2.39536	0.808713	0.655635	0.175242	6863.4	3475.95	0	0	3182.98	808.716	0	0	1080.32	584.412	0	0	302.124	77.8198	0	0	308.228	0	0	289.917	76.2939	0	0	0	0	96.1304	186.157	0	0	0	0	0	0	0	0	0	0	0	83.9233	0	0	0	0	0	0.334772	0.169545
4.26918	0.823888	0.52882	0.219157	116.016	195.117	86577.5	7885.55	12733.6	24342.2	126649	0	146.777	161.719	5250.59	1636.52	2192.87	2943.46	5327.05	0	0.878906	144.141	1.75781	40.4297	0	42.1875	0	167.871	0	13.1836	0	44.8242	0	2242.09	3782.81	10.5469	12271.3	0	55.3711	0	47.4609	0	13.1836	546.68	0	2017.97	0	0	0.000344565	0.000579495
8.38486	0.794758	0.273521	0.206782	0	0	1465.7	4577.98	0	0	16553.1	15542.7	0	0	480.251	533.266	0	0	2201.67	1300.42	0	0	0	0	0	0	0	0	0	0	0	0	0	130.978	0	0	442.829	0	0	0	567.569	3.11851	0	0	0	0	0	1216.22	0	0
4.2468	0.84492	0.369154	0.323214	1032.83	0	275.421	1870.11	37319.6	0	19150.1	0	353.917	0	93.6433	59.2156	3948.17	0	951.581	0	0	0	0	250.634	0	26.165	0	0	0	0	0	0	0	0	60.5927	0	0	0	395.23	0	0	0	0	1366.09	0	0	0	0	0.0138341	0
5.19059	0.777574	-0.0877479	0.260787	225.425	50.4684	94.2077	28255.6	17536.1	831.046	0	0	296.081	132.9	134.582	1830.32	4861.79	415.523	0	0	0	0	0	191.78	0	0	0	0	0	72.338	0	0	0	31.9633	48.7861	0	0	0	1912.75	0	0	0	45.4215	0	0	0	0	0	0.00336751	0.00075392
1.66164	0.778135	0.528065	0.365004	9639.74	11.4441	0	0	0	747.681	0	0	3219.6	49.5911	11.4441	0	0	183.105	0	0	0	3.8147	0	0	183.105	0	0	0	0	0	0	0	0	0	0	0	0	0	0	0	0	0	0	0	0	0	0	0	0.544612	0.000646552
1.95813	0.902485	0.579695	0.268389	0	92973	127.18	318512	140769	563940	0	0	7.06558	6395.36	112.04	14816.5	4736.97	19939.1	0	0	0	0	0	0	9.08432	0	0	0	1614.99	890.263	4748.07	0	0	14.1312	0	110.021	0	0	10862.8	13490.2	0	0	11685.5	0	0	0	0	0	0	0.0717835
0.610302	0.960811	0.634617	0.70491	0	147.928	175160	3.5368e+06	0	106952	182651	0	13.448	127.756	5039.64	62755.1	0	480.766	0	0	6.724	0	6.724	0	0	0	0	60.516	60.516	0	26.896	0	0	15687.1	0	2840.89	0	0	0	9655.66	15761.1	0	0	0	0	0	0	0	0	3.4998e-05
6.13184	0.776208	0.393233	0.246813	1228.33	602.722	0	18451.7	72.4792	0	10952	0	637.054	450.134	5.72205	2056.12	24.7955	0	1735.69	0	0	0	177.383	0	0	32.4249	0	0	0	0	0	0	0	0	0	0	9.53674	0	17.1661	0	1255.04	0	0	22.8882	0	0	0	0	0.0278186	0.0136501
4.01902	0.744008	0.497276	0.182448	9206.54	1285.4	0	0	7690.43	0	0	0	2312.62	346.069	16.4795	0	1697.39	0	0	0	697.632	5.49316	0	829.468	0	0	0	0	0	0	0	0	0	0	21.9727	0	0	0	0	0	0	0	0	0	0	0	0	0	0.306511	0.0427944
3.73385	0.733991	0.43686	0.240253	7727.67	81.0813	6.23702	0	2694.39	0	0	0	1818.09	121.622	37.4221	0	511.436	0	0	0	43.6592	31.1851	0	1107.07	0	0	0	0	0	3.11851	0	0	0	0	0	0	0	0	0	0	0	0	0	0	0	0	0	0	0.432763	0.00454069
2.8661	0.858186	0.680651	0.227621	5841.06	12954.7	45.7764	6497.19	58111.6	122.07	58480.8	0	773.621	2011.11	144.958	576.782	4817.2	105.286	1309.2	0	880.432	19.8364	16.7847	1223.75	18.3105	15.2588	0	27.4658	0	576.782	16.7847	0	0	7.62939	47.3022	3.05176	45.7764	0	1548.77	0	642.395	0	27.4658	2580.26	0	0	0	0	0.0330142	0.0732212
1.22183	0.917031	0.814698	0.204097	78537.6	860208	749.512	629773	232729	218926	188047	0	4749.76	21507.6	363.77	14628.9	4730.22	10836.2	4492.19	0	14403.1	0	0	4051.51	0	6.10352	0	6.10352	32679.4	13753.7	5172.12	4.88281	0	258.789	4.88281	0	62.2559	0	6054.69	222.168	523.682	0	51.2695	11661.4	0	17.0898	0	0	0.0312967	0.342787
2.28457	0.846954	0.369923	0.223625	131.948	25592.1	213.595	115846	130442	19583.7	0	0	64.1514	3401.48	223.437	4647.7	7265.52	2251.5	0	0	2.18698	0	49.5716	13.4864	6.92544	0	0	15.3089	2699.1	2297.79	986.693	0	0	164.388	64.8804	47.3846	0	0	13288.1	3884.44	0	0	2084.19	0	0	0	0	0	0.000348399	0.067574
2.80411	0.893585	0.646202	0.26426	4910.28	14318.8	5487.06	77633.7	22448.7	0	286847	121591	785.828	885.01	1005.55	4484.56	1739.5	0	11308.3	1336.67	0	0	0	274.658	0	236.511	6.10352	0	985.718	51.8799	0	921.631	0	173.95	0	0	364.685	0	1150.51	0	4280.09	0	0	3222.66	6.10352	0	0	14840.7	0.00780204	0.0227515
11.3226	0.540323	-0.228659	0.195109	0	0	464.534	0	0	171.144	0	0	0	0	268.941	0	0	171.144	0	0	0	0	0	0	0	0	0	0	0	0	0	0	0	0	0	0	0	0	0	0	0	0	0	0	0	0	0	0	0	0
3.72387	0.816482	0.532901	0.117903	1015.96	5327	5287.45	7845.89	18930	10322.8	7920.04	0	367.081	1144.5	1106.19	543.823	2149.34	883.713	229.889	0	53.1464	0	0	205.17	0	0	0	1.23596	171.799	358.429	330.002	0	0	150.787	258.316	243.484	2.47192	0	107.529	0	0	0	105.057	835.51	0	0	0	0	0.0135202	0.0708905
2.1074	0.865919	0.172131	0.294128	459.902	164.965	10632.7	47924.8	18151.1	0	0	0	234.95	114.975	184.96	2162.04	2381.99	0	0	0	0	0	32.4931	52.4888	0	0	0	0	0	0	0	0	0	2319.5	19.9957	0	0	0	2469.47	0	0	0	0	0	0	0	0	0	0.00472765	0.00169579
3.06737	0.842413	0.418003	0.360586	393.677	3.05176	45929	0	1846.31	17111.2	0	0	173.95	19.8364	2388	0	178.528	1942.44	0	0	0	270.081	0	0	16.7847	0	0	18.3105	0	0	7.62939	0	0	0	599.67	2894.59	0	0	0	0	0	0	0	0	0	0	0	0	0.00478327	3.70796e-05
10.1224	0.842553	-0.0555416	0.593516	4.03595	0	0	0	0	0	2760.59	42849.7	22.1977	0	0	0	0	0	595.303	3975.41	0	0	0	0	0	0	6.05393	0	0	0	0	0	0	0	0	0	0	0	0	0	0	0	0	0	0	0	0	712.346	7.17669e-05	0
2.2373	0.907114	0.542082	0.506892	82.3975	6201.17	15.2588	587625	1071.17	3.05176	162137	0	61.0352	2093.51	44.2505	24710.1	592.041	16.7847	8544.92	0	45.7764	0	19.8364	0	0	10.6812	0	0	1339.72	12.207	0	122.07	0	19.8364	0	0	18.3105	0	216.675	16.7847	12284.9	0	0	354.004	0	0	0	0	9.6014e-05	0.00722594
4.2025	0.782477	0.282027	0.267945	1237.03	169.861	254.791	3677.86	14320	365.57	0	0	546.509	51.6968	31.3873	249.252	1755.84	108.932	0	0	0	18.4631	24.0021	360.031	0	0	0	0	0	129.242	3.69263	0	0	145.859	22.1558	0	0	0	1041.32	1.84631	0	0	140.32	0	0	0	0	0	0.0422393	0.00580003
3.21158	0.757202	0.0369887	0.21981	0	0	28740	12236.8	4241.93	0	0	0	0	0	4712.58	2102.63	1155.22	0	0	0	0	0	0	0	0	0	0	0	0	0	0	0	0	2762.76	898.507	0	0	0	599.005	0	0	0	0	0	0	0	0	0	0	0
1.78177	0.840961	0.6596	0.222278	652.724	60585.6	0	28208.5	77923.2	265.8	0	0	420.57	9538.52	5.04684	1036.28	3948.31	87.4785	0	0	99.2545	0	196.827	124.489	0	0	0	8.4114	1485.45	2225.66	171.593	0	0	0	0	0	0	0	7455.86	0	0	0	0	0	0	0	0	0	0.00295026	0.273842
3.02211	0.906566	0.58833	0.462044	398.994	6313.49	29026.8	7815.59	28058.7	0	223343	0	208.298	651.299	2173.93	707.041	2326.49	0	7035.2	0	32.2716	11.7351	0	35.2054	0	346.186	0	0	0	196.563	0	222.967	0	167.225	642.498	0	1915.76	0	733.445	0	950.545	0	0	1499.16	0	0	0	0	0.00119221	0.0188649
1.82913	0.924309	0.654294	0.413445	0	433.35	683636	0	0	453299	18789.7	0	0	292.969	8024.6	0	0	21943.7	0	0	0	0	0	0	0	0	0	16.7847	0	0	489.807	0	0	0	0	26867.7	3512.57	0	0	0	0	0	0	0	0	0	0	0	0	0.000338964
4.18314	0.75267	0.382818	0.169982	1692.37	4373.93	1032.92	1944.72	11823.1	0	0	0	765.437	543.376	77.3849	163.181	1926.21	0	0	0	102.619	0	67.2912	279.258	0	0	0	6.72912	121.124	639.266	0	0	0	62.2443	274.212	0	0	0	723.38	0	0	0	0	0	0	0	0	0	0.0522815	0.135121
2.97258	0.869182	0.742004	0.408021	39053	0	0	0	2145.77	0	9298.32	0	4100.8	0	0	0	414.848	0	967.979	0	0	0	0	338.554	0	758.171	0	0	0	0	0	0	0	0	0	0	0	0	0	0	0	0	0	0	0	0	0	0	0.613483	0
3.61917	0.859365	0.634403	0.220753	6611.25	25203.8	0	8207.92	68588.6	0	80152	0	1337.84	4275.48	0	402.288	4016.64	0	4755.73	0	106.029	0	46.7777	938.672	0	190.229	0	0	18.7111	539.503	0	592.517	0	0	0	0	0	0	2089.4	0	1559.26	0	0	1390.86	0	0	0	0	0.02834	0.108039
1.72494	0.851598	0.565237	0.41613	31679	2950.41	0	0	1768.77	1310.88	0	0	2697.46	882.538	16.6168	0	282.486	352.646	0	0	668.365	12.9242	0	684.982	164.322	0	0	0	0	86.7767	5.53894	0	0	0	0	0	0	0	0	0	0	0	234.482	0	0	0	0	0	0.635011	0.0591414
2.87975	0.892304	0.72221	0.246024	1464.84	138754	164.795	133475	9542.85	80548.1	359564	0	796.509	14530.9	86.9751	9228.52	1811.22	5567.93	10556	0	44.2505	0	0	0	0	184.631	0	1.52588	4055.79	286.865	2908.33	6227.11	0	48.8281	0	4.57764	47.3022	0	0	0	677.49	0	0	1383.97	0	228.882	0	0	0.00174206	0.165013
1.64341	0.880832	0.584474	0.252418	1055.3	11115.9	14651.8	75528.4	152651	0	28782.4	0	450.784	2369.87	938.047	1874.79	6619.74	0	431.241	0	53.4166	0	52.1137	147.221	0	23.4512	0	2.60569	244.934	2253.92	0	0	0	3733.95	475.538	0	22.1483	0	9849.49	0	29.9654	0	0	2416.77	0	0	0	0	0.00303453	0.0319637
2.98549	0.879318	0.718092	0.175482	2654.01	57893	103.959	0	99849.6	18908.3	139317	78972.2	507.565	6096.89	70.3253	0	6506.62	1553.27	6222.26	758.29	287.416	0	0	177.342	0	12.2305	6.11524	0	0	5029.78	1510.46	584.005	0	0	70.3253	0	0	0	0	0	0	0	18.3457	4953.34	0	0	0	4678.16	0.00557819	0.121679
3.51469	0.811907	0.169859	0.255224	826.99	309.943	2.85661	14355.9	13373.2	0	0	0	297.802	122.834	17.8538	901.976	1857.51	0	0	0	3.57077	3.57077	21.4246	320.655	0	0	0	0	0	77.8427	0	0	0	2.85661	7.14154	0	0	0	1743.25	0	0	0	0	0	0	0	0	0	0.0208701	0.00782179
3.04768	0.885204	0.605803	0.158663	99.7009	616.669	26136.4	26465.1	64787.1	50950.9	124526	125210	96.0083	216.019	2110.34	2418.67	4012.04	3613.24	6493.48	1648.76	0	0	0	35.08	0	49.8505	0	0	116.318	55.3894	0	0	0	2150.96	380.341	1.84631	90.4694	0	2300.51	0	651.749	16.6168	1310.88	6030.06	51.6968	132.935	0	6790.74	0.000199266	0.0012325
2.8751	0.89718	0.553985	0.377484	7.41577	61.7981	4350.59	151321	24.7192	746.521	102024	341.125	17.3035	38.3148	102.585	6973.3	17.3035	318.878	4988.34	140.9	0	0	0	0	0	14.8315	0	0	28.4271	0	0	0	0	1208.77	0	0	82.8094	0	27.1912	436.295	5026.66	3.70789	0	0	0	1.23596	0	147.079	2.4883e-05	0.000207359
6.23221	0.837279	0.424433	0.345713	36.6738	0	95449.6	0	0	0	211021	10843.2	189.481	0	5831.13	0	0	0	20091.1	672.352	0	0	0	0	0	67.2352	0	0	0	0	0	0	0	0	0	0	9547.4	73.3475	0	0	0	0	0	0	0	0	0	4009.66	9.20726e-05	0
1.46569	0.910926	0.519356	0.334197	237.007	399238	178759	2.95371e+06	647759	378550	100535	0	124.74	17376.3	6003.14	67363	23647.7	22375.3	6386.71	0	3.11851	0	0	134.096	0	0	0	9820.19	21882.6	3976.1	30573.9	0	0	10503.1	1428.28	1961.54	65.4888	0	53254.8	52796.4	8323.31	0	580.043	0	0	0	0	0	4.4417e-05	0.0748205
1.02579	0.902848	0.574225	0.288206	34194.9	102255	422357	877139	42596.4	78634.6	0	0	3659.06	3872.68	6057.74	26252.7	1438.9	2493.29	0	0	1676.94	1.52588	2294.92	0	250.244	0	0	2337.65	7478.33	1831.05	3326.42	0	0	49586.5	407.41	11586	0	0	7066.35	7122.8	0	0	2067.57	0	0	0	0	0	0.0185964	0.05561
2.0932	0.868526	0.470402	0.26143	571.975	25274.6	0	75208	146786	18737.2	0	0	425.617	4912.26	0	2794.27	6192.47	2020.42	0	0	90.8431	0	26.9165	270.847	0	0	0	0	1781.53	2563.79	247.295	0	0	0	0	0	0	0	9225.62	1349.19	0	0	0	0	0	0	0	0	0.00173127	0.0765016
1.35495	0.94869	0.82761	0.440783	0	0	705561	205701	0	333.248	1.7197e+06	0	0	0	27666.9	9328.5	0	270.004	24451.1	4.86493	0	0	0	0	0	0	0	0	0	0	0	0	0	7775.37	0	203.111	11301.2	0	0	1.21623	12500.4	0	0	0	0	0	0	4.86493	0	0
2.3884	0.843054	0.715939	0.188699	7028.37	32324	2185.09	7193.95	4843.28	0	10065	0	983.144	2808.98	390.301	563.275	634.239	0	527.793	0	705.203	0	8.87047	31.0467	0	551.448	0	10.3489	183.323	938.792	0	1.47841	0	437.61	4.43524	0	0	0	589.886	0	0	0	0	314.902	0	0	0	0	0.0846691	0.389399
1.95981	0.872573	0.140825	0.313226	0	123.978	96206.7	290022	58918	8325.58	0	0	0	286.102	2636.91	13251.3	8344.65	1420.97	0	0	0	0	0	0	0	0	0	0	90.5991	109.673	0	0	0	13203.6	4444.12	238.419	0	0	6017.68	2655.98	0	0	23.8419	0	0	0	0	0	0	0.000221767
1.56535	0.911522	0.770403	0.262205	1490.03	72678.2	88677.5	577168	84937.2	242.371	661400	28858.7	347.031	3971.58	3199.02	12855.3	3258.24	154.236	12337.5	119.808	0	1.37711	55.0843	0	0	221.714	0	174.893	3992.23	3212.79	0	3069.57	0	15036.6	220.337	0	82.6264	0	17424.5	99.1517	26492.8	0	0	862.069	0	0	0	5757.69	0.000855678	0.0417369
2.62066	0.887303	0.683534	0.230158	0	0	69361.9	168654	496.422	4.03595	287606	94836.8	0	0	2637.5	8249.49	171.528	42.3775	8762.06	2492.2	0	0	0	0	0	0	0	0	0	0	0	0	0	12374.2	42.3775	0	7216.29	0	34.3056	2.01798	8937.62	26.2337	0	563.016	0	0	0	7886.25	0	0
2.21903	0.854256	0.397107	0.226985	306.889	2060.54	42435.6	103537	25099.1	0	17215.9	0	131.524	339.77	32.881	3760.76	3541.56	0	1323.46	0	35.6211	0	78.0923	30.1409	0	9.59029	0	0	41.1012	349.36	0	45.2113	0	8597.01	612.408	0	120.564	0	4691.02	0	3651.16	0	0	245.237	0	0	0	0	0.00124788	0.00837864
3.68147	0.826331	0.510515	0.190678	9203.44	63146	61.1524	0	101764	89368.1	0	0	651.273	5161.26	58.0948	0	6476.04	8328.96	0	0	262.955	0	0	1693.92	3.05762	0	0	0	0	6252.83	3892.35	0	0	0	67.2676	9.17286	0	0	0	0	0	0	8888.5	0	0	0	0	0	0.0265203	0.181959
2.44426	0.842433	0.222899	0.244755	6.92276	1616.46	26573	26967.6	0	5205.91	0	0	31.1524	185.184	472.478	3426.76	0	764.965	0	0	0	0	0	0	3.46138	0	0	96.9186	538.244	0	27.691	0	0	2810.64	0	36.3445	0	0	0	635.163	0	0	0	0	0	0	0	0	8.8269e-05	0.0206108
9.72629	0.753454	0.147827	0.186692	391.099	8.26264	79.8722	8067.1	0	10165.8	16252.6	0	180.401	75.7409	110.169	1748.93	0	2135.89	2661.95	0	0	0	0	0	0	78.4951	0	0	1.37711	0	2.75421	0	0	8.26264	0	0	0	0	0	243.748	154.236	0	0	0	0	0	0	0	0.00785833	0.000166021
5.29325	0.751492	0.285829	0.140316	1232.85	0	2028.24	6234.95	773.293	6168.67	0	0	287.223	0	296.061	709.221	203.266	1027.38	0	0	0	4.41882	0	0	119.308	0	0	0	0	0	0	0	0	245.245	0	501.536	0	0	444.091	426.416	0	0	46.3976	0	0	0	0	0	0.0491977	0
4.42612	0.764922	0.225175	0.242186	161.133	281.982	2021.48	684.814	6298.83	0	0	0	82.3975	201.416	228.882	151.978	884.399	0	0	0	1.83105	1.83105	0	60.4248	0	0	0	10.9863	0	60.4248	0	0	0	0	373.535	0	0	0	144.653	0	0	0	0	0	0	0	0	0	0.011631	0.0203542
3.25344	0.839481	0.595262	0.294263	5796.05	28333.3	168.387	0	114751	44.3123	28014.2	0	766.603	6549.36	150.662	0	7697.04	101.918	1865.55	0	545.041	0	0	584.922	0	0	0	0	0	3172.76	0	75.3309	0	0	0	0	0	0	0	0	0	0	101.918	2871.44	0	0	0	0	0.025638	0.125328
1.82829	0.892427	0.712069	0.177125	0	6480.48	39190.9	77351.9	34859.8	11809.2	83328.7	0	0	803.644	1756.47	2701.27	2476.7	975.28	1203.06	0	0	0	0	0	0	0	0	433.101	348.085	110.681	316.004	67.3713	0	3314.03	527.742	6.41632	853.37	0	3448.77	939.99	1531.9	0	184.469	1573.6	0	0	0	0	0	0.0215897
9.8024	0.652087	0.164352	0.145899	0	0	1002.61	4521.04	83.551	27.8503	5022.34	0	0	0	492.023	1355.38	97.4762	106.76	1151.15	0	0	0	0	0	0	0	0	0	0	0	0	0	0	473.456	0	0	0	0	0	13.9252	580.215	0	0	78.9093	0	0	0	0	0	0
1.94354	0.900023	0.711156	0.339473	16301.3	26152.4	84887	650936	21081.5	121.702	1.05418e+06	0	2386.71	2599.69	5226.42	18863.8	892.48	118.321	17998.4	0	0	3.38061	486.807	351.583	0	1538.18	0	13.5224	1494.23	236.642	30.4255	791.062	0	10300.7	152.127	0	3242	0	453.001	104.799	69667.5	0	0	6311.59	0	57.4703	0	0	0.00761635	0.012219
6.13426	0.786538	0.428931	0.215125	626.248	1041.14	297.468	9331.1	430.546	0	10247	0	90.0232	532.311	15.6562	1123.33	43.0546	0	1287.72	0	0	0	58.7108	0	0	101.765	0	0	117.422	0	0	0	0	320.952	0	0	23.4843	0	86.1091	0	360.093	0	0	129.164	0	0	0	0	0.0204971	0.0340764
3.32023	0.842139	0.173703	0.385666	323.088	1157.48	0	10709.8	46111.1	1577.89	0	0	239.352	565.157	0	569.603	3898.54	327.534	0	0	1.23505	0	38.7804	90.8993	0.247009	0	0	0	24.4539	283.072	0	0	0	0	0	0	0	0	2315.46	2.47009	0	0	214.157	0	0	0	0	0	0.00419478	0.0150281
2.68465	0.876867	0.699441	0.164504	5610.94	18634.7	6277.84	49549.4	16595.6	8926.2	51088.4	0	1195.93	2625.92	0	2513.7	567.506	628.425	2369.42	0	147.488	0	12.825	16.0313	89.775	519.413	0	0	920.194	153.9	448.875	25.65	0	397.575	214.819	76.95	9.61875	0	609.188	503.381	564.3	0	484.144	1109.36	0	51.3	0	0	0.029657	0.0984951
2.22195	0.907421	0.732308	0.219047	160.911	0	18521.7	63725.9	10718.4	0	100002	106442	172.768	0	1435.5	3075.09	695.305	0	3505.32	1006.12	0	0	4.2345	50.814	0	119.413	0	0	0	0	0	0	0	1434.65	465.795	0	466.642	0	271.008	0	3401.15	663.97	0	1227.16	0	0	0	4383.56	0.00046732	0
2.11911	0.911331	0.561227	0.49242	30.6068	5628.99	328668	0	906.227	1.00331e+06	0	0	51.8985	930.181	6911.81	0	275.461	30576.2	0	0	0	29.9414	0	0	25.9492	0	0	365.951	0	0	1969.48	0	0	0	318.045	43406.4	0	0	0	0	0	0	81.1746	0	0	0	0	0	2.02905e-05	0.00373169
2.90974	0.873295	0.668501	0.242568	145.489	0	45493.4	64048.9	0	0	186853	62610.8	41.9681	0	5495.02	4068.11	0	0	6938.72	19.5851	0	0	0	0	0	81.1383	0	0	0	0	0	0	0	1407.33	0	0	3181.18	0	0	0	8597.86	2277.47	0	0	0	0	0	4680.84	0.000336213	0
2.87269	0.85132	0.538842	0.232489	106.812	32803.3	61.0352	44601.4	26562.5	123770	0	0	123.596	3794.86	56.4575	2658.08	1446.53	6211.85	0	0	115.967	0	0	25.9399	42.7246	0	0	30.5176	198.364	2976.99	2999.88	0	0	22.8882	1.52588	10.6812	0	0	2587.89	3019.71	0	0	3825.38	0	0	0	0	0	0.00037061	0.11382
3.39089	0.843046	0.396815	0.3567	16992.2	90938.7	12.2246	73066.4	610276	647.903	35585.8	0	8172.14	8422.74	61.1229	2671.07	49045	330.064	3924.09	0	61.1229	0	0	5281.02	0	6.11229	0	0	1619.76	15678	0	0	0	0	73.3475	0	0	0	12016.8	0	892.395	0	0	3208.95	0	0	0	0	0.0161761	0.0865715
1.46553	0.9102	0.542866	0.485235	3500.27	27010	0	363711	42168.6	82.6836	26017.8	0	1526.2	3655.3	13.7806	11083	2187.67	117.135	1357.39	0	13.7806	0	547.779	502.992	0	110.245	0	13.7806	3589.84	0	17.2257	96.4642	0	0	0	0	0	0	4371.89	31.0063	2769.9	0	0	1316.05	0	0	0	0	0.0066151	0.0510457
12.2938	0.829253	-0.10625	0.671167	0	0	0	0	0	0	0	5990.69	0	0	0	0	0	0	0	712.18	0	0	0	0	0	0	0	0	0	0	0	0	0	0	0	0	0	0	0	0	0	0	0	0	0	0	0	0	0	0
2.39956	0.85044	0.163418	0.36884	0	574.556	453642	90376.4	23263.4	35500.2	0	0	0	220.043	29754.6	6252.88	3765.17	11216.1	0	0	0	0	0	0	0	0	0	0	0	0	134.47	0	0	26771.8	4083.01	1381.38	0	0	110.021	201.706	0	0	24.4492	0	0	0	0	0	0	0.000745027
2.56783	0.871054	0.652229	0.198977	1743.53	23528	393851	54927.7	196977	221519	700980	0	1020.29	4502.51	12443.6	2860.68	12340.3	20693.1	9736.33	0	67.804	171.124	67.804	316.418	255.072	736.157	0	1590.16	98.4772	3322.39	2752.52	881.451	0	0	22443.1	3622.67	20255.6	0	6360.66	6317.07	5424.32	0	5067.54	26183.6	0	24.2157	0	0	0.000902152	0.012174
4.54377	0.8587	0.542644	0.155491	3.05176	598.145	32595.8	96225	0	38922.1	96069.3	88989.3	10.6812	254.822	2894.59	6587.22	0	4336.55	6034.85	4655.46	10.6812	0	0	0	0	0	0	0	36.6211	0	0	3.05176	0	2107.24	0	765.991	4255.68	117.493	0	846.863	1271.06	238.037	0	0	0	184.631	0	5975.34	7.02237e-06	0.00137639
5.10606	0.768467	0.597534	0.196364	3283	1987.58	0	0	7905.87	0	17659.6	0	1050.94	539.758	15.8752	0	996.965	0	1092.22	0	130.177	0	0	330.205	0	184.153	0	0	0	431.807	0	390.531	0	0	9.52515	0	0	0	0	0	0	0	0	2162.21	0	0	0	0	0.0721462	0.0436785
1.48548	0.900631	0.514574	0.417161	1921.11	12551.8	85481.5	515940	28437.3	7825.71	47160.1	0	829.389	2835.26	1174.46	18938.7	3311.5	1594.2	468.171	0	104.935	0	631.627	0	16.1438	0	0	0	3670.7	748.669	66.5932	153.366	0	9250.41	20.1798	0	0	0	6138.69	1337.92	7107.31	0	40.3595	0	0	0	0	0	0.00235374	0.0153785
1.80467	0.870474	0.247841	0.282003	314.331	396.729	18908.7	75994.9	33145.1	70.1904	0	0	228.882	219.727	1036.07	3324.89	2636.72	76.2939	0	0	6.10352	0	1.52588	205.994	0	0	0	50.354	144.958	61.0352	0	0	0	5000.31	28.9917	36.6211	0	0	3143.31	48.8281	0	0	0	0	0	0	0	0	0.00194836	0.00245909
4.67108	0.783691	0.0609437	0.255656	160.217	7.62939	2643.59	3414.15	17044.1	1617.43	0	0	137.329	22.8882	120.163	440.598	2254.49	370.026	0	0	0	0	3.8147	110.626	0	0	0	0	0	0	30.5176	0	0	333.786	381.47	0	0	0	1178.74	0	0	0	26.7029	0	0	0	0	0	0.0044867	0.000213652
4.01902	0.858774	0.559261	0.247935	1107.79	10819.4	26542.6	7761.9	22565.6	19803.6	145397	13293.5	468.964	2677.15	1069.02	36.9263	2001.4	2182.34	6524.87	334.183	14.7705	1.84631	0	0	0	125.549	245.56	0	0	483.734	819.763	1050.55	12.9242	1689.38	5.53894	1.84631	3111.04	0	0	0	9.23157	0	1920.17	1820.47	20.3094	12.9242	0	2931.95	0.00361507	0.0353072
3.70231	0.880675	0.577119	0.27733	0	36255.7	8362.03	39533.7	0	47144.5	367656	137678	0	5892.12	1362.05	5156.08	0	5118.14	19212.9	386.99	0	0	0	0	0	0	0	0	7.58805	0	1009.21	2462.32	22.7641	26.5582	0	0	1206.5	0	0	1058.53	2325.74	0	0	0	0	3763.67	0	13188	0	0.0476404
2.6097	0.818201	0.60021	0.192011	7177.73	14642.3	0	8410.64	31427	0	0	0	1254.27	2598.57	0	683.594	2580.26	0	0	0	848.389	0	0	546.265	0	0	0	0	187.683	1242.07	0	0	0	0	0	0	0	0	1374.82	0	0	0	0	0	0	0	0	0	0.0851557	0.173715
5.83675	0.680817	0.207603	0.099175	0	307.227	384.033	1624.76	1048.71	0	620.361	0	0	85.6689	42.8345	350.061	394.373	0	69.4214	0	0	0	0	0	0	0	0	0	8.8623	0	0	0	0	98.9624	29.541	0	0	0	416.528	0	88.623	0	0	96.0083	0	0	0	0	0	0.0418175
4.23377	0.818103	0.497898	0.183021	8883.67	3671.26	4122.92	0	28616.3	24899.3	0	0	1069.64	750.732	683.594	0	1945.5	2780.15	0	0	15.2588	4.57764	0	695.801	97.6562	0	0	103.76	0	285.339	715.637	0	0	0	741.577	703.43	0	0	0	0	0	0	784.302	0	0	0	0	0	0.0955774	0.0394983
1.26939	0.94909	0.742014	0.325657	27874	528.466	79020.9	60626.2	229075	299.803	1.31316e+06	1.17353e+06	4168.02	351.887	157.523	3842.81	9537.79	114.332	22821.8	2416.21	31.7588	0	0	633.905	0	4197.24	26.6774	0	0	78.7617	1.27035	166.416	20.3256	83.8431	0	0	7036.47	288.37	2093.54	38.1105	682.178	43.1919	0	13331.1	11.4332	13.9739	0	45921.9	0.00893301	0.000169362
2.1477	0.865092	0.118282	0.344108	70.3125	346.875	3316.41	39417.2	14085.9	175.781	0	0	43.3594	216.797	107.812	1666.41	1601.95	87.8906	0	0	0	0	18.75	17.5781	0	0	0	0	90.2344	96.0938	0	0	0	1361.72	126.562	0	0	0	1809.38	55.0781	0	0	0	0	0	0	0	0	0.000976404	0.00481692
2.42116	0.908678	0.728696	0.42037	1.75781	0	179520	0	52.7344	14.0625	105358	0	7.03125	0	10246.3	0	24.6094	59.7656	4974.61	0	0	0	0	0	0	5.27344	0	0	0	0	0	0	0	0	0	59.7656	3139.45	0	0	0	0	0	0	49.2188	0	0	0	0	5.45771e-06	0
11.9119	0.643686	0.153114	0.234999	0	0	1748.09	0	464.528	0	9229.45	0	0	0	1051.3	0	336.172	0	1839.78	0	0	0	0	0	0	0	0	0	0	0	0	0	0	0	262.825	0	751.803	0	0	0	0	0	0	305.611	0	0	0	0	0	0
0.765129	0.93804	0.802815	0.533615	22053	3.07002e+06	0	3584.04	741376	113461	0	0	1741.03	85995.1	0	524.493	9979.94	5040.96	0	0	1901.29	0	0	492.927	3474.77	0	0	0	713.894	46660.5	21242	0	0	0	0	0	0	0	53.4206	0	0	0	12362	0	0	0	0	0	0.00509207	0.708871
1.80325	0.925828	0.673696	0.338906	0	73.1689	418736	84318.3	0	653155	1.57301e+06	0	0	144.36	9628.64	2052.69	0	23267.7	14873.1	0	0	0	0	0	0	0	0	3.95508	54.3823	0	88.0005	63.2812	0	5401.65	0	18740.1	47672.5	0	0	14598.2	3652.51	0	0	0	0	5109.96	0	0	0	2.42282e-05
3.0135	0.856732	0.397149	0.230357	80.7494	7913.44	0	14844.4	35422.1	9871.62	0	0	211.967	888.244	23.5519	1066.57	2203.79	1029.56	0	0	3.36456	0	0	215.332	0	0	0	0	208.603	252.342	262.436	0	0	30.281	0	0	0	0	1043.01	598.892	0	0	269.165	0	0	0	0	0	0.000952835	0.0933778
1.52224	0.894198	0.30475	0.354331	1269.79	2469.81	11651.4	152030	68312.8	0	0	0	734.896	1125.6	41.8612	3651.22	5046.6	0	0	0	6.97686	0	520.939	165.119	0	0	0	9.30248	646.522	281.4	0	0	0	2841.91	339.541	0	0	0	7623.38	0	0	0	0	0	0	0	0	0	0.00450592	0.00876426
1.48711	0.886367	0.491551	0.298165	5579.13	22830.7	10387	115528	33024.9	153.259	0	0	97.641	1114.84	16.0675	4894.41	1929.34	75.3937	0	0	678.543	0	118.652	81.5735	0	0	0	1.23596	2610.35	1549.9	7.41577	0	0	1427.54	13.5956	0	0	0	4464.29	129.776	0	0	0	0	0	0	0	0	0.0246947	0.101055
3.35759	0.848359	0.334025	0.505345	1920.38	1611.22	0	1720.7	42978.1	424.149	0	0	534.662	380.082	2.75421	188.319	3037.55	105.004	0	0	97.0861	0	0.344277	678.225	0	0	0	0	9.63975	674.094	1.37711	0	0	0	2.75421	0	0	0	397.296	0	0	0	45.1003	0	0	0	0	0	0.0315006	0.0264293
3.00616	0.876523	0.575292	0.298685	0	186.157	133133	103.76	0	94412.2	29940.8	0	0	105.286	6370.54	88.501	0	8181.76	0	0	0	0	0	0	0	0	0	25.9399	0	0	97.6562	0	0	1.52588	0	5485.53	3384.4	0	0	1.52588	0	0	0	0	0	0	0	0	0	0.000609829
1.90629	0.908954	0.680175	0.20739	1.44751	173.701	81933.4	119563	0	59246.6	76571.8	0	5.79004	119.42	2418.79	5082.93	0	3600.68	976.345	0	0	0	4.34253	0	0	0	0	0	13.7513	0	81.0605	0	0	2045.33	0	2507.81	1830.38	0	0	2017.83	2359.44	0	0	0	0	0	0	0	3.77331e-06	0.000452798
2.9217	0.817184	0.498511	0.224102	1539.23	3349.01	60.4136	6301.4	15720.7	157.601	0	0	732.843	606.763	11.82	216.701	1287.07	57.7869	0	0	45.9669	0	263.981	451.789	2.62668	0	0	0	101.127	194.374	0	0	0	0	64.3536	0	0	0	899.637	34.1468	0	0	0	0	0	0	0	0	0.041522	0.0903422
3.05821	0.797722	0.143458	0.175595	153.757	498.986	7307.82	15442.4	8793.17	345.228	0	0	168.263	233.537	53.67	1554.98	1372.21	116.043	0	0	8.70324	0	81.2302	71.0764	4.35162	0	0	0	179.867	42.0656	0	0	0	1369.31	100.087	0	0	0	1795.77	81.2302	0	0	21.7581	0	0	0	0	0	0.00326797	0.0106055
1.89622	0.882529	0.63228	0.26802	2007.82	93588.2	0	29081.8	262893	83562.9	0	0	486.119	8674.4	5.50843	477.856	5581.42	4894.24	0	0	336.014	0	0	184.532	4.13132	0	0	0	1101.69	5782.47	5819.66	0	0	0	5.50843	0	0	0	3581.86	3853.15	0	0	7308.31	0	0	0	0	0	0.00353909	0.164963
3.15694	0.888783	0.527237	0.443173	2602.29	9951.57	23.6865	0	40289.7	2079.03	309401	35422.1	1478.79	2558.68	66.2146	0	5515.19	717.594	9013.8	59.7546	49.5264	0	0	287.468	2.69165	1423.88	12.3816	1.07666	0	398.364	0	1416.35	0	0	45.2197	0	10.2283	0	0	0	0	0	123.278	5209.96	0	1.61499	0	8231.07	0.00550148	0.0210386
1.41972	0.93821	0.716496	0.424984	91.4653	2957.38	20779.6	980501	33754.1	836.738	540113	0	54.2017	872.308	108.403	16099.6	2220.57	155.83	12667.9	0	0	0	38.9574	0	0	18.6318	0	0	59.2831	133.81	0	692.765	0	3362.2	0	0	59.2831	0	4378.48	155.83	26116.7	0	0	3172.49	0	16.938	0	0	5.31836e-05	0.0017196
5.40097	0.815898	0.524558	0.271059	588.636	3537.88	157.779	0	4278.23	0	31470.8	7646.2	191.155	1210.65	75.8551	0	582.567	0	2236.21	175.984	100.129	0	0	51.5815	0	136.539	0	3.0342	0	260.942	0	688.765	0	0	103.163	0	0	0	0	0	0	0	0	961.843	0	0	0	1231.89	0.00924074	0.0555397
2.25295	0.857618	0.576134	0.248723	5673.12	11627.3	0	18099.5	45885.5	0	0	0	1058.22	1301.92	0	443.487	3321.76	0	0	0	513.742	0	226.134	327.127	0	0	0	0	195.398	957.229	0	0	0	0	0	0	0	0	2568.71	0	0	0	0	0	0	0	0	0	0.0550185	0.112762
2.2811	0.908311	0.594865	0.40025	70.1904	1116.94	196936	0	0	141760	0	0	67.1387	276.184	5574.04	0	0	8868.41	0	0	0	70.1904	0	0	0	0	0	201.416	0	0	273.132	0	0	0	0	7020.57	0	0	0	0	0	0	0	0	0	0	0	0	0.000182509	0.00290428
3.08992	0.871249	0.662585	0.310175	1177.58	27514.4	0	7163.6	53253.7	0	144473	0	757.633	3968.55	8.65867	750.418	3070.94	0	4884.93	0	124.108	0	1.44311	389.64	0	228.012	0	0	44.7364	4309.13	0	774.951	0	0	0	0	2.88622	0	594.562	0	0	0	0	4384.17	0	0	0	0	0.00417327	0.0975093
3.30512	0.838885	0.0124497	0.30987	0	26.9165	4818.05	24631.9	5215.07	1672.19	0	0	0	63.9266	40.3747	2087.71	785.625	558.517	0	0	0	0	0	0	0	0	0	0	55.5152	15.1405	0	0	0	937.03	99.2545	0	0	0	116.077	353.279	0	0	0	0	0	0	0	0	0	0.000577742
2.62668	0.889065	0.578502	0.240954	871.233	1295.18	17912.8	192175	50286.5	23923.9	161902	0	211.002	242.117	438.534	10718.3	2679.82	4001.26	5000.84	0	0	0	19.4472	162.384	19.4472	0	0	0	135.158	3.88943	2.91708	47.6456	0	2425.06	2060.43	0	266.426	0	2740.11	3245.73	834.284	0	66.1204	4115.02	0	11.6683	0	0	0.00165237	0.00245643
2.37455	0.86205	0.467305	0.251461	4930.04	8237.86	0	48245.6	63358	4280.05	0	0	1271.07	1717.25	0	1941.72	3343.62	749.146	0	0	162.499	0	599.042	1200.84	0	0	0	0	209.32	1109.95	141.842	0	0	0	0	0	0	0	3163.22	0	0	0	370.442	0	0	0	0	0	0.0306192	0.0511632
4.41359	0.76411	0.0186729	0.230283	156.595	64.5752	14.5294	9021.15	12214.4	69.4183	0	0	227.628	43.5883	13.7222	741.808	2108.38	71.0327	0	0	0	0	25.0229	139.644	0	0	0	0	23.4085	23.4085	0	0	0	10.4935	0	0	0	0	2261.75	37.1307	0	0	9.68628	0	0	0	0	0	0.00474328	0.00195599
3.16179	0.842404	0.0344882	0.369398	24.5326	0	1312.49	36079.3	9923.43	1606.88	0	0	63.3759	0	67.4646	3076.8	1249.12	363.9	0	0	0	0	20.4438	38.8433	0	0	0	0	0	0	0	0	0	599.004	0	0	0	0	629.67	515.184	0	0	0	0	0	0	0	0	0.000394451	0
3.95482	0.776961	0.00374495	0.1763	11.4441	434.875	6755.83	18665.3	12981.4	625.61	0	0	70.5719	116.348	291.824	1819.61	2609.25	230.789	0	0	0	0	15.2588	40.0543	0	0	0	0	28.6102	0	0	0	0	1968.38	976.562	62.9425	0	0	835.419	211.716	0	0	28.6102	0	0	0	0	0	0.000197018	0.0074867
4.62575	0.72529	0.278638	0.101985	635.132	3482.15	550.201	4080.35	5531.56	1266.57	0	0	156.937	633.286	108.932	480.042	978.546	367.416	0	0	14.7705	5.53894	1.84631	42.4652	0	0	0	11.0779	107.086	548.355	180.939	0	0	230.789	68.3136	0	0	0	1046.86	20.3094	0	0	158.783	0	0	0	0	0	0.0245504	0.134599
0.459297	0.956317	0.470887	0.745303	0	138588	2.25707e+06	15197.4	0	6305.88	25052.9	0	0	896.072	37392.8	1582.03	0	968.994	1721.69	0	0	0	0	0	0	0	0	38596.6	3.70789	0	922.028	0	0	2752.49	0	1757.54	2829.12	0	0	12.3596	0	0	0	0	0	0	0	0	0	0.0528744
3.4018	0.797254	0.310209	0.226945	197.008	1127.7	0	5808.33	8349.05	0	0	0	169.834	407.602	13.5867	563.849	876.344	0	0	0	3.39668	0	33.9668	112.091	0	0	0	0	27.1735	146.057	0	0	0	10.19	3.39668	0	0	0	838.981	0	0	0	0	0	0	0	0	0	0.00899783	0.0515048
4.14832	0.819254	0.366576	0.315093	380.341	23547.9	1580.44	0	73564.5	8463.5	0	0	241.867	3118.42	413.574	0	7767.44	1201.95	0	0	12.9242	1.84631	0	201.248	48.0042	0	0	0	0	2130.65	790.222	0	0	0	86.7767	0	0	0	0	0	0	0	323.105	0	0	0	0	0	0.0027126	0.167944
2.6201	0.829693	0.364838	0.242264	2772.66	2193.75	1680.47	23896.9	36850.8	0	0	0	576.562	733.594	18.75	1251.56	2955.47	0	0	0	28.125	0	112.5	522.656	0	0	0	0	28.125	775.781	0	0	0	964.453	55.0781	0	0	0	3680.86	0	0	0	0	0	0	0	0	0	0.0305353	0.0241598
1.56684	0.916373	0.603059	0.440434	315.464	4251.9	72584.1	467367	6.85791	562.349	99912.9	0	414.904	572.635	85.7239	14689.6	48.0054	236.598	3984.45	0	44.5764	0	277.745	0	0	99.4397	0	6.85791	1570.46	0	27.4316	0	0	9059.3	0	0	888.099	0	24.0027	178.306	10149.7	0	0	3.42896	0	10.2869	0	0	0.000432294	0.00582657
3.30674	0.850741	0.547731	0.211696	71.6096	7141.68	0	36945	6128.13	4883.22	21846.4	0	128.071	917.154	4.13132	2087.69	276.799	746.392	1262.81	0	11.0169	0	5.50843	5.50843	0	119.808	0	5.50843	722.981	121.185	323.62	55.0843	0	1.37711	0	0	0	0	683.045	937.81	502.644	0	196.926	652.749	0	17.9024	0	0	0.000741396	0.0739399
2.40152	0.86435	0.69161	0.158393	60.5393	132177	3700.97	264888	83875.2	146747	288199	0	74.6651	14896.7	674.004	15225.6	5797.65	7313.15	4784.62	0	26.2337	0	0	0	0	0	0	0	2730.32	4142.91	10885	131.169	0	768.849	56.5034	113.007	94.8449	0	4576.77	17390.9	8303.98	0	137.222	6074.11	0	0	0	0	5.36675e-05	0.117174
8.35115	0.800576	0.0978446	0.46038	0	0	424.118	0	2869.03	0	23363.9	0	31.1851	0	106.029	0	910.605	0	2401.25	0	0	0	0	9.35554	0	9.35554	0	0	0	0	0	0	0	0	24.9481	0	143.452	0	0	0	0	0	0	601.873	0	0	0	0	0	0
10.7017	0.689244	0.122623	0.190329	3410.66	24.4492	110.021	317.839	38324.1	0	26991.9	0	1907.04	165.032	183.369	366.738	8331.06	0	7359.2	0	61.1229	0	0	1002.42	0	122.246	0	0	0	30.5615	0	12.2246	0	0	97.7967	0	0	0	391.187	0	0	0	0	2432.69	0	0	0	0	0.0298907	0.00021427
1.50884	0.896868	0.510215	0.267685	3284.7	31392.1	10525.6	179539	156787	14056.5	0	0	828.17	3295.89	16.7872	4429.03	6748.46	735.84	0	0	142.691	0	791.797	458.851	0	0	0	19.5851	1387.74	2934.97	422.478	0	0	1544.42	2.79787	0	0	0	10108.7	1787.84	0	0	321.755	0	0	0	0	0	0.00702548	0.067143
4.13319	0.800792	0.233513	0.228785	2008.33	230.771	2887.76	9654.97	31147.9	4228.73	0	0	742.21	143.452	0	826.411	3383.61	873.189	0	0	0	0	49.8965	564.454	3.11853	0	0	0	0	149.689	0	0	0	826.411	177.756	0	0	0	2114.36	0	0	0	233.89	0	0	0	0	0	0.0285537	0.00328101
3.68903	0.809608	0.205243	0.244071	129.242	81.2378	2695.62	24533.8	7285.55	177.246	3652.01	0	125.549	55.3894	72.0062	1776.15	1033.94	57.2357	594.513	0	0	0	46.1578	79.3915	3.69263	0	0	0	0	55.3894	0	0	0	1417.97	35.08	0	3.69263	0	1142.87	0	727.448	0	101.547	29.541	0	0	0	0	0.00242617	0.00152502
7.6236	0.813356	0.428857	0.391066	2272.23	567.368	1063.13	0	0	0	28266.5	2657.82	919.908	170.761	0	0	0	0	2796.91	119.808	0	0	0	0	0	498.513	0	0	0	0	0	187.287	0	0	0	0	389.721	1.37711	0	0	0	0	0	0	0	0	0	559.106	0.0492743	0.0123036
4.56441	0.795186	0.0640892	0.437146	0	0	2897.23	0	19674.3	0	0	0	3.30734	0	605.243	0	2414.36	0	0	0	0	0	0	5.51223	0	0	0	0	0	0	0	0	0	0	995.509	0	0	0	0	0	0	0	0	0	0	0	0	0	0	0
7.13586	0.633327	0.204565	0.092863	2260.21	782.012	867.843	0	3967.28	658.035	0	0	510.215	343.322	329.017	0	972.747	286.102	0	0	100.136	143.051	0	786.781	128.746	0	0	19.0735	0	133.514	185.966	0	0	0	205.04	0	0	0	0	0	0	0	152.588	0	0	0	0	0	0.13196	0.045657
1.84803	0.915229	0.653933	0.378095	0	3.52783	245001	17880.8	0	310804	0	0	0	45.8618	5410.37	1273.55	0	11141.3	0	0	0	0	0	0	0	0	0	25.1358	0.881958	0	23.3719	0	0	2035.12	0	11957.1	0	0	0	4033.63	0	0	0	0	0	0	0	0	0	5.46458e-06
4.4561	0.83348	0.530503	0.205251	1235.86	244.297	3.5926	41871.8	1160.41	0	58171.4	37654.1	680.798	154.482	14.3704	3098.62	346.686	0	4255.44	740.076	0	0	294.593	0	0	418.538	0	0	125.741	0	0	79.0373	0	0	0	0	10.7778	0	0	0	5940.37	546.076	0	373.631	1.7963	0	0	3134.55	0.00683652	0.00135141
5.85326	0.787252	0.58066	0.183544	13478.2	224.533	5488.58	0	13790.1	0	34353.5	0	2020.8	140.333	558.214	0	1556.14	0	2460.51	0	121.622	773.391	0	1758.84	0	1730.77	0	0	0	0	0	12.474	0	0	592.517	0	445.947	0	0	0	0	0	0	1213.1	0	0	0	0	0.143226	0.002386
2.61999	0.827644	0.618784	0.203076	7617.05	1033.04	0	8741.63	16986.4	0	0	0	1490.72	75.1898	0	1098.42	1023.23	0	0	0	277.875	0	137.303	572.096	0	0	0	0	0	470.753	0	0	0	0	0	0	0	0	823.819	0	0	0	0	0	0	0	0	0	0.164455	0.0223038
0.214806	0.896347	-0.109248	0.64743	75743.5	134.47	0	0	0	0	0	0	9510.73	134.47	0	0	0	0	0	0	220.043	0	0	0	0	0	0	0	0	0	0	0	0	0	0	0	0	0	0	0	0	0	0	0	0	0	0	0	0.792226	0.00140647
4.79226	0.741222	0.457961	0.154205	4580.69	756.836	51.8799	827.026	7742.31	1266.48	0	0	921.631	132.751	65.6128	99.1821	811.768	279.236	0	0	18.3105	10.6812	164.795	1057.43	57.9834	0	0	0	1.52588	73.2422	152.588	0	0	15.2588	76.2939	0	0	0	466.919	0	0	0	50.354	0	0	0	0	0	0.189784	0.0313567
[truncated: 42 more columns]
