# Supplementary material for: Enhancing NSCLC recurrence prediction with PET/CT habitat imaging, ctDNA, and integrative radiogenomics-blood insights
Source: Nat Commun. 2024 Apr 11;15:3152. doi: 10.1038/s41467-024-47512-0 (PMC11009351; doi:10.1038/s41467-024-47512-0)
Supplement: Supplementary file 14 — Supplementary Data 10 [file 41467_2024_47512_MOESM14_ESM.xlsx]

## Sheet: Supplementary Data 10a
Supplementary Data 10. (a) Discovery cohort data for recurrence-free survival analysis using classical radiomics approach
Patient_num	Groups	RFS	RFS_events	risk
0	High-risk	13.4	1	0.562339
1	Low-risk	90.7333	0	-0.633122
2	High-risk	8	1	0.0514606
3	Low-risk	99.4	0	-0.511606
4	High-risk	35.6	1	0.35714
5	High-risk	30.3	1	0.917225
6	High-risk	39.1667	0	0.325781
7	High-risk	148.2	0	0.570994
8	High-risk	4.23333	1	0.719116
9	High-risk	105	1	0.36093
10	High-risk	2.73333	1	1.02326
11	High-risk	109.667	0	0.0427191
12	High-risk	10.7	1	0.0181506
13	High-risk	37.5	1	0.373652
14	High-risk	28.1333	1	0.0296985
15	High-risk	0	1	0.91363
16	High-risk	8.66667	1	0.982178
17	High-risk	14.1667	1	0.811169
18	High-risk	36.1667	0	0.426742
19	High-risk	115.233	0	0.284137
20	Low-risk	120.2	0	-0.112049
21	High-risk	131.2	0	0.0947179
22	High-risk	9.13333	1	0.440054
23	High-risk	27.5333	1	1.01061
24	Low-risk	29.9	1	-0.462993
25	High-risk	17.4667	1	0.0476469
26	High-risk	35.2	0	0.312631
27	High-risk	121.567	0	0.110421
28	High-risk	119.5	0	-0.0572708
29	High-risk	61.1333	1	0.0497584
30	High-risk	124.033	0	0.144945
31	High-risk	117.8	0	0.848024
32	Low-risk	97.5667	0	-0.289105
33	High-risk	71.2667	0	0.540795
34	High-risk	112.233	0	0.214372
35	High-risk	43.0333	1	0.339806
36	High-risk	10.1	1	1.0969
37	High-risk	53.1	1	0.260377
38	High-risk	0.466667	0	0.450578
39	High-risk	46.7	1	0.480333
40	High-risk	109.033	0	0.457312
41	Low-risk	87.3667	0	-0.214247
42	Low-risk	14.4667	1	-0.469714
43	High-risk	7.9	1	1.27419
44	High-risk	1.26667	1	0.37199
45	High-risk	65.5	0	0.518803
46	Low-risk	108.033	0	-0.192415
47	High-risk	22.2667	1	0.429167
48	High-risk	60.5333	0	0.519779
49	High-risk	1.13333	0	0.462409
50	High-risk	7.2	1	0.384302
51	High-risk	31.6333	1	0.277098
52	High-risk	16.6667	0	0.0676444
53	High-risk	0	1	5.28865
54	High-risk	9.03333	1	0.610762
55	High-risk	48.5667	0	0.0130459
56	High-risk	1.93333	1	3.46081
57	High-risk	12	1	0.107173
58	High-risk	107.867	0	0.0276493
59	High-risk	26.1333	1	0.489972
60	Low-risk	15.3667	1	-0.282822
61	High-risk	29.8667	1	0.0777032
62	High-risk	25.7333	1	1.03053
63	High-risk	36.7667	0	1.16811
64	High-risk	4.6	1	3.23297
65	High-risk	101.833	0	1.20838
66	High-risk	5.23333	1	0.582835
67	High-risk	110.667	0	0.0351644
68	High-risk	1.1	0	0.00210244
69	High-risk	92.2667	1	0.615128
70	Low-risk	15.3333	1	-0.150302
71	Low-risk	26.3	0	-0.772387
72	Low-risk	10.0667	1	-0.105937
73	High-risk	119.867	0	0.1281
74	High-risk	94.5333	1	0.188576
75	Low-risk	49.8333	0	-0.56449
76	Low-risk	26.0333	0	-0.0900094
77	Low-risk	27.9	0	-0.938265
78	High-risk	18.2	1	1.15374
79	Low-risk	44.7667	0	-0.388139
80	Low-risk	48.6667	0	-0.942093
81	High-risk	43.5	0	-0.0194021
82	Low-risk	1.4	0	-0.0843866
83	Low-risk	27.1	0	-0.0694961
84	Low-risk	34.1333	0	-0.446463
85	Low-risk	22.8	0	-0.821031
86	Low-risk	29.7333	0	-0.499622
87	Low-risk	49.6	0	-0.0626944
88	Low-risk	5.4	0	-0.4705
89	Low-risk	33.9667	0	-1.53221
90	Low-risk	19	0	-0.646319
91	High-risk	52.6667	0	0.356739
92	Low-risk	40	0	-0.243114
93	Low-risk	1.86667	0	-0.426989
94	Low-risk	8.16667	0	-0.504715
95	Low-risk	104	0	-0.178129
96	Low-risk	3.1	0	-0.188593
97	Low-risk	23.0333	0	-0.91818
98	Low-risk	28	1	-0.123917
99	Low-risk	25.8333	1	-0.119442
100	High-risk	87.0667	0	0.112663
101	Low-risk	28.1333	1	-0.788441
102	Low-risk	77.7333	0	-1.09419
103	High-risk	5	1	0.367375
104	Low-risk	38.6333	1	-0.106693
105	Low-risk	120.4	0	-0.201201
106	Low-risk	64.5	0	-0.469062
107	High-risk	17.1333	0	0.497379
108	Low-risk	17.3	1	-0.553002
109	High-risk	16.0667	1	0.65033
110	High-risk	3	0	-0.0384887
111	Low-risk	88.4667	1	-0.588216
112	Low-risk	84.0333	0	-0.251009
113	Low-risk	100.633	1	-0.342187
114	High-risk	38.2333	0	0.106273
115	High-risk	19.6333	1	0.494156
116	Low-risk	26.5667	0	-1.06499
117	Low-risk	6.66667	1	-0.156178
118	Low-risk	74.4	0	-0.420625
119	High-risk	72.1	0	0.116418
120	High-risk	3.33333	1	0.616356
121	Low-risk	13	1	-0.624632
122	High-risk	32.7333	1	0.076103
123	Low-risk	91.1	0	-0.499348
124	High-risk	5.1	1	0.0295041
125	High-risk	89.1667	0	0.0755246
126	Low-risk	12.4333	1	-0.166928
127	High-risk	25.7333	1	0.355407
128	Low-risk	1.13333	0	-0.0595996
129	Low-risk	9.53333	0	-0.641123
130	Low-risk	5.63333	0	-0.86164
131	Low-risk	68.7	0	-0.085886
132	Low-risk	85.8333	0	-0.376881
133	Low-risk	66.2667	0	-0.995009
134	Low-risk	85.8333	0	-0.786471
135	Low-risk	56	0	-0.820004
136	High-risk	77.3	0	0.319847
137	Low-risk	74.3333	0	-0.0688463
138	Low-risk	79.0667	0	-0.161767
139	Low-risk	67	0	-0.582975
140	Low-risk	29.9	1	-0.443642
141	Low-risk	8	1	-0.662662
142	Low-risk	74.0667	0	-0.402305
143	High-risk	47.0667	1	0.643667
144	High-risk	44.5667	0	0.115112
145	High-risk	70.8	0	0.648785
146	Low-risk	39.4333	0	-0.845592
147	Low-risk	78.6333	0	-0.256656
148	Low-risk	80.2667	0	-1.23293
149	Low-risk	67.6333	0	-0.615191
150	Low-risk	68.6333	0	-0.06715
151	Low-risk	66.6333	0	-0.615075
152	High-risk	10.1667	1	-0.000291917
153	High-risk	10.5667	0	0.285393
154	Low-risk	66.9	0	-0.441337
155	High-risk	63.7333	0	0.327721
156	Low-risk	34.8333	0	-1.02602
157	Low-risk	48.9667	0	-0.108234
158	Low-risk	12.7667	1	-0.362678
159	Low-risk	67.3	0	-0.188801
160	High-risk	4.66667	1	1.14154
161	High-risk	43.1	0	-0.029654
162	Low-risk	62.5333	0	-0.371415
163	Low-risk	15.6	0	-0.133335
164	Low-risk	27.5667	0	-1.37202
165	Low-risk	67.4	0	-0.344738
166	Low-risk	29.5	0	-0.766468
167	Low-risk	65.9667	0	-0.930948
168	Low-risk	18.1667	1	-0.884804
169	High-risk	16.8333	0	0.194283
170	Low-risk	33.9667	0	-0.760311
171	High-risk	10.9333	1	-0.0214723
172	Low-risk	63.7667	0	-0.821188
173	Low-risk	65.3667	0	-0.823484
174	Low-risk	13.5333	0	-0.246383
175	Low-risk	48.6667	0	-0.732163
176	High-risk	28.9667	0	-0.00647697
177	High-risk	7.5	0	0.606871
178	Low-risk	50.5	0	-0.403894
179	Low-risk	65.2333	0	-0.49945
180	Low-risk	55.2	0	-0.38692
181	Low-risk	10.4	1	-0.674229
182	Low-risk	48.3667	0	-0.945745
183	Low-risk	11.3333	1	-0.0889933
184	Low-risk	43.5	0	-0.791296
185	Low-risk	0.8	0	-0.549137
186	High-risk	0.733333	0	0.655161
187	High-risk	5.26667	0	-0.0315864
188	High-risk	42.8333	0	-0.0488497
189	Low-risk	4.13333	0	-0.230929
190	Low-risk	34.4	0	-1.0295
191	Low-risk	25.7667	0	-0.252164
192	High-risk	60.9333	1	0.372166
193	High-risk	24.9667	1	0.342334
194	Low-risk	12.9333	1	-0.452226
195	High-risk	24.7333	0	0.413324
196	Low-risk	1.73333	0	-0.418453
197	High-risk	2.66667	0	0.0784004
198	High-risk	74.1	0	0.259135

## Sheet: Supplementary Data 10b
Supplementary Data 10. (b) Validation cohort data for recurrence-free survival analysis using classical radiomics approach
Patient_num	Groups	RFS	RFS_events	risk
0	Low-risk	61.5	0	-0.406869
1	High-risk	62.0333	0	0.0447695
2	High-risk	42.4	0	0.0244544
3	Low-risk	52.2667	0	-0.810506
4	High-risk	3.56667	1	0.195384
5	Low-risk	34.1667	0	-0.251679
6	High-risk	52.5	0	0.211666
7	Low-risk	7.3	1	-0.451642
8	High-risk	16.2333	1	0.503194
9	High-risk	63.6667	0	0.968254
10	Low-risk	51.9333	0	-0.10195
11	High-risk	56.8333	0	0.746428
12	Low-risk	65.3333	0	-0.0891401
13	High-risk	7.03333	1	0.175631
14	High-risk	2.1	0	0.728553
15	High-risk	54.5	1	0.684341
16	High-risk	61.9667	0	0.109003
17	High-risk	64.5667	0	0.0331317
18	Low-risk	0.733333	0	-0.153873
19	High-risk	6.86667	1	0.702371
20	High-risk	65.6667	0	0.634342
21	High-risk	48.9667	0	0.117499
22	Low-risk	64.7	0	-1.22724
23	Low-risk	59.6667	0	-0.222977
24	Low-risk	9	1	-0.277078
25	Low-risk	55.4667	0	-0.100695
26	High-risk	54.1	0	0.203838
27	High-risk	4.16667	1	0.600483
28	Low-risk	12.5667	1	-0.154255
29	Low-risk	60.4	0	-0.120997
30	High-risk	13.3667	1	0.395629
31	Low-risk	62.3333	0	-0.278886
32	Low-risk	9.96667	1	-0.277479
33	High-risk	54.8	0	0.0642005
34	Low-risk	44.4667	0	-0.247581
35	High-risk	16.3667	1	0.397581
36	Low-risk	48.8667	0	-0.384304
37	High-risk	21.9667	1	0.369496
38	High-risk	16.2667	1	-0.0164998
39	High-risk	7.1	1	0.767515
40	High-risk	21.9	1	0.262741
41	High-risk	47.5667	0	0.386673
42	High-risk	56.7333	0	0.167068
43	High-risk	56.7333	0	0.166445
44	High-risk	51.9333	0	1.26549
45	High-risk	52.6667	0	0.273308
46	Low-risk	51.2	0	-0.323254
47	High-risk	13.2667	1	0.774815
48	High-risk	59.1667	0	0.66013
49	High-risk	3.6	1	0.247298
50	High-risk	59.7667	0	0.785562
51	Low-risk	51.1667	0	-0.167053
52	High-risk	58.6333	0	0.0710061
53	High-risk	43.1	0	0.327685
54	High-risk	7.33333	0	0.375975
55	High-risk	56.6333	0	0.278964
56	Low-risk	54.9333	0	-0.763091
57	Low-risk	39.6333	0	-0.470688
58	High-risk	0.3	0	0.432171
59	High-risk	54.5667	0	0.190754
60	Low-risk	43.1333	1	-0.125027
61	High-risk	52.0333	0	0.138377
62	Low-risk	47.9667	0	-0.576884
63	High-risk	13.3333	1	0.511423
64	Low-risk	10.9333	1	-0.255331
65	High-risk	49.3667	0	0.537967
66	High-risk	54.6333	0	0.180092
67	Low-risk	47	0	-0.109327
68	Low-risk	12.0667	1	-0.118719
69	High-risk	43.4667	0	0.483632
70	High-risk	44.1333	0	0.396432
71	High-risk	3.16667	0	0.16243
72	High-risk	40.8667	0	0.0800544
73	High-risk	6.3	1	0.491649
74	Low-risk	1.56667	1	-0.186154
75	Low-risk	49.5	0	-0.325499
76	High-risk	8.6	1	0.289549
77	Low-risk	49.8333	0	-0.134844
78	High-risk	32.5	1	0.0134349
79	High-risk	46.8667	0	0.211105
80	High-risk	53.1667	0	0.294477
81	High-risk	48.8333	0	-0.053703
82	Low-risk	12.1667	1	-0.413245
83	High-risk	48.2667	0	0.128854
84	High-risk	0.333333	0	0.922466
85	High-risk	43.3667	0	-0.0339149
86	Low-risk	25.1	1	-0.130491
87	Low-risk	48.5667	0	-0.699048
88	High-risk	7.6	1	0.309072
89	High-risk	46.1667	0	0.0615912
90	High-risk	11.7333	1	0.0240274
91	Low-risk	44.5	0	-0.121021
92	High-risk	26.3333	1	0.788792
93	Low-risk	38.7667	0	-0.194543
94	Low-risk	27.2333	0	-0.249053
95	High-risk	9.46667	1	0.374663
96	High-risk	46.2333	0	0.0336657
97	High-risk	44.4333	0	0.132121
98	High-risk	31.5667	1	0.240016
99	High-risk	44	0	1.27105
100	High-risk	40.7333	0	0.207079
101	Low-risk	41.3	0	-0.391982
102	Low-risk	11.3	1	-0.0858162
103	Low-risk	2.86667	1	-0.191031
104	Low-risk	1.56667	0	-0.34294
105	Low-risk	21.6333	1	-0.282564
106	High-risk	38.9	0	0.554793
107	High-risk	39.1	0	0.487774
108	High-risk	5	1	0.491605
109	High-risk	11.1667	0	0.0323571
110	High-risk	29.8333	0	0.184417
111	Low-risk	37.8333	0	-0.612592
112	Low-risk	38.5	0	-0.0884442
113	Low-risk	15.7333	1	-0.194241
114	High-risk	32.0333	0	0.0301359
115	High-risk	36.7333	0	-0.0394633
116	High-risk	4.96667	1	0.245953
117	High-risk	15.2333	1	-0.00232587
118	High-risk	7.56667	1	1.25114
119	High-risk	35	0	0.226849
120	High-risk	1.86667	0	0.0814834
121	High-risk	39	0	0.684483
122	Low-risk	38.7667	0	-0.219443
123	High-risk	38.0667	0	-0.00585153
124	High-risk	39.0333	0	0.0529023
125	High-risk	3.7	1	-0.0390566
126	Low-risk	52.1	0	-1.06069
127	High-risk	54.7	0	0.145334
128	High-risk	45.5	0	0.0679329
129	Low-risk	5.9	0	-0.387943
130	Low-risk	60.8333	0	-0.418894
131	Low-risk	38.7	0	-0.240914
132	Low-risk	53.6	0	-0.400353

## Sheet: Supplementary Data 10c
Supplementary Data 10. (c) Discovery cohort data for overall survival analysis using classical radiomics approach
Patient_num	Groups	OS	OS_events	risk
0	Low-risk	51.4	1	-0.173475
1	Low-risk	99.3	1	-0.626042
2	High-risk	29.5667	1	0.373017
3	Low-risk	109.867	1	-0.805562
4	High-risk	62.9667	1	0.446689
5	High-risk	79.1	1	0.503356
6	Low-risk	49.3667	1	-0.130506
7	Low-risk	148.2	0	-0.22837
8	High-risk	5.13333	1	0.558552
9	Low-risk	163.2	0	-1.69894
10	High-risk	31.4	1	0.605705
11	High-risk	110.533	1	0.497442
12	High-risk	48.6667	1	-0.0410789
13	Low-risk	52.4	1	-0.333131
14	Low-risk	83.6	1	-0.573279
15	High-risk	9.76667	1	0.852154
16	High-risk	34.6333	1	1.1814
17	High-risk	18.8	1	0.498224
18	High-risk	107.767	1	-0.0636106
19	High-risk	130.5	1	0.04691
20	High-risk	132.633	1	-0.066937
21	High-risk	155.833	0	-0.0553743
22	Low-risk	54.4	1	-0.15802
23	High-risk	40.4667	1	0.237181
24	Low-risk	118.833	0	-0.203105
25	Low-risk	152.067	1	-0.696906
26	High-risk	35.6667	1	0.524266
27	Low-risk	121.567	0	-0.419236
28	Low-risk	119.5	0	-0.266304
29	Low-risk	145.933	1	-0.502177
30	High-risk	124.033	0	0.0322238
31	High-risk	117.8	0	0.620831
32	Low-risk	97.5667	0	-0.476896
33	Low-risk	144.967	0	-0.433645
34	Low-risk	112.233	0	-0.139103
35	High-risk	75.7333	1	0.286881
36	High-risk	14.6667	1	0.554522
37	Low-risk	81.6	1	-0.280984
38	High-risk	0.466667	1	-0.00266456
39	High-risk	75.9333	1	0.212308
40	High-risk	166.467	1	0.221065
41	Low-risk	87.3667	0	-0.684576
42	Low-risk	37.3333	1	-0.739811
43	High-risk	16.6333	1	1.2238
44	High-risk	5.06667	1	0.423907
45	High-risk	69.0667	1	0.537811
46	Low-risk	108.033	0	-0.409448
47	Low-risk	146.367	0	-0.285883
48	High-risk	103.533	1	0.382169
49	High-risk	18.3667	1	-0.0369028
50	Low-risk	10.1667	1	-0.167883
51	High-risk	33.4	1	0.414741
52	High-risk	25.6667	1	0.228056
53	High-risk	4.43333	1	3.46607
54	High-risk	38.5667	1	0.783384
55	High-risk	88.2333	1	0.168446
56	High-risk	3.66667	1	3.09887
57	High-risk	42.9	1	0.332376
58	Low-risk	107.867	0	-0.420683
59	High-risk	39.8667	1	0.931771
60	High-risk	26.3667	1	0.0521288
61	Low-risk	121.633	1	-0.491212
62	High-risk	109.267	0	0.267336
63	High-risk	36.7667	1	0.884373
64	High-risk	8.76667	1	2.58366
65	High-risk	101.833	0	1.04801
66	High-risk	17.5	1	-0.0457113
67	Low-risk	110.667	0	-0.379524
68	High-risk	1.1	0	0.426457
69	High-risk	140.767	0	0.212299
70	Low-risk	49.7	1	-0.319021
71	Low-risk	85.1667	1	-0.211474
72	Low-risk	22.6	1	-0.170208
73	Low-risk	119.867	0	-0.278338
74	High-risk	130.3	0	0.245748
75	High-risk	49.8333	0	0.0561124
76	Low-risk	26.0333	0	-0.393079
77	Low-risk	27.9	0	-0.98703
78	High-risk	52.5667	0	-0.0409822
79	High-risk	44.7667	0	0.435361
80	Low-risk	48.6667	0	-0.841377
81	Low-risk	43.5	0	-0.609761
82	High-risk	1.4	1	0.341362
83	High-risk	27.1	0	0.124701
84	Low-risk	34.1333	0	-0.429856
85	Low-risk	22.8	0	-0.365165
86	Low-risk	29.7333	0	-0.115587
87	High-risk	49.6	0	-0.0897446
88	Low-risk	5.4	0	-0.942446
89	Low-risk	33.9667	0	-1.6047
90	Low-risk	19	0	-0.723998
91	High-risk	52.6667	0	0.431959
92	Low-risk	40	0	-0.169711
93	Low-risk	1.86667	0	-0.452361
94	Low-risk	8.16667	0	-0.474087
95	Low-risk	104	0	-0.322764
96	Low-risk	3.1	0	-0.601882
97	Low-risk	23.0333	0	-0.901529
98	High-risk	42.0333	0	0.0367336
99	Low-risk	54.6667	1	-0.68149
100	High-risk	87.0667	0	-0.0572821
101	Low-risk	37	1	-0.511818
102	Low-risk	77.7333	0	-1.1452
103	Low-risk	110.1	0	-0.46446
104	Low-risk	107.967	0	-1.29171
105	Low-risk	120.4	0	-0.654009
106	Low-risk	64.5	0	-0.888144
107	Low-risk	17.1333	1	-0.322712
108	Low-risk	111.267	0	-0.934451
109	High-risk	46.1333	1	0.979829
110	High-risk	3	1	0.219175
111	Low-risk	89.2333	0	-0.646851
112	Low-risk	84.0333	0	-0.531326
113	Low-risk	110.933	0	-0.611593
114	High-risk	38.2333	0	0.576993
115	High-risk	22.5333	1	0.294357
116	High-risk	26.5667	1	0.876795
117	Low-risk	82	1	-0.161615
118	Low-risk	74.4	0	-0.543169
119	High-risk	72.1	0	-0.0140818
120	High-risk	11.7333	1	1.36805
121	High-risk	15	1	0.013594
122	High-risk	64.5333	1	0.375399
123	Low-risk	91.1	0	-0.309616
124	High-risk	18.0667	1	0.682332
125	High-risk	89.1667	0	0.817499
126	High-risk	61	1	0.478834
127	High-risk	27.9333	1	1.02444
128	High-risk	1.13333	1	1.02446
129	Low-risk	9.53333	0	-0.539316
130	Low-risk	5.63333	1	-0.544526
131	High-risk	68.7	1	0.297737
132	Low-risk	85.8333	0	-0.122629
133	Low-risk	66.2667	0	-0.454874
134	Low-risk	85.8333	0	-0.555725
135	Low-risk	56	0	-0.425048
136	High-risk	77.3	0	0.433878
137	High-risk	74.3333	0	0.73463
138	Low-risk	79.0667	0	-0.702617
139	Low-risk	67	0	-0.439437
140	High-risk	43.3333	1	0.0251005
141	Low-risk	9.1	1	-0.804647
142	Low-risk	74.0667	0	-0.290186
143	Low-risk	72.2667	0	-0.45173
144	High-risk	44.5667	1	0.85707
145	High-risk	70.8	0	1.48041
146	Low-risk	39.4333	1	-0.628663
147	Low-risk	78.6333	0	-0.66804
148	Low-risk	80.2667	0	-0.713653
149	Low-risk	67.6333	0	-0.252682
150	High-risk	68.6333	0	0.249499
151	Low-risk	66.6333	0	-0.19697
152	Low-risk	12.4667	1	-0.293114
153	High-risk	10.5667	1	0.32439
154	High-risk	66.9	0	0.224121
155	High-risk	63.7333	0	0.689715
156	Low-risk	34.8333	1	-0.0989733
157	High-risk	48.9667	1	0.492433
158	High-risk	16.7667	1	0.426407
159	High-risk	67.3	0	0.246634
160	High-risk	14.3333	1	1.46747
161	High-risk	43.1	1	0.357292
162	Low-risk	62.5333	0	-0.136951
163	Low-risk	15.6	1	-0.186879
164	High-risk	27.5667	0	0.720955
165	Low-risk	67.4	0	-0.708776
166	High-risk	29.5	1	0.617538
167	Low-risk	65.9667	0	-0.917847
168	Low-risk	62.5333	0	-0.499647
169	High-risk	16.8333	1	-0.0898629
170	Low-risk	33.9667	1	-0.306961
171	High-risk	6.43333	1	0.938485
172	Low-risk	63.7667	0	-0.957592
173	Low-risk	65.3667	0	-0.177059
174	High-risk	13.5333	0	0.71479
175	Low-risk	48.6667	0	-0.606709
176	High-risk	28.9667	0	0.452858
177	High-risk	7.5	1	0.807964
178	High-risk	50.5	0	0.131619
179	Low-risk	65.2333	0	-1.00706
180	High-risk	55.2	0	0.220849
181	Low-risk	50.5667	0	-0.542563
182	Low-risk	48.3667	0	-0.744867
183	Low-risk	14.0667	1	-0.108686
184	Low-risk	43.5	0	-1.01877
185	Low-risk	0.8	0	-0.490078
186	High-risk	0.733333	0	1.39185
187	High-risk	5.26667	1	0.307398
188	Low-risk	42.8333	0	-0.121151
189	High-risk	4.13333	0	-0.00701901
190	Low-risk	34.4	0	-0.605776
191	High-risk	25.7667	0	0.701023
192	High-risk	83	0	-0.0337588
193	Low-risk	64.4	0	-0.200622
194	Low-risk	60.5667	0	-0.386766
195	High-risk	24.7333	1	0.143178
196	High-risk	1.73333	1	-0.0781496
197	High-risk	2.66667	0	-0.042099
198	Low-risk	74.1	0	-0.567322

## Sheet: Supplementary Data 10d
Supplementary Data 10. (d) Validation cohort data for overall survival analysis using classical radiomics approach
Patient_num	Groups	OS	OS_events	risk
0	Low-risk	61.5	0	-0.569588
1	High-risk	62.0333	0	0.301193
2	High-risk	42.4	0	-3.90273e-05
3	Low-risk	52.2667	0	-0.599299
4	Low-risk	5.43333	1	-0.408008
5	High-risk	34.1667	0	0.0516238
6	High-risk	52.5	0	0.226911
7	Low-risk	64.2	0	-0.423826
8	High-risk	59.3	0	0.122627
9	Low-risk	63.6667	0	-0.237182
10	Low-risk	51.9333	0	-0.25684
11	High-risk	56.8333	0	0.28047
12	High-risk	65.3333	0	-0.035459
13	High-risk	40.2333	1	0.884689
14	High-risk	2.1	0	0.309159
15	Low-risk	63.1333	1	-0.0980392
16	Low-risk	61.9667	0	-0.342038
17	Low-risk	64.5667	0	-0.700054
18	High-risk	0.733333	1	-0.0797004
19	High-risk	9.3	1	0.455287
20	High-risk	65.6667	0	0.944539
21	High-risk	48.9667	0	0.291211
22	Low-risk	64.7	0	-0.828786
23	High-risk	59.6667	0	0.0471722
24	Low-risk	12.8	1	-0.472218
25	Low-risk	55.4667	0	-0.437899
26	Low-risk	54.1	0	-0.389089
27	High-risk	4.93333	1	0.38217
28	Low-risk	35.2333	1	-0.245656
29	Low-risk	60.4	0	-0.766477
30	High-risk	16.8667	1	0.636741
31	Low-risk	62.3333	0	-0.370576
32	Low-risk	56.4667	0	-0.729655
33	Low-risk	54.8	0	-0.142368
34	Low-risk	44.4667	1	-0.61221
35	High-risk	54.9	0	0.174171
36	Low-risk	48.8667	0	-0.294793
37	High-risk	37.7333	1	0.841106
38	High-risk	45.0667	1	0.100178
39	High-risk	9.16667	1	0.51683
40	High-risk	59.6333	0	-0.0762658
41	Low-risk	47.5667	0	-0.302999
42	Low-risk	56.7333	0	-0.460673
43	Low-risk	56.7333	0	-1.15758
44	High-risk	51.9333	0	0.840352
45	Low-risk	52.6667	0	-0.675446
46	High-risk	51.2	0	0.371168
47	Low-risk	45.9	1	-0.736358
48	High-risk	59.1667	0	0.22722
49	Low-risk	4.6	1	-0.40786
50	High-risk	59.7667	0	0.417861
51	Low-risk	51.1667	1	-1.52529
52	Low-risk	58.6333	0	-0.550143
53	High-risk	43.1	0	0.311603
54	Low-risk	7.33333	0	-0.671349
55	High-risk	56.6333	0	0.407899
56	Low-risk	54.9333	0	-0.59566
57	Low-risk	39.6333	0	-0.626414
58	High-risk	0.3	0	0.39324
59	Low-risk	54.5667	0	-0.344134
60	Low-risk	57.1667	0	-0.562922
61	Low-risk	52.0333	0	-0.700624
62	Low-risk	47.9667	0	-0.531932
63	High-risk	55.8667	0	0.930779
64	High-risk	55.2667	0	-0.00815684
65	Low-risk	49.3667	0	-0.608097
66	High-risk	54.6333	0	0.730788
67	Low-risk	47	0	-1.34967
68	High-risk	50.8	0	0.46434
69	High-risk	43.4667	0	0.853299
70	High-risk	44.1333	0	0.119271
71	Low-risk	3.16667	1	-2.05946
72	Low-risk	40.8667	0	-1.45964
73	High-risk	50.9	0	0.263702
74	High-risk	23.9667	1	0.284188
75	Low-risk	49.5	0	-0.49592
76	High-risk	13.9	1	0.23497
77	High-risk	49.8333	0	-0.00691085
78	Low-risk	43.7667	0	-0.344329
79	High-risk	46.8667	0	0.269247
80	High-risk	53.1667	0	0.210491
81	High-risk	48.8333	0	0.404795
82	Low-risk	43.7	1	-0.588245
83	High-risk	48.2667	0	0.0230055
84	High-risk	0.333333	1	-0.0875642
85	Low-risk	43.3667	0	-0.122131
86	Low-risk	27.8	1	-0.804462
87	Low-risk	48.5667	0	-0.83209
88	High-risk	25	1	0.249429
89	Low-risk	46.1667	0	-0.752499
90	Low-risk	38.1	0	-0.210893
91	Low-risk	44.5	0	-0.31889
92	High-risk	27.5667	0	1.15504
93	High-risk	38.7667	0	0.399578
94	Low-risk	27.2333	0	-0.299541
95	High-risk	22.6667	1	0.373177
96	High-risk	46.2333	0	0.0327894
97	Low-risk	44.4333	0	-0.380869
98	High-risk	43.6333	0	0.225294
99	High-risk	44	0	1.24143
100	High-risk	40.7333	0	-0.0806657
101	High-risk	41.3	0	0.263512
102	Low-risk	43	1	-0.178996
103	Low-risk	42.2667	0	-0.608444
104	High-risk	1.56667	1	-0.0110968
105	Low-risk	40.1	0	-0.480184
106	High-risk	38.9	0	0.507433
107	High-risk	39.1	0	0.573526
108	High-risk	65.6	0	0.313431
109	Low-risk	11.1667	0	-0.185233
110	Low-risk	29.8333	0	-0.596851
111	Low-risk	37.8333	0	-0.239903
112	Low-risk	38.5	0	-0.982151
113	Low-risk	39.3333	0	-0.480365
114	High-risk	32.0333	0	0.751362
115	High-risk	36.7333	0	0.220305
116	High-risk	35.7333	1	-0.0773745
117	High-risk	25.3	0	-0.0579018
118	High-risk	17.6333	1	1.76097
119	Low-risk	35	0	-0.68534
120	High-risk	1.86667	0	0.174326
121	High-risk	39	0	0.150272
122	High-risk	38.7667	0	0.0260682
123	Low-risk	38.0667	0	-0.504962
124	High-risk	39.0333	0	0.272171
125	Low-risk	6.3	1	-0.304396
126	Low-risk	52.1	0	-0.707877
127	Low-risk	54.7	0	-0.348183
128	High-risk	45.5	0	-0.0616563
129	Low-risk	5.9	1	-0.155302
130	Low-risk	60.8333	0	-0.394516
131	Low-risk	38.7	0	-0.690363
132	Low-risk	53.6	0	-0.593283
