# Supplementary material for: Enhancing NSCLC recurrence prediction with PET/CT habitat imaging, ctDNA, and integrative radiogenomics-blood insights
Source: Nat Commun. 2024 Apr 11;15:3152. doi: 10.1038/s41467-024-47512-0 (PMC11009351; doi:10.1038/s41467-024-47512-0)
Supplement: Supplementary file 16 — Supplementary Data 12 [file 41467_2024_47512_MOESM16_ESM.xlsx]

## Sheet: Supplementary Data 12a
Supplementary Data 12. (a) False discovery rate (FDR) levels of key imaging features compared between high and low risk groups
	Discovery cohort					Validation cohort
	foldchange	fdr				foldchange	fdr
MSI1	-0.733535	1.94063e-14			MSI1	-1.05707	1.03e-10
MSI2	0.086501	4.77187e-40			MSI2	0.072818	8.65e-18
MSI3	0.18394	0.0003484			MSI3	0.311793	4.88e-13
MSI4	0.186028	7.96312e-09			MSI4	0.0989551	1
MSI5	3.26895	1			MSI5	1.05	1
MSI6	5.414	0.699587			MSI6	6.95884	1
MSI7	6.28984	0.169414			MSI7	6.34608	1
MSI8	6.82427	0.0277249			MSI8	6.27952	0.481594
MSI9	4.43542	0.0151428			MSI9	3.40552	1
MSI10	4.48771	0.649114			MSI10	6.04091	0.64491
MSI11	6.89316	0.00760009			MSI11	6.43632	0.0975314
MSI12	10.0608	1			MSI12	5.76195	1
MSI13	2.18388	0.34688			MSI13	0.399101	1
MSI14	3.73212	0.025996			MSI14	4.60276	1
MSI15	4.47414	0.572942			MSI15	4.36186	1
MSI16	4.92254	1.90123e-06			MSI16	4.63622	0.0467452
MSI17	2.95801	0.000436177			MSI17	1.62837	1
MSI18	3.29104	0.0651612			MSI18	4.23413	0.526849
MSI19	5.34522	0.000607642			MSI19	3.87609	0.0185832
MSI20	8.17683	0.951241			MSI20	1.37112	1
MSI21	2.66826	1			MSI21	3.42128	1
MSI22	-2.23035	1			MSI22	-0.916472	1
MSI23	2.5306	0.686108			MSI23	2.85662	1
MSI24	0.846088	1			MSI24	0.233714	1
MSI25	-1.28277	1			MSI25	2.89482	1
MSI26	4.69711	0.622221			MSI26	2.2154	1
MSI27	2.83806	1			MSI27	1.09425	1
MSI28	5.02463	1			MSI28	9.00511	1
MSI29	4.72219	0.0501866			MSI29	6.16249	1
MSI30	4.157	1			MSI30	4.52674	1
MSI31	4.60058	1			MSI31	6.6775	1
MSI32	5.89812	1			MSI32	4.60998	1
MSI33	0	NA			MSI33	1.0117	1
MSI34	5.10304	0.00796573			MSI34	4.55707	0.703882
MSI35	3.06686	1			MSI35	3.36573	1
MSI36	3.36936	1			MSI36	4.84916	1
MSI37	4.93912	0.346009			MSI37	7.16937	1
MSI38	5.16778	1			MSI38	3.91634	1
MSI39	4.46249	0.00899771			MSI39	3.23735	1
MSI40	3.88048	0.303596			MSI40	6.32922	1
MSI41	6.63573	0.130796			MSI41	7.35487	0.555343
MSI42	3.69641	1			MSI42	2.09308	1
MSI43	4.43029	1			MSI43	4.94846	1
MSI44	5.23318	1			MSI44	4.18878	1
MSI45	3.7656	1			MSI45	0.652287	1
MSI46	4.70228	1			MSI46	7.752	1
MSI47	4.57147	1			MSI47	0	NA
MSI48	8.01135	0.235172			MSI48	5.40629	1
MSI49	-0.0974926	0.000147445			MSI49	-0.11979	0.0202114
MSI50	-0.0247401	1			MSI50	0.0678611	1
MSI51	0.0144907	1			MSI51	0.0644039	1
MSI52	0.23166	0.002329			MSI52	0.19429	1
MSI53	-0.120343	0.0210828			MSI53	-0.212321	1.06e-06
MSI54	-0.0234479	1			MSI54	0.0331365	1
MSI55	0.192056	0.0131799			MSI55	0.173355	0.724271
MSI56	0.069236	0.34688			MSI56	-0.00828193	1
MSI57	-0.023672	6.3246e-10			MSI57	-0.0241851	0.00366913
MSI58	-0.0180332	1.65095e-07			MSI58	-0.00439508	1
MSI59	-0.0126817	0.00904065			MSI59	-0.00935161	1
MSI60	-0.0105121	1			MSI60	-0.0058148	1
MSI61	-0.0309414	8.35239e-13			MSI61	-0.0347427	2.02e-10
MSI62	-0.00931652	0.0188533			MSI62	-0.00777437	1
MSI63	0.00269878	1			MSI63	-0.00860879	1
MSI64	0.000604905	0.899963			MSI64	-0.00406542	1
MSI65	-0.00670034	0.000317339			MSI65	-0.00190405	1
MSI66	-0.000386969	1			MSI66	-0.000340449	1
MSI67	-0.0008928	0.169414			MSI67	-0.000652118	1
MSI68	-0.0103919	9.062e-09			MSI68	-0.0083541	0.00686824
MSI69	-0.00199792	0.605635			MSI69	-0.0013538	1
MSI70	0.000461909	1			MSI70	-0.00128723	1
MSI71	8.33263e-06	1			MSI71	-1.77e-06	1
MSI72	-0.000277488	1			MSI72	0.00126089	1
MSI73	-0.000475925	1			MSI73	0.00153067	1
MSI74	-0.00587928	0.0132136			MSI74	-0.00239141	1
MSI75	-0.00106442	1			MSI75	0.00124715	1
MSI76	0.000247235	1			MSI76	0.000197717	1
MSI77	0	NA			MSI77	4.7e-07	1
MSI78	-0.00393974	1			MSI78	-0.00148326	1
MSI79	-0.00671124	0.000286079			MSI79	-0.00307298	1
MSI80	-0.00124043	0.576086			MSI80	-0.000403688	1
MSI81	0.000122124	1			MSI81	0.0019328	1
MSI82	6.48026e-06	1			MSI82	6e-06	1
MSI83	-0.0094532	0.130796			MSI83	-0.0144816	0.00100509
MSI84	-0.00165055	1			MSI84	0.0017811	1
MSI85	0.00293312	0.496344			MSI85	0.00710169	1
MSI86	2.1001e-05	1			MSI86	2.22e-06	1
MSI87	-0.0018951	1			MSI87	-0.00019172	1
MSI88	-0.00060811	1			MSI88	-0.00191288	1
MSI89	7.77277e-06	1			MSI89	2.64e-07	1
MSI90	3.18688e-05	1			MSI90	0.000142951	1
MSI91	3.83026e-06	1			MSI91	0	NA
MSI92	0.00461042	0.0755227			MSI92	0.000393835	1
Metabolic_Tumor_Volume	5.10322	0.00329041			Metabolic_Tumor_Volume	4.84834	8.12e-05
Total_Lesion_Glycolysis	6.21967	0.0158321			Total_Lesion_Glucolysis	5.22559	0.010779
SUV_max	1.19499	1.90364e-05			SUV_max	0.756138	0.0276174
SUV_mean	0.729473	0.00468877			SUV_mean	0.201633	1
Tumor_volume	4.71026	0.000193082			Tumor_volume	4.77541	4.37e-05

## Sheet: Supplementary Data 12b
Supplementary Data 12. (b) False discovery rate (FDR) levels of key imaging features compared between high and intermediate risk groups
	Discovery cohort					Validation cohort
	foldchange	fdr				foldchange	fdr
MSI1	-0.372125	0.00341374			MSI1	-0.482154	9.99767e-05
MSI2	0.0319824	7.4352e-13			MSI2	0.0251637	8.85295e-05
MSI3	0.0479088	1			MSI3	0.0900297	0.0497445
MSI4	0.105078	0.0134799			MSI4	0.0872432	1
MSI5	1.10663	1			MSI5	1.97557	1
MSI6	2.33131	1			MSI6	3.85029	1
MSI7	3.59155	0.427482			MSI7	2.05733	1
MSI8	3.69582	0.0772652			MSI8	3.3951	0.863521
MSI9	1.51816	0.704743			MSI9	1.01396	1
MSI10	1.32451	1			MSI10	1.10752	1
MSI11	3.18857	0.0348392			MSI11	2.68326	0.362164
MSI12	4.48897	1			MSI12	1.98528	1
MSI13	1.02662	1			MSI13	0.670159	1
MSI14	1.07498	1			MSI14	1.91927	1
MSI15	3.53512	1			MSI15	1.39966	1
MSI16	2.76423	3.7698e-05			MSI16	2.67496	0.159943
MSI17	0.729007	1			MSI17	0.112684	1
MSI18	0.553913	1			MSI18	0.75336	1
MSI19	2.3347	0.0157761			MSI19	1.37597	0.782812
MSI20	2.88372	1			MSI20	0.0972604	1
MSI21	0.261802	1			MSI21	3.12997	1
MSI22	-1.33176	1			MSI22	0.576652	1
MSI23	0.830781	1			MSI23	1.31438	1
MSI24	0.134324	1			MSI24	-0.181706	1
MSI25	-0.57625	1			MSI25	4.53276	1
MSI26	2.17637	1			MSI26	1.70266	1
MSI27	1.38433	1			MSI27	-1.45607	1
MSI28	4.47593	1			MSI28	6.45487	1
MSI29	2.76828	0.232062			MSI29	3.20997	1
MSI30	1.18048	1			MSI30	1.5439	1
MSI31	1.93253	1			MSI31	2.74187	1
MSI32	2.47596	1			MSI32	1.58974	1
MSI33	0	NA			MSI33	0.234525	1
MSI34	3.0718	0.0355584			MSI34	2.0148	1
MSI35	2.18178	1			MSI35	1.57856	1
MSI36	0.868311	1			MSI36	0.0349488	1
MSI37	3.47521	0.743133			MSI37	2.33887	1
MSI38	5.16778	1			MSI38	1.67851	1
MSI39	2.07914	0.145816			MSI39	1.19394	1
MSI40	2.1676	1			MSI40	3.20148	1
MSI41	2.21661	1			MSI41	3.51457	0.987268
MSI42	-1.03735	1			MSI42	-4.08567	1
MSI43	1.60883	1			MSI43	0.755709	1
MSI44	1.66838	1			MSI44	1.62122	1
MSI45	3.7656	1			MSI45	-0.725182	1
MSI46	1.79645	1			MSI46	1.14229	1
MSI47	4.57147	1			MSI47	0	NA
MSI48	3.63648	0.584195			MSI48	1.0283	1
MSI49	-0.0316687	1			MSI49	-0.00834125	1
MSI50	-0.0694576	1			MSI50	0.0436516	1
MSI51	0.0574014	1			MSI51	0.00331528	1
MSI52	0.161113	0.516284			MSI52	0.16998	1
MSI53	-0.139249	0.0551234			MSI53	-0.158554	0.00196078
MSI54	-0.0341648	1			MSI54	-0.0318074	1
MSI55	0.0787699	1			MSI55	0.046241	1
MSI56	0.0562729	1			MSI56	-0.014041	1
MSI57	-0.00390274	0.349314			MSI57	-0.00248226	0.176577
MSI58	-0.015136	0.000577265			MSI58	-0.00481459	1
MSI59	0.00238536	1			MSI59	-0.00304632	1
MSI60	0.00455169	1			MSI60	0.00388013	1
MSI61	-0.0155005	0.000419505			MSI61	-0.0126431	0.000304796
MSI62	-0.00568179	0.704743			MSI62	-0.00446279	1
MSI63	-0.00073597	1			MSI63	-0.00514006	1
MSI64	0.00040814	1			MSI64	-0.000523183	1
MSI65	-0.00304673	1			MSI65	-0.000126618	1
MSI66	-5.16361e-06	1			MSI66	-1.66962e-05	1
MSI67	-0.000330505	1			MSI67	-0.000265292	1
MSI68	-0.00187407	0.0289558			MSI68	-0.0015274	0.184999
MSI69	-0.000236069	1			MSI69	2.39537e-05	1
MSI70	-0.000178304	1			MSI70	-0.000345126	1
MSI71	3.24699e-06	1			MSI71	-2.39108e-05	1
MSI72	6.10013e-05	1			MSI72	0.00124325	1
MSI73	0.000694255	1			MSI73	0.000931341	1
MSI74	-0.00613763	0.233831			MSI74	-0.00363811	0.782812
MSI75	-0.00160578	1			MSI75	0.000348366	1
MSI76	-0.000536762	1			MSI76	-3.34694e-05	1
MSI77	0	NA			MSI77	-1.61014e-06	1
MSI78	0.00221114	1			MSI78	0.000407627	1
MSI79	-0.000531499	1			MSI79	-0.000382671	1
MSI80	-0.00024694	1			MSI80	-0.0021682	1
MSI81	0.000949694	1			MSI81	-0.000419296	1
MSI82	6.48026e-06	1			MSI82	-6.44783e-06	1
MSI83	-0.00590909	1			MSI83	-0.0071012	0.341942
MSI84	-0.000411293	1			MSI84	0.00158477	1
MSI85	6.11612e-05	1			MSI85	0.00551415	1
MSI86	-0.000119147	1			MSI86	-0.000308191	1
MSI87	-0.00153211	1			MSI87	-0.00167207	1
MSI88	-0.00487002	0.480608			MSI88	-0.00259313	1
MSI89	7.77277e-06	1			MSI89	-5.19583e-06	1
MSI90	-2.2762e-06	1			MSI90	-0.000198344	1
MSI91	3.83026e-06	1			MSI91	0	NA
MSI92	0.00316798	1			MSI92	-0.00244037	1
Metabolic_Tumor_Volume	2.99763	0.0159319			Metabolic_Tumor_Volume	2.21279	0.00126566
Total_Lesion_Glycolysis	3.5426	0.047868			Total_Lesion_Glucolysis	2.1714	0.102307
SUV_max	0.547359	0.250908			SUV_max	0.146763	1
SUV_mean	0.409955	1			SUV_mean	-0.00334795	1
Tumor_volume	2.57532	0.00254975			Tumor_volume	2.21966	0.000694477

## Sheet: Supplementary Data 12c
Supplementary Data 12. (c) False discovery rate (FDR) levels of key imaging features compared between low and intermediate risk groups
	Discovery cohort					Validation cohort
	foldchange	fdr				foldchange	fdr
MSI1	0.36141	0.00107718			MSI1	0.57492	5.27742e-05
MSI2	-0.0545186	2.18073e-20			MSI2	-0.0476543	5.53331e-13
MSI3	-0.136032	0.0119365			MSI3	-0.221764	6.02163e-09
MSI4	-0.0809499	0.00211654			MSI4	-0.0117119	1
MSI5	-2.16232	1			MSI5	0.925567	1
MSI6	-3.08268	0.00744408			MSI6	-3.10855	0.00144571
MSI7	-2.69829	1			MSI7	-4.28875	0.171436
MSI8	-3.12845	0.000114629			MSI8	-2.88442	0.000793635
MSI9	-2.91726	7.37296e-06			MSI9	-2.39156	0.0612916
MSI10	-3.1632	1			MSI10	-4.93339	0.883845
MSI11	-3.70459	0.000966919			MSI11	-3.75306	0.000309499
MSI12	-5.57183	1			MSI12	-3.77668	0.41056
MSI13	-1.15726	1			MSI13	0.271058	1
MSI14	-2.65714	7.1947e-05			MSI14	-2.68349	0.000290449
MSI15	-0.939024	1			MSI15	-2.9622	0.365453
MSI16	-2.1583	0.00165903			MSI16	-1.96126	0.00285037
MSI17	-2.229	1.35196e-05			MSI17	-1.51569	0.887784
MSI18	-2.73713	0.934727			MSI18	-3.48077	0.096429
MSI19	-3.01052	0.0072027			MSI19	-2.50012	0.0156594
MSI20	-5.29311	1			MSI20	-1.27386	1
MSI21	-2.40646	1			MSI21	-0.29131	1
MSI22	0.89859	1			MSI22	1.49312	1
MSI23	-1.69982	1			MSI23	-1.54224	1
MSI24	-0.711764	1			MSI24	-0.41542	1
MSI25	0.706515	1			MSI25	1.63794	1
MSI26	-2.52074	0.114057			MSI26	-0.512733	1
MSI27	-1.45373	1			MSI27	-2.55032	1
MSI28	-0.548697	1			MSI28	-2.55023	1
MSI29	-1.95391	1			MSI29	-2.95252	0.107121
MSI30	-2.97652	0.0143104			MSI30	-2.98284	0.168656
MSI31	-2.66806	1			MSI31	-3.93563	0.465515
MSI32	-3.42217	1			MSI32	-3.02025	0.729471
MSI33	0	NA			MSI33	-0.777171	1
MSI34	-2.03124	1			MSI34	-2.54227	0.965069
MSI35	-0.885085	1			MSI35	-1.78717	1
MSI36	-2.50105	1			MSI36	-4.81421	1
MSI37	-1.46391	1			MSI37	-4.83051	0.390728
MSI38	0	NA			MSI38	-2.23783	1
MSI39	-2.38335	0.00271286			MSI39	-2.0434	0.0355254
MSI40	-1.71288	1			MSI40	-3.12774	0.0939962
MSI41	-4.41912	1			MSI41	-3.8403	0.0939962
MSI42	-4.73376	1			MSI42	-6.17875	1
MSI43	-2.82146	1			MSI43	-4.19275	1
MSI44	-3.5648	0.0102978			MSI44	-2.56756	0.0247073
MSI45	0	NA			MSI45	-1.37747	1
MSI46	-2.90583	1			MSI46	-6.60971	1
MSI47	0	NA			MSI47	0	NA
MSI48	-4.37487	1			MSI48	-4.37799	0.311932
MSI49	0.0658239	0.99611			MSI49	0.111449	0.0468519
MSI50	-0.0447175	1			MSI50	-0.0242095	1
MSI51	0.0429107	0.676271			MSI51	-0.0610886	1
MSI52	-0.070547	1			MSI52	-0.0243103	1
MSI53	-0.0189061	1			MSI53	0.0537677	1
MSI54	-0.0107168	1			MSI54	-0.064944	1
MSI55	-0.113286	0.458462			MSI55	-0.127114	0.444729
MSI56	-0.0129631	1			MSI56	-0.00575908	1
MSI57	0.0197693	5.56347e-07			MSI57	0.0217028	0.017586
MSI58	0.00289724	1			MSI58	-0.000419512	1
MSI59	0.0150671	0.000172706			MSI59	0.00630529	1
MSI60	0.0150638	0.165213			MSI60	0.00969493	0.254707
MSI61	0.0154409	0.0184591			MSI61	0.0220995	0.000513806
MSI62	0.00363473	1			MSI62	0.00331158	1
MSI63	-0.00343475	1			MSI63	0.00346873	1
MSI64	-0.000196765	1			MSI64	0.00354224	1
MSI65	0.00365361	1			MSI65	0.00177743	1
MSI66	0.000381806	1			MSI66	0.000323753	1
MSI67	0.000562295	1			MSI67	0.000386826	1
MSI68	0.00851783	8.51127e-06			MSI68	0.0068267	0.0939962
MSI69	0.00176185	1			MSI69	0.00137775	1
MSI70	-0.000640213	1			MSI70	0.0009421	1
MSI71	-5.08564e-06	1			MSI71	-2.21382e-05	1
MSI72	0.00033849	1			MSI72	-1.76399e-05	1
MSI73	0.00117018	1			MSI73	-0.000599329	1
MSI74	-0.000258352	1			MSI74	-0.0012467	1
MSI75	-0.000541365	1			MSI75	-0.000898785	1
MSI76	-0.000783997	1			MSI76	-0.000231186	1
MSI77	0	NA			MSI77	-2.08002e-06	1
MSI78	0.00615088	1			MSI78	0.00189089	1
MSI79	0.00617975	0.00183656			MSI79	0.00269031	1
MSI80	0.000993493	1			MSI80	-0.00176451	1
MSI81	0.00082757	1			MSI81	-0.00235209	1
MSI82	0	NA			MSI82	-1.24514e-05	1
MSI83	0.00354412	1			MSI83	0.00738037	1
MSI84	0.00123925	1			MSI84	-0.000196323	1
MSI85	-0.00287195	1			MSI85	-0.00158754	1
MSI86	-0.000140148	1			MSI86	-0.000310414	1
MSI87	0.000362987	1			MSI87	-0.00148035	1
MSI88	-0.00426191	1			MSI88	-0.000680253	1
MSI89	0	NA			MSI89	-5.46014e-06	1
MSI90	-3.4145e-05	1			MSI90	-0.000341295	1
MSI91	0	NA			MSI91	0	NA
MSI92	-0.00144245	1			MSI92	-0.0028342	1
Metabolic_Tumor_Volume	-2.1056	1.20078e-07			Metabolic_Tumor_Volume	-2.63555	1.91839e-09
Total_Lesion_Glycolysis	-2.67707	6.3822e-05			Total_Lesion_Glucolysis	-3.05419	1.81085e-06
SUV_max	-0.647632	0.0025811			SUV_max	-0.609375	0.0189094
SUV_mean	-0.319518	0.458462			SUV_mean	-0.204981	1
Tumor_volume	-2.13494	5.45198e-08			Tumor_volume	-2.55575	2.25277e-10
