# Supplementary material for: Enhancing NSCLC recurrence prediction with PET/CT habitat imaging, ctDNA, and integrative radiogenomics-blood insights
Source: Nat Commun. 2024 Apr 11;15:3152. doi: 10.1038/s41467-024-47512-0 (PMC11009351; doi:10.1038/s41467-024-47512-0)
Supplement: Supplementary file 17 — Supplementary Data 13 [file 41467_2024_47512_MOESM17_ESM.xlsx]

## Sheet: Supplementary Data 13a
Supplementary Data 13. (a) Integrated cohort data for RFS prediction performance of the habitat imaging model in subgroups
Patient_id	RFS_Status	RFS_Time	Smoker	Adenocarcinoma	Chemotherapy	Tumor_vol_cat_cutoff_59	p_stage_01	Label_name
PROSPECT_1	1	13.4	0	1	0	0	0	Intermediate_Risk
PROSPECT_2	0	90.7333	1	1	0	0	0	High_Risk
PROSPECT_3	1	8	1	1	1	0	0	Intermediate_Risk
PROSPECT_4	0	99.4	1	1	0	0	0	Low_Risk
PROSPECT_5	1	35.6	1	0	0	0	1	High_Risk
PROSPECT_6	1	30.3	1	0	0	0	0	High_Risk
PROSPECT_7	0	39.1667	1	1	0	0	0	Low_Risk
PROSPECT_8	0	148.2	1	1	0	0	0	Intermediate_Risk
PROSPECT_9	1	4.23333	1	1	0	0	1	High_Risk
PROSPECT_10	1	105	1	0	1	1	0	High_Risk
PROSPECT_11	1	2.73333	1	1	1	1	0	High_Risk
PROSPECT_12	0	109.667	1	1	0	0	0	Intermediate_Risk
PROSPECT_13	1	10.7	0	1	1	0	1	High_Risk
PROSPECT_14	1	37.5	1	0	0	0	0	High_Risk
PROSPECT_15	1	28.1333	1	1	0	0	1	Intermediate_Risk
PROSPECT_16	1	0	0	1	1	1	1	High_Risk
PROSPECT_17	1	8.66667	1	1	1	1	1	High_Risk
PROSPECT_18	1	14.1667	1	0	0	0	1	High_Risk
PROSPECT_19	0	36.1667	1	0	0	0	0	High_Risk
PROSPECT_20	0	115.233	1	1	0	0	0	Intermediate_Risk
PROSPECT_21	0	120.2	0	1	0	0	0	Low_Risk
PROSPECT_22	0	131.2	1	1	0	0	0	Intermediate_Risk
PROSPECT_23	1	9.13333	1	1	0	1	0	High_Risk
PROSPECT_24	1	27.5333	1	0	0	0	0	High_Risk
PROSPECT_25	1	29.9	0	1	0	0	0	Low_Risk
PROSPECT_26	1	17.4667	0	1	0	0	0	Intermediate_Risk
PROSPECT_27	0	35.2	1	1	0	0	0	High_Risk
PROSPECT_28	0	121.567	1	1	0	0	0	Low_Risk
PROSPECT_29	0	119.5	0	1	0	0	0	Low_Risk
PROSPECT_30	1	61.1333	1	1	0	0	0	Intermediate_Risk
PROSPECT_31	0	124.033	1	1	0	0	0	Intermediate_Risk
PROSPECT_32	0	117.8	1	1	0	1	1	High_Risk
PROSPECT_33	0	97.5667	1	1	0	0	0	Low_Risk
PROSPECT_34	0	71.2667	1	1	0	0	0	Low_Risk
PROSPECT_35	0	112.233	0	1	0	0	0	Intermediate_Risk
PROSPECT_36	1	43.0333	1	1	0	0	1	Intermediate_Risk
PROSPECT_37	1	10.1	1	1	1	1	1	High_Risk
PROSPECT_38	1	53.1	1	1	0	0	1	Intermediate_Risk
PROSPECT_39	0	0.466667	1	1	0	0	0	Low_Risk
PROSPECT_40	1	46.7	1	1	0	0	0	High_Risk
PROSPECT_41	0	109.033	1	0	0	0	1	High_Risk
PROSPECT_42	0	87.3667	1	1	0	0	0	Low_Risk
PROSPECT_43	1	14.4667	1	1	0	0	0	Low_Risk
PROSPECT_44	1	7.9	1	0	1	1	0	Intermediate_Risk
PROSPECT_45	1	1.26667	0	1	0	1	1	High_Risk
PROSPECT_46	0	65.5	1	0	1	0	0	Intermediate_Risk
PROSPECT_47	0	108.033	0	1	0	0	0	Low_Risk
PROSPECT_48	1	22.2667	1	1	0	0	0	Intermediate_Risk
PROSPECT_49	0	60.5333	1	1	1	1	1	High_Risk
PROSPECT_50	0	1.13333	1	0	0	0	1	Intermediate_Risk
PROSPECT_51	1	7.2	1	1	1	0	0	Low_Risk
PROSPECT_52	1	31.6333	1	0	1	0	0	Intermediate_Risk
PROSPECT_53	0	16.6667	1	0	1	0	1	Intermediate_Risk
PROSPECT_54	1	0	1	0	1	1	1	High_Risk
PROSPECT_55	1	9.03333	1	0	1	0	0	Intermediate_Risk
PROSPECT_56	0	48.5667	0	1	0	0	1	Intermediate_Risk
PROSPECT_57	1	1.93333	1	0	1	1	1	High_Risk
PROSPECT_58	1	12	1	0	0	0	0	Intermediate_Risk
PROSPECT_59	0	107.867	0	1	0	0	0	Low_Risk
PROSPECT_60	1	26.1333	0	1	0	1	0	High_Risk
PROSPECT_61	1	15.3667	1	0	1	0	0	Intermediate_Risk
PROSPECT_62	1	29.8667	1	1	0	0	0	Low_Risk
PROSPECT_63	1	25.7333	1	1	1	1	0	High_Risk
PROSPECT_64	0	36.7667	0	1	0	1	1	High_Risk
PROSPECT_65	1	4.6	1	0	1	1	1	High_Risk
PROSPECT_66	0	101.833	1	1	1	1	1	High_Risk
PROSPECT_67	1	5.23333	1	1	1	0	0	Intermediate_Risk
PROSPECT_68	0	110.667	1	1	0	0	0	Intermediate_Risk
PROSPECT_69	0	1.1	1	0	1	0	0	Intermediate_Risk
PROSPECT_70	1	92.2667	1	1	0	0	0	High_Risk
PROSPECT_71	1	15.3333	1	1	0	0	0	Low_Risk
PROSPECT_72	0	26.3	1	1	0	0	0	Intermediate_Risk
PROSPECT_73	1	10.0667	0	1	0	0	0	Low_Risk
PROSPECT_74	0	119.867	1	1	0	0	0	Low_Risk
PROSPECT_75	1	94.5333	1	1	0	0	0	Intermediate_Risk
TCIA_1	0	49.8333	0	1	0	0	0	Low_Risk
TCIA_2	0	26.0333	1	1	0	0	0	Low_Risk
TCIA_3	0	27.9	0	1	0	0	0	Low_Risk
TCIA_4	1	18.2	1	1	1	1	1	High_Risk
TCIA_5	0	44.7667	0	1	0	0	0	Intermediate_Risk
TCIA_6	0	48.6667	1	1	0	0	0	Low_Risk
TCIA_7	0	43.5	1	1	0	0	0	Low_Risk
TCIA_8	0	1.4	1	1	0	0	0	Low_Risk
TCIA_9	0	27.1	1	1	1	0	0	Low_Risk
TCIA_10	0	34.1333	1	1	0	0	0	Low_Risk
TCIA_11	0	22.8	0	1	0	0	0	Low_Risk
TCIA_12	0	29.7333	1	1	0	0	0	Low_Risk
TCIA_13	0	49.6	0	1	0	0	0	Low_Risk
TCIA_14	0	5.4	0	1	0	0	0	Low_Risk
TCIA_15	0	33.9667	0	1	0	0	1	Low_Risk
TCIA_16	0	19	0	1	0	0	0	Low_Risk
TCIA_17	0	52.6667	1	1	1	0	0	High_Risk
TCIA_18	0	40	0	1	1	0	0	Low_Risk
TCIA_19	0	1.86667	1	1	0	0	0	Low_Risk
TCIA_20	0	8.16667	1	1	0	0	1	Low_Risk
TCIA_21	0	104	1	1	0	0	0	Low_Risk
TCIA_22	0	3.1	0	1	0	0	0	Low_Risk
TCIA_23	0	23.0333	1	1	0	0	0	Low_Risk
TCIA_24	1	28	1	0	1	0	1	Low_Risk
TCIA_25	1	25.8333	1	1	0	0	0	Low_Risk
TCIA_26	0	87.0667	1	1	0	0	0	Low_Risk
TCIA_27	1	28.1333	1	0	1	0	0	Low_Risk
TCIA_28	0	77.7333	0	1	0	0	0	Low_Risk
TCIA_29	1	5	1	0	0	1	0	High_Risk
TCIA_30	1	38.6333	0	1	1	1	0	Intermediate_Risk
TCIA_31	0	120.4	1	1	0	0	0	Low_Risk
TCIA_32	0	64.5	1	1	0	0	0	Low_Risk
TCIA_33	0	17.1333	0	1	0	0	0	Intermediate_Risk
TCIA_34	1	17.3	1	1	0	0	0	Low_Risk
TCIA_35	1	16.0667	1	0	1	0	1	High_Risk
TCIA_36	0	3	1	1	0	0	0	Low_Risk
TCIA_37	1	88.4667	0	1	0	0	0	Intermediate_Risk
TCIA_38	0	84.0333	0	1	0	0	0	Low_Risk
TCIA_39	1	100.633	0	1	0	0	0	Low_Risk
TCIA_40	0	38.2333	1	1	0	1	0	Intermediate_Risk
TCIA_41	1	19.6333	1	1	0	0	0	Low_Risk
TCIA_42	0	26.5667	1	1	0	0	0	High_Risk
TCIA_43	1	6.66667	0	1	1	0	0	Low_Risk
TCIA_44	0	74.4	1	0	0	0	1	Low_Risk
TCIA_45	0	72.1	1	1	0	0	0	Intermediate_Risk
TCIA_46	1	3.33333	1	0	1	1	1	High_Risk
TCIA_47	1	13	1	1	0	0	1	Low_Risk
TCIA_48	1	32.7333	1	0	0	0	0	Low_Risk
TCIA_49	0	91.1	1	1	0	1	0	Intermediate_Risk
TCIA_50	1	5.1	1	1	0	0	1	Low_Risk
TCIA_51	0	89.1667	0	1	1	0	0	Intermediate_Risk
TCIA_52	1	12.4333	1	1	1	0	1	Low_Risk
TCIA_53	1	25.7333	1	1	1	1	1	High_Risk
TCIA_54	0	1.13333	1	1	0	0	0	Low_Risk
TCIA_55	0	9.53333	1	0	0	0	0	Low_Risk
TCIA_56	0	5.63333	1	0	0	0	0	Low_Risk
TCIA_57	0	68.7	1	0	0	0	0	Intermediate_Risk
TCIA_58	0	85.8333	1	0	0	0	0	Low_Risk
TCIA_59	0	66.2667	1	1	0	0	0	Low_Risk
TCIA_60	0	85.8333	1	1	0	0	0	Low_Risk
TCIA_61	0	56	1	1	0	0	0	Low_Risk
TCIA_62	0	77.3	1	0	0	0	0	Low_Risk
TCIA_63	0	74.3333	1	1	0	0	0	Low_Risk
TCIA_64	0	79.0667	1	1	0	0	0	Low_Risk
TCIA_65	0	67	1	0	0	0	0	Low_Risk
TCIA_66	1	29.9	1	1	0	0	0	Low_Risk
TCIA_67	1	8	0	1	0	0	0	Low_Risk
TCIA_68	0	74.0667	1	1	0	0	0	Low_Risk
TCIA_69	1	47.0667	1	1	1	1	1	High_Risk
TCIA_70	0	44.5667	1	0	0	0	0	Low_Risk
TCIA_71	0	70.8	1	1	0	0	0	Intermediate_Risk
TCIA_72	0	39.4333	1	1	0	0	0	Low_Risk
TCIA_73	0	78.6333	0	1	0	0	0	Low_Risk
TCIA_74	0	80.2667	1	1	1	0	0	Low_Risk
TCIA_75	0	67.6333	1	1	0	0	0	Low_Risk
TCIA_76	0	68.6333	1	1	1	0	0	Low_Risk
TCIA_77	0	66.6333	1	0	0	0	0	Low_Risk
TCIA_78	1	10.1667	1	0	1	1	1	High_Risk
TCIA_79	0	10.5667	1	1	0	0	0	Intermediate_Risk
TCIA_80	0	66.9	1	1	0	0	0	Low_Risk
TCIA_81	0	63.7333	1	0	0	1	0	High_Risk
TCIA_82	0	34.8333	1	1	0	0	0	Low_Risk
TCIA_83	0	48.9667	1	0	0	0	0	Low_Risk
TCIA_84	1	12.7667	1	1	0	0	0	Low_Risk
TCIA_85	0	67.3	1	0	0	0	0	Low_Risk
TCIA_86	1	4.66667	1	1	0	0	1	Intermediate_Risk
TCIA_87	0	43.1	1	1	1	0	0	Intermediate_Risk
TCIA_88	0	62.5333	1	1	1	0	0	Low_Risk
TCIA_89	0	15.6	1	1	0	0	0	Low_Risk
TCIA_90	0	27.5667	1	1	1	0	0	Intermediate_Risk
TCIA_91	0	67.4	1	1	0	0	0	Low_Risk
TCIA_92	0	29.5	1	1	1	0	1	Low_Risk
TCIA_93	0	65.9667	1	1	0	0	0	Low_Risk
TCIA_94	1	18.1667	1	1	1	0	0	Intermediate_Risk
TCIA_95	0	16.8333	1	1	0	1	0	High_Risk
TCIA_96	0	33.9667	1	0	0	0	0	Low_Risk
TCIA_97	1	10.9333	1	0	0	0	0	Low_Risk
TCIA_98	0	63.7667	1	1	0	0	0	Low_Risk
TCIA_99	0	65.3667	1	1	1	0	1	Low_Risk
TCIA_100	0	13.5333	1	0	0	0	0	Low_Risk
TCIA_101	0	48.6667	0	1	0	0	0	Intermediate_Risk
TCIA_102	0	28.9667	1	1	0	0	0	Intermediate_Risk
TCIA_103	0	7.5	1	1	1	0	0	Intermediate_Risk
TCIA_104	0	50.5	0	1	0	0	0	Intermediate_Risk
TCIA_105	0	65.2333	1	0	0	0	0	Low_Risk
TCIA_106	0	55.2	1	1	0	0	0	Low_Risk
TCIA_107	1	10.4	1	1	0	0	0	Low_Risk
TCIA_108	0	48.3667	0	1	0	0	0	Intermediate_Risk
TCIA_109	1	11.3333	0	1	0	0	0	Low_Risk
TCIA_110	0	43.5	1	1	0	0	0	Low_Risk
TCIA_111	0	0.8	1	1	0	0	0	Low_Risk
TCIA_112	0	0.733333	1	0	0	0	0	Intermediate_Risk
TCIA_113	0	5.26667	1	1	0	0	0	Low_Risk
TCIA_114	0	42.8333	1	1	1	0	0	High_Risk
TCIA_115	0	4.13333	1	1	0	0	1	Intermediate_Risk
TCIA_116	0	34.4	1	1	0	0	0	Low_Risk
TCIA_117	0	25.7667	1	1	0	0	0	Intermediate_Risk
TCIA_118	1	60.9333	0	1	1	0	0	High_Risk
TCIA_119	1	24.9667	0	1	1	1	0	High_Risk
TCIA_120	1	12.9333	0	1	1	0	0	Low_Risk
TCIA_121	0	24.7333	1	1	0	1	0	High_Risk
TCIA_122	0	1.73333	1	1	0	0	0	Intermediate_Risk
TCIA_123	0	2.66667	1	0	1	1	1	High_Risk
TCIA_124	0	74.1	1	1	1	1	0	High_Risk
ICON_1	0	61.5	1	1	0	0	0	Low_Risk
ICON_2	0	62.0333	1	1	0	0	0	Intermediate_Risk
ICON_3	0	42.4	1	1	0	0	0	Low_Risk
ICON_4	0	52.2667	1	1	0	0	0	Low_Risk
ICON_5	1	3.56667	1	0	0	0	1	Intermediate_Risk
ICON_6	0	34.1667	1	1	0	0	0	Low_Risk
ICON_7	0	52.5	1	1	0	0	0	Low_Risk
ICON_8	1	7.3	1	1	0	0	0	Low_Risk
ICON_9	1	16.2333	1	1	1	0	1	Intermediate_Risk
ICON_10	0	63.6667	1	1	1	0	1	Low_Risk
ICON_11	0	51.9333	1	1	0	0	0	Low_Risk
ICON_12	0	56.8333	1	0	0	0	0	Low_Risk
ICON_13	0	65.3333	0	1	0	0	0	Low_Risk
ICON_14	1	7.03333	0	1	0	1	0	High_Risk
ICON_15	0	2.1	1	0	0	1	1	High_Risk
ICON_16	1	54.5	1	1	0	0	0	Low_Risk
ICON_17	0	61.9667	1	1	0	0	0	Low_Risk
ICON_18	0	64.5667	0	1	0	0	0	Low_Risk
ICON_19	0	0.733333	1	0	0	0	0	Intermediate_Risk
ICON_20	1	6.86667	1	1	0	1	1	High_Risk
ICON_21	0	65.6667	1	1	0	0	0	Intermediate_Risk
ICON_22	0	48.9667	1	0	1	1	0	Intermediate_Risk
ICON_23	0	64.7	1	1	0	0	0	Low_Risk
ICON_24	0	59.6667	0	1	0	0	0	Low_Risk
ICON_25	1	9	1	1	0	0	0	Low_Risk
ICON_26	0	55.4667	0	1	1	0	0	Low_Risk
ICON_27	0	54.1	1	1	0	0	0	Low_Risk
ICON_28	1	4.16667	1	0	1	1	0	High_Risk
ICON_29	1	12.5667	1	1	0	0	1	Low_Risk
ICON_30	0	60.4	1	1	0	0	0	Low_Risk
ICON_31	1	13.3667	1	1	0	0	0	Intermediate_Risk
ICON_32	0	62.3333	1	1	0	0	0	Intermediate_Risk
ICON_33	1	9.96667	1	1	1	1	1	Intermediate_Risk
ICON_34	0	54.8	1	0	0	0	0	Low_Risk
ICON_35	0	44.4667	1	0	0	0	0	Low_Risk
ICON_36	1	16.3667	1	1	0	0	1	Intermediate_Risk
ICON_37	0	48.8667	1	1	0	0	0	Low_Risk
ICON_38	1	21.9667	1	1	0	1	0	High_Risk
ICON_39	1	16.2667	1	1	0	0	0	Intermediate_Risk
ICON_40	1	7.1	1	1	0	1	0	Intermediate_Risk
ICON_41	1	21.9	1	1	0	0	0	Low_Risk
ICON_42	0	47.5667	1	0	0	1	1	Intermediate_Risk
ICON_43	0	56.7333	1	1	0	0	0	Intermediate_Risk
ICON_44	0	56.7333	0	0	1	1	0	Intermediate_Risk
ICON_45	0	51.9333	1	0	0	1	1	High_Risk
ICON_46	0	52.6667	1	1	0	1	0	High_Risk
ICON_47	0	51.2	1	1	0	0	0	Intermediate_Risk
ICON_48	1	13.2667	1	0	0	1	1	High_Risk
ICON_49	0	59.1667	1	0	0	0	0	Low_Risk
ICON_50	1	3.6	1	0	0	1	0	Intermediate_Risk
ICON_51	0	59.7667	1	0	0	1	0	High_Risk
ICON_52	0	51.1667	1	0	0	1	0	High_Risk
ICON_53	0	58.6333	1	0	0	0	0	Intermediate_Risk
ICON_54	0	43.1	1	1	0	0	0	Intermediate_Risk
ICON_55	0	7.33333	1	1	0	0	0	Low_Risk
ICON_56	0	56.6333	1	1	0	0	0	Low_Risk
ICON_57	0	54.9333	1	1	0	0	0	Low_Risk
ICON_58	0	39.6333	0	1	0	0	0	Low_Risk
ICON_59	0	0.3	1	0	0	0	0	Intermediate_Risk
ICON_60	0	54.5667	1	0	0	0	0	Intermediate_Risk
ICON_61	1	43.1333	0	1	0	0	0	Low_Risk
ICON_62	0	52.0333	1	1	1	1	0	High_Risk
ICON_63	0	47.9667	1	1	0	0	0	Low_Risk
ICON_64	1	13.3333	1	1	0	0	1	Low_Risk
ICON_65	1	10.9333	1	1	0	0	0	Intermediate_Risk
ICON_66	0	49.3667	1	0	1	0	0	Intermediate_Risk
ICON_67	0	54.6333	1	1	1	1	0	Intermediate_Risk
ICON_68	0	47	1	0	1	1	0	Intermediate_Risk
ICON_69	1	12.0667	1	1	1	0	0	Intermediate_Risk
ICON_70	0	43.4667	1	0	0	1	0	Intermediate_Risk
ICON_71	0	44.1333	1	0	0	1	0	Intermediate_Risk
ICON_72	0	3.16667	1	0	0	0	1	Low_Risk
ICON_73	0	40.8667	1	0	1	1	0	Intermediate_Risk
ICON_74	1	6.3	1	0	1	1	1	High_Risk
ICON_75	1	1.56667	1	1	1	1	1	Intermediate_Risk
ICON_76	0	49.5	1	1	0	0	1	Low_Risk
ICON_77	1	8.6	1	0	0	1	1	High_Risk
ICON_78	0	49.8333	1	1	0	0	0	Intermediate_Risk
ICON_79	1	32.5	1	1	0	0	1	Low_Risk
ICON_80	0	46.8667	1	1	1	0	1	Intermediate_Risk
ICON_81	0	53.1667	1	0	0	1	0	Intermediate_Risk
ICON_82	0	48.8333	1	1	0	0	1	Low_Risk
ICON_83	1	12.1667	1	1	0	0	0	Low_Risk
ICON_84	0	48.2667	1	1	0	0	0	Low_Risk
ICON_85	0	0.333333	0	0	1	1	1	High_Risk
ICON_86	0	43.3667	0	1	0	0	0	Low_Risk
ICON_87	1	25.1	1	1	1	0	0	Intermediate_Risk
ICON_88	0	48.5667	1	0	0	0	0	Low_Risk
ICON_89	1	7.6	0	1	1	1	0	High_Risk
ICON_90	0	46.1667	1	1	1	1	1	High_Risk
ICON_91	1	11.7333	0	1	0	0	0	Low_Risk
ICON_92	0	44.5	0	1	0	0	0	Intermediate_Risk
ICON_93	1	26.3333	1	0	0	0	0	Intermediate_Risk
ICON_94	0	38.7667	0	1	0	0	0	Low_Risk
ICON_95	0	27.2333	1	1	1	0	0	Intermediate_Risk
ICON_96	1	9.46667	1	1	1	0	0	Intermediate_Risk
ICON_97	0	46.2333	1	1	0	0	0	Low_Risk
ICON_98	0	44.4333	1	1	0	0	0	Low_Risk
ICON_99	1	31.5667	1	1	0	1	0	Intermediate_Risk
ICON_100	0	44	1	0	0	1	0	Intermediate_Risk
ICON_101	0	40.7333	0	1	1	1	1	High_Risk
ICON_102	0	41.3	1	0	0	0	0	Low_Risk
ICON_103	1	11.3	0	1	1	0	1	Low_Risk
ICON_104	1	2.86667	1	0	1	0	0	Intermediate_Risk
ICON_105	0	1.56667	1	0	0	0	1	Intermediate_Risk
ICON_106	1	21.6333	1	1	0	0	0	Low_Risk
ICON_107	0	38.9	1	0	1	1	0	Intermediate_Risk
ICON_108	0	39.1	1	1	0	0	0	Intermediate_Risk
ICON_109	1	5	1	1	1	0	1	Low_Risk
ICON_110	0	11.1667	1	1	0	0	0	Low_Risk
ICON_111	0	29.8333	0	1	0	0	0	Low_Risk
ICON_112	0	37.8333	0	1	0	0	0	Low_Risk
ICON_113	0	38.5	1	1	1	1	1	High_Risk
ICON_114	1	15.7333	0	0	0	0	0	Low_Risk
ICON_115	0	32.0333	1	0	0	0	1	Intermediate_Risk
ICON_116	0	36.7333	1	1	0	0	0	Low_Risk
ICON_117	1	4.96667	1	0	1	1	1	High_Risk
ICON_118	1	15.2333	0	1	0	0	0	Low_Risk
ICON_119	1	7.56667	1	0	1	1	1	High_Risk
ICON_120	0	35	1	1	0	0	0	Low_Risk
ICON_121	0	1.86667	1	0	0	0	0	Low_Risk
ICON_122	0	39	0	1	0	1	1	Intermediate_Risk
ICON_123	0	38.7667	1	1	0	0	0	Low_Risk
ICON_124	0	38.0667	1	1	0	0	1	Low_Risk
ICON_125	0	39.0333	1	0	0	0	0	Low_Risk
ICON_126	1	3.7	1	0	0	0	1	Low_Risk
ICON_127	0	54.7	1	1	1	1	0	Intermediate_Risk
ICON_128	0	45.5	1	0	0	0	0	Intermediate_Risk
ICON_129	0	5.9	1	1	0	0	1	Low_Risk
ICON_130	0	60.8333	1	1	0	0	0	Low_Risk
ICON_131	0	38.7	1	1	0	0	0	Low_Risk
ICON_132	0	53.6	0	1	0	0	0	Low_Risk

## Sheet: Supplementary Data 13b
Supplementary Data 13. (b) Integrated cohort data for OS prediction performance of the habitat imaging model in subgroups
Patient_id	OS_Status	OS_Time	Smoker	Adenocarcinoma	Chemotherapy	Tumor_vol_cat_cutoff_59	Label_name
PROSPECT_1	1	51.4	0	1	0	0	Intermediate_Risk
PROSPECT_2	1	99.3	1	1	0	0	High_Risk
PROSPECT_3	1	29.5667	1	1	1	0	Intermediate_Risk
PROSPECT_4	1	109.867	1	1	0	0	Low_Risk
PROSPECT_5	1	62.9667	1	0	0	0	High_Risk
PROSPECT_6	1	79.1	1	0	0	0	High_Risk
PROSPECT_7	1	49.3667	1	1	0	0	Low_Risk
PROSPECT_8	0	148.2	1	1	0	0	Intermediate_Risk
PROSPECT_9	1	5.13333	1	1	0	0	High_Risk
PROSPECT_10	0	163.2	1	0	1	1	High_Risk
PROSPECT_11	1	31.4	1	1	1	1	High_Risk
PROSPECT_12	1	110.533	1	1	0	0	Intermediate_Risk
PROSPECT_13	1	48.6667	0	1	1	0	High_Risk
PROSPECT_14	1	52.4	1	0	0	0	High_Risk
PROSPECT_15	1	83.6	1	1	0	0	Intermediate_Risk
PROSPECT_16	1	9.76667	0	1	1	1	High_Risk
PROSPECT_17	1	34.6333	1	1	1	1	High_Risk
PROSPECT_18	1	18.8	1	0	0	0	High_Risk
PROSPECT_19	1	107.767	1	0	0	0	High_Risk
PROSPECT_20	1	130.5	1	1	0	0	Intermediate_Risk
PROSPECT_21	1	132.633	0	1	0	0	Low_Risk
PROSPECT_22	0	155.833	1	1	0	0	Intermediate_Risk
PROSPECT_23	1	54.4	1	1	0	1	High_Risk
PROSPECT_24	1	40.4667	1	0	0	0	High_Risk
PROSPECT_25	0	118.833	0	1	0	0	Low_Risk
PROSPECT_26	1	152.067	0	1	0	0	Intermediate_Risk
PROSPECT_27	1	35.6667	1	1	0	0	High_Risk
PROSPECT_28	0	121.567	1	1	0	0	Low_Risk
PROSPECT_29	0	119.5	0	1	0	0	Low_Risk
PROSPECT_30	1	145.933	1	1	0	0	Intermediate_Risk
PROSPECT_31	0	124.033	1	1	0	0	Intermediate_Risk
PROSPECT_32	0	117.8	1	1	0	1	High_Risk
PROSPECT_33	0	97.5667	1	1	0	0	Low_Risk
PROSPECT_34	0	144.967	1	1	0	0	Low_Risk
PROSPECT_35	0	112.233	0	1	0	0	Intermediate_Risk
PROSPECT_36	1	75.7333	1	1	0	0	Intermediate_Risk
PROSPECT_37	1	14.6667	1	1	1	1	High_Risk
PROSPECT_38	1	81.6	1	1	0	0	Intermediate_Risk
PROSPECT_39	1	0.466667	1	1	0	0	Low_Risk
PROSPECT_40	1	75.9333	1	1	0	0	High_Risk
PROSPECT_41	1	166.467	1	0	0	0	High_Risk
PROSPECT_42	0	87.3667	1	1	0	0	Low_Risk
PROSPECT_43	1	37.3333	1	1	0	0	Low_Risk
PROSPECT_44	1	16.6333	1	0	1	1	Intermediate_Risk
PROSPECT_45	1	5.06667	0	1	0	1	High_Risk
PROSPECT_46	1	69.0667	1	0	1	0	Intermediate_Risk
PROSPECT_47	0	108.033	0	1	0	0	Low_Risk
PROSPECT_48	0	146.367	1	1	0	0	Intermediate_Risk
PROSPECT_49	1	103.533	1	1	1	1	High_Risk
PROSPECT_50	1	18.3667	1	0	0	0	Intermediate_Risk
PROSPECT_51	1	10.1667	1	1	1	0	Low_Risk
PROSPECT_52	1	33.4	1	0	1	0	Intermediate_Risk
PROSPECT_53	1	25.6667	1	0	1	0	Intermediate_Risk
PROSPECT_54	1	4.43333	1	0	1	1	High_Risk
PROSPECT_55	1	38.5667	1	0	1	0	Intermediate_Risk
PROSPECT_56	1	88.2333	0	1	0	0	Intermediate_Risk
PROSPECT_57	1	3.66667	1	0	1	1	High_Risk
PROSPECT_58	1	42.9	1	0	0	0	Intermediate_Risk
PROSPECT_59	0	107.867	0	1	0	0	Low_Risk
PROSPECT_60	1	39.8667	0	1	0	1	High_Risk
PROSPECT_61	1	26.3667	1	0	1	0	Intermediate_Risk
PROSPECT_62	1	121.633	1	1	0	0	Low_Risk
PROSPECT_63	0	109.267	1	1	1	1	High_Risk
PROSPECT_64	1	36.7667	0	1	0	1	High_Risk
PROSPECT_65	1	8.76667	1	0	1	1	High_Risk
PROSPECT_66	0	101.833	1	1	1	1	High_Risk
PROSPECT_67	1	17.5	1	1	1	0	Intermediate_Risk
PROSPECT_68	0	110.667	1	1	0	0	Intermediate_Risk
PROSPECT_69	0	1.1	1	0	1	0	Intermediate_Risk
PROSPECT_70	0	140.767	1	1	0	0	High_Risk
PROSPECT_71	1	49.7	1	1	0	0	Low_Risk
PROSPECT_72	1	85.1667	1	1	0	0	Intermediate_Risk
PROSPECT_73	1	22.6	0	1	0	0	Low_Risk
PROSPECT_74	0	119.867	1	1	0	0	Low_Risk
PROSPECT_75	0	130.3	1	1	0	0	Intermediate_Risk
TCIA_1	0	49.8333	0	1	0	0	Low_Risk
TCIA_2	0	26.0333	1	1	0	0	Low_Risk
TCIA_3	0	27.9	0	1	0	0	Low_Risk
TCIA_4	0	52.5667	1	1	1	1	High_Risk
TCIA_5	0	44.7667	0	1	0	0	Intermediate_Risk
TCIA_6	0	48.6667	1	1	0	0	Low_Risk
TCIA_7	0	43.5	1	1	0	0	Low_Risk
TCIA_8	1	1.4	1	1	0	0	Low_Risk
TCIA_9	0	27.1	1	1	1	0	Low_Risk
TCIA_10	0	34.1333	1	1	0	0	Low_Risk
TCIA_11	0	22.8	0	1	0	0	Low_Risk
TCIA_12	0	29.7333	1	1	0	0	Low_Risk
TCIA_13	0	49.6	0	1	0	0	Low_Risk
TCIA_14	0	5.4	0	1	0	0	Low_Risk
TCIA_15	0	33.9667	0	1	0	0	Low_Risk
TCIA_16	0	19	0	1	0	0	Low_Risk
TCIA_17	0	52.6667	1	1	1	0	High_Risk
TCIA_18	0	40	0	1	1	0	Low_Risk
TCIA_19	0	1.86667	1	1	0	0	Low_Risk
TCIA_20	0	8.16667	1	1	0	0	Low_Risk
TCIA_21	0	104	1	1	0	0	Low_Risk
TCIA_22	0	3.1	0	1	0	0	Low_Risk
TCIA_23	0	23.0333	1	1	0	0	Low_Risk
TCIA_24	0	42.0333	1	0	1	0	Low_Risk
TCIA_25	1	54.6667	1	1	0	0	Low_Risk
TCIA_26	0	87.0667	1	1	0	0	Low_Risk
TCIA_27	1	37	1	0	1	0	Low_Risk
TCIA_28	0	77.7333	0	1	0	0	Low_Risk
TCIA_29	0	110.1	1	0	0	1	High_Risk
TCIA_30	0	107.967	0	1	1	1	Intermediate_Risk
TCIA_31	0	120.4	1	1	0	0	Low_Risk
TCIA_32	0	64.5	1	1	0	0	Low_Risk
TCIA_33	1	17.1333	0	1	0	0	Intermediate_Risk
TCIA_34	0	111.267	1	1	0	0	Low_Risk
TCIA_35	1	46.1333	1	0	1	0	High_Risk
TCIA_36	1	3	1	1	0	0	Low_Risk
TCIA_37	0	89.2333	0	1	0	0	Intermediate_Risk
TCIA_38	0	84.0333	0	1	0	0	Low_Risk
TCIA_39	0	110.933	0	1	0	0	Low_Risk
TCIA_40	0	38.2333	1	1	0	1	Intermediate_Risk
TCIA_41	1	22.5333	1	1	0	0	Low_Risk
TCIA_42	1	26.5667	1	1	0	0	High_Risk
TCIA_43	1	82	0	1	1	0	Low_Risk
TCIA_44	0	74.4	1	0	0	0	Low_Risk
TCIA_45	0	72.1	1	1	0	0	Intermediate_Risk
TCIA_46	1	11.7333	1	0	1	1	High_Risk
TCIA_47	1	15	1	1	0	0	Low_Risk
TCIA_48	1	64.5333	1	0	0	0	Low_Risk
TCIA_49	0	91.1	1	1	0	1	Intermediate_Risk
TCIA_50	1	18.0667	1	1	0	0	Low_Risk
TCIA_51	0	89.1667	0	1	1	0	Intermediate_Risk
TCIA_52	1	61	1	1	1	0	Low_Risk
TCIA_53	1	27.9333	1	1	1	1	High_Risk
TCIA_54	1	1.13333	1	1	0	0	Low_Risk
TCIA_55	0	9.53333	1	0	0	0	Low_Risk
TCIA_56	1	5.63333	1	0	0	0	Low_Risk
TCIA_57	1	68.7	1	0	0	0	Intermediate_Risk
TCIA_58	0	85.8333	1	0	0	0	Low_Risk
TCIA_59	0	66.2667	1	1	0	0	Low_Risk
TCIA_60	0	85.8333	1	1	0	0	Low_Risk
TCIA_61	0	56	1	1	0	0	Low_Risk
TCIA_62	0	77.3	1	0	0	0	Low_Risk
TCIA_63	0	74.3333	1	1	0	0	Low_Risk
TCIA_64	0	79.0667	1	1	0	0	Low_Risk
TCIA_65	0	67	1	0	0	0	Low_Risk
TCIA_66	1	43.3333	1	1	0	0	Low_Risk
TCIA_67	1	9.1	0	1	0	0	Low_Risk
TCIA_68	0	74.0667	1	1	0	0	Low_Risk
TCIA_69	0	72.2667	1	1	1	1	High_Risk
TCIA_70	1	44.5667	1	0	0	0	Low_Risk
TCIA_71	0	70.8	1	1	0	0	Intermediate_Risk
TCIA_72	1	39.4333	1	1	0	0	Low_Risk
TCIA_73	0	78.6333	0	1	0	0	Low_Risk
TCIA_74	0	80.2667	1	1	1	0	Low_Risk
TCIA_75	0	67.6333	1	1	0	0	Low_Risk
TCIA_76	0	68.6333	1	1	1	0	Low_Risk
TCIA_77	0	66.6333	1	0	0	0	Low_Risk
TCIA_78	1	12.4667	1	0	1	1	High_Risk
TCIA_79	1	10.5667	1	1	0	0	Intermediate_Risk
TCIA_80	0	66.9	1	1	0	0	Low_Risk
TCIA_81	0	63.7333	1	0	0	1	High_Risk
TCIA_82	1	34.8333	1	1	0	0	Low_Risk
TCIA_83	1	48.9667	1	0	0	0	Low_Risk
TCIA_84	1	16.7667	1	1	0	0	Low_Risk
TCIA_85	0	67.3	1	0	0	0	Low_Risk
TCIA_86	1	14.3333	1	1	0	0	Intermediate_Risk
TCIA_87	1	43.1	1	1	1	0	Intermediate_Risk
TCIA_88	0	62.5333	1	1	1	0	Low_Risk
TCIA_89	1	15.6	1	1	0	0	Low_Risk
TCIA_90	0	27.5667	1	1	1	0	Intermediate_Risk
TCIA_91	0	67.4	1	1	0	0	Low_Risk
TCIA_92	1	29.5	1	1	1	0	Low_Risk
TCIA_93	0	65.9667	1	1	0	0	Low_Risk
TCIA_94	0	62.5333	1	1	1	0	Intermediate_Risk
TCIA_95	1	16.8333	1	1	0	1	High_Risk
TCIA_96	1	33.9667	1	0	0	0	Low_Risk
TCIA_97	1	6.43333	1	0	0	0	Low_Risk
TCIA_98	0	63.7667	1	1	0	0	Low_Risk
TCIA_99	0	65.3667	1	1	1	0	Low_Risk
TCIA_100	0	13.5333	1	0	0	0	Low_Risk
TCIA_101	0	48.6667	0	1	0	0	Intermediate_Risk
TCIA_102	0	28.9667	1	1	0	0	Intermediate_Risk
TCIA_103	1	7.5	1	1	1	0	Intermediate_Risk
TCIA_104	0	50.5	0	1	0	0	Intermediate_Risk
TCIA_105	0	65.2333	1	0	0	0	Low_Risk
TCIA_106	0	55.2	1	1	0	0	Low_Risk
TCIA_107	0	50.5667	1	1	0	0	Low_Risk
TCIA_108	0	48.3667	0	1	0	0	Intermediate_Risk
TCIA_109	1	14.0667	0	1	0	0	Low_Risk
TCIA_110	0	43.5	1	1	0	0	Low_Risk
TCIA_111	0	0.8	1	1	0	0	Low_Risk
TCIA_112	0	0.733333	1	0	0	0	Intermediate_Risk
TCIA_113	1	5.26667	1	1	0	0	Low_Risk
TCIA_114	0	42.8333	1	1	1	0	High_Risk
TCIA_115	0	4.13333	1	1	0	0	Intermediate_Risk
TCIA_116	0	34.4	1	1	0	0	Low_Risk
TCIA_117	0	25.7667	1	1	0	0	Intermediate_Risk
TCIA_118	0	83	0	1	1	0	High_Risk
TCIA_119	0	64.4	0	1	1	1	High_Risk
TCIA_120	0	60.5667	0	1	1	0	Low_Risk
TCIA_121	1	24.7333	1	1	0	1	High_Risk
TCIA_122	1	1.73333	1	1	0	0	Intermediate_Risk
TCIA_123	0	2.66667	1	0	1	1	High_Risk
TCIA_124	0	74.1	1	1	1	1	High_Risk
ICON_1	0	61.5	1	1	0	0	Low_Risk
ICON_2	0	62.0333	1	1	0	0	Intermediate_Risk
ICON_3	0	42.4	1	1	0	0	Low_Risk
ICON_4	0	52.2667	1	1	0	0	Low_Risk
ICON_5	1	5.43333	1	0	0	0	Intermediate_Risk
ICON_6	0	34.1667	1	1	0	0	Low_Risk
ICON_7	0	52.5	1	1	0	0	Low_Risk
ICON_8	0	64.2	1	1	0	0	Low_Risk
ICON_9	0	59.3	1	1	1	0	Intermediate_Risk
ICON_10	0	63.6667	1	1	1	0	Low_Risk
ICON_11	0	51.9333	1	1	0	0	Low_Risk
ICON_12	0	56.8333	1	0	0	0	Low_Risk
ICON_13	0	65.3333	0	1	0	0	Low_Risk
ICON_14	1	40.2333	0	1	0	1	High_Risk
ICON_15	0	2.1	1	0	0	1	High_Risk
ICON_16	1	63.1333	1	1	0	0	Low_Risk
ICON_17	0	61.9667	1	1	0	0	Low_Risk
ICON_18	0	64.5667	0	1	0	0	Low_Risk
ICON_19	1	0.733333	1	0	0	0	Intermediate_Risk
ICON_20	1	9.3	1	1	0	1	High_Risk
ICON_21	0	65.6667	1	1	0	0	Intermediate_Risk
ICON_22	0	48.9667	1	0	1	1	Intermediate_Risk
ICON_23	0	64.7	1	1	0	0	Low_Risk
ICON_24	0	59.6667	0	1	0	0	Low_Risk
ICON_25	1	12.8	1	1	0	0	Low_Risk
ICON_26	0	55.4667	0	1	1	0	Low_Risk
ICON_27	0	54.1	1	1	0	0	Low_Risk
ICON_28	1	4.93333	1	0	1	1	High_Risk
ICON_29	1	35.2333	1	1	0	0	Low_Risk
ICON_30	0	60.4	1	1	0	0	Low_Risk
ICON_31	1	16.8667	1	1	0	0	Intermediate_Risk
ICON_32	0	62.3333	1	1	0	0	Intermediate_Risk
ICON_33	0	56.4667	1	1	1	1	Intermediate_Risk
ICON_34	0	54.8	1	0	0	0	Low_Risk
ICON_35	1	44.4667	1	0	0	0	Low_Risk
ICON_36	0	54.9	1	1	0	0	Intermediate_Risk
ICON_37	0	48.8667	1	1	0	0	Low_Risk
ICON_38	1	37.7333	1	1	0	1	High_Risk
ICON_39	1	45.0667	1	1	0	0	Intermediate_Risk
ICON_40	1	9.16667	1	1	0	1	Intermediate_Risk
ICON_41	0	59.6333	1	1	0	0	Low_Risk
ICON_42	0	47.5667	1	0	0	1	Intermediate_Risk
ICON_43	0	56.7333	1	1	0	0	Intermediate_Risk
ICON_44	0	56.7333	0	0	1	1	Intermediate_Risk
ICON_45	0	51.9333	1	0	0	1	High_Risk
ICON_46	0	52.6667	1	1	0	1	High_Risk
ICON_47	0	51.2	1	1	0	0	Intermediate_Risk
ICON_48	1	45.9	1	0	0	1	High_Risk
ICON_49	0	59.1667	1	0	0	0	Low_Risk
ICON_50	1	4.6	1	0	0	1	Intermediate_Risk
ICON_51	0	59.7667	1	0	0	1	High_Risk
ICON_52	1	51.1667	1	0	0	1	High_Risk
ICON_53	0	58.6333	1	0	0	0	Intermediate_Risk
ICON_54	0	43.1	1	1	0	0	Intermediate_Risk
ICON_55	0	7.33333	1	1	0	0	Low_Risk
ICON_56	0	56.6333	1	1	0	0	Low_Risk
ICON_57	0	54.9333	1	1	0	0	Low_Risk
ICON_58	0	39.6333	0	1	0	0	Low_Risk
ICON_59	0	0.3	1	0	0	0	Intermediate_Risk
ICON_60	0	54.5667	1	0	0	0	Intermediate_Risk
ICON_61	0	57.1667	0	1	0	0	Low_Risk
ICON_62	0	52.0333	1	1	1	1	High_Risk
ICON_63	0	47.9667	1	1	0	0	Low_Risk
ICON_64	0	55.8667	1	1	0	0	Low_Risk
ICON_65	0	55.2667	1	1	0	0	Intermediate_Risk
ICON_66	0	49.3667	1	0	1	0	Intermediate_Risk
ICON_67	0	54.6333	1	1	1	1	Intermediate_Risk
ICON_68	0	47	1	0	1	1	Intermediate_Risk
ICON_69	0	50.8	1	1	1	0	Intermediate_Risk
ICON_70	0	43.4667	1	0	0	1	Intermediate_Risk
ICON_71	0	44.1333	1	0	0	1	Intermediate_Risk
ICON_72	1	3.16667	1	0	0	0	Low_Risk
ICON_73	0	40.8667	1	0	1	1	Intermediate_Risk
ICON_74	0	50.9	1	0	1	1	High_Risk
ICON_75	1	23.9667	1	1	1	1	Intermediate_Risk
ICON_76	0	49.5	1	1	0	0	Low_Risk
ICON_77	1	13.9	1	0	0	1	High_Risk
ICON_78	0	49.8333	1	1	0	0	Intermediate_Risk
ICON_79	0	43.7667	1	1	0	0	Low_Risk
ICON_80	0	46.8667	1	1	1	0	Intermediate_Risk
ICON_81	0	53.1667	1	0	0	1	Intermediate_Risk
ICON_82	0	48.8333	1	1	0	0	Low_Risk
ICON_83	1	43.7	1	1	0	0	Low_Risk
ICON_84	0	48.2667	1	1	0	0	Low_Risk
ICON_85	1	0.333333	0	0	1	1	High_Risk
ICON_86	0	43.3667	0	1	0	0	Low_Risk
ICON_87	1	27.8	1	1	1	0	Intermediate_Risk
ICON_88	0	48.5667	1	0	0	0	Low_Risk
ICON_89	1	25	0	1	1	1	High_Risk
ICON_90	0	46.1667	1	1	1	1	High_Risk
ICON_91	0	38.1	0	1	0	0	Low_Risk
ICON_92	0	44.5	0	1	0	0	Intermediate_Risk
ICON_93	0	27.5667	1	0	0	0	Intermediate_Risk
ICON_94	0	38.7667	0	1	0	0	Low_Risk
ICON_95	0	27.2333	1	1	1	0	Intermediate_Risk
ICON_96	1	22.6667	1	1	1	0	Intermediate_Risk
ICON_97	0	46.2333	1	1	0	0	Low_Risk
ICON_98	0	44.4333	1	1	0	0	Low_Risk
ICON_99	0	43.6333	1	1	0	1	Intermediate_Risk
ICON_100	0	44	1	0	0	1	Intermediate_Risk
ICON_101	0	40.7333	0	1	1	1	High_Risk
ICON_102	0	41.3	1	0	0	0	Low_Risk
ICON_103	1	43	0	1	1	0	Low_Risk
ICON_104	0	42.2667	1	0	1	0	Intermediate_Risk
ICON_105	1	1.56667	1	0	0	0	Intermediate_Risk
ICON_106	0	40.1	1	1	0	0	Low_Risk
ICON_107	0	38.9	1	0	1	1	Intermediate_Risk
ICON_108	0	39.1	1	1	0	0	Intermediate_Risk
ICON_109	0	65.6	1	1	1	0	Low_Risk
ICON_110	0	11.1667	1	1	0	0	Low_Risk
ICON_111	0	29.8333	0	1	0	0	Low_Risk
ICON_112	0	37.8333	0	1	0	0	Low_Risk
ICON_113	0	38.5	1	1	1	1	High_Risk
ICON_114	0	39.3333	0	0	0	0	Low_Risk
ICON_115	0	32.0333	1	0	0	0	Intermediate_Risk
ICON_116	0	36.7333	1	1	0	0	Low_Risk
ICON_117	1	35.7333	1	0	1	1	High_Risk
ICON_118	0	25.3	0	1	0	0	Low_Risk
ICON_119	1	17.6333	1	0	1	1	High_Risk
ICON_120	0	35	1	1	0	0	Low_Risk
ICON_121	0	1.86667	1	0	0	0	Low_Risk
ICON_122	0	39	0	1	0	1	Intermediate_Risk
ICON_123	0	38.7667	1	1	0	0	Low_Risk
ICON_124	0	38.0667	1	1	0	0	Low_Risk
ICON_125	0	39.0333	1	0	0	0	Low_Risk
ICON_126	1	6.3	1	0	0	0	Low_Risk
ICON_127	0	54.7	1	1	1	1	Intermediate_Risk
ICON_128	0	45.5	1	0	0	0	Intermediate_Risk
ICON_129	1	5.9	1	1	0	0	Low_Risk
ICON_130	0	60.8333	1	1	0	0	Low_Risk
ICON_131	0	38.7	1	1	0	0	Low_Risk
ICON_132	0	53.6	0	1	0	0	Low_Risk
