# Supplementary material for: Enhancing NSCLC recurrence prediction with PET/CT habitat imaging, ctDNA, and integrative radiogenomics-blood insights
Source: Nat Commun. 2024 Apr 11;15:3152. doi: 10.1038/s41467-024-47512-0 (PMC11009351; doi:10.1038/s41467-024-47512-0)
Supplement: Supplementary file 18 — Source Data [file 41467_2024_47512_MOESM18_ESM.xlsx]

## Sheet: Table_1
ID	Row	OS_Status	OS_Time	RFS_Status	RFS_Time	Smoker	Adenocarcinoma	Chemotherapy	p_stage		ID	Grouping	OS_Status	OS_Time	RFS_Status	RFS_Time	Smoker	Adenocarcinoma	Chemotherapy	path_T_stage_cat	path_N_stage_cat	p_stage		ID	Row	P_Stage	Histology	OS_Status	OS_Time_months
1	Discovery_Cohort	1	51.4	1	13.4	0	1	0	2		1	Internal_validation_cohort	0	61.5	0	61.5	1	1	0	T2	N0	1		1	External_Validation_Cohort	IIIB	Other	1	18.5
2	Discovery_Cohort	1	99.3	0	90.7333	1	1	0	2		2	Internal_validation_cohort	0	62.0333	0	62.0333	1	1	0	T2	N1	2		2	External_Validation_Cohort	IIIA	Other	1	9.16667
3	Discovery_Cohort	1	29.5667	1	8	1	1	1	1		3	Internal_validation_cohort	0	42.4	0	42.4	1	1	0	T2	N0	1		3	External_Validation_Cohort	IIIB	Other	1	18.5
4	Discovery_Cohort	1	109.867	0	99.4	1	1	0	1		4	Internal_validation_cohort	0	52.2667	0	52.2667	1	1	0	T3	N0	2		4	External_Validation_Cohort	IIIA	Other	1	12.5333
5	Discovery_Cohort	1	62.9667	1	35.6	1	0	0	3		5	Internal_validation_cohort	1	5.43333	1	3.56667	1	0	0	T3	N1	3		5	External_Validation_Cohort	IIIA	Other	1	7.36667
6	Discovery_Cohort	1	79.1	1	30.3	1	0	0	1		6	Internal_validation_cohort	0	34.1667	0	34.1667	1	1	0	T2	N0	1		6	External_Validation_Cohort	IIIA	Other	1	9.5
7	Discovery_Cohort	1	49.3667	0	39.1667	1	1	0	1		7	Internal_validation_cohort	0	52.5	0	52.5	1	1	0	T2	N0	1		7	External_Validation_Cohort	IIIB	Other	1	22.8667
8	Discovery_Cohort	0	148.2	0	148.2	1	1	0	2		8	Internal_validation_cohort	0	64.2	1	7.3	1	1	0	T1	N0	1		8	External_Validation_Cohort	IIIB	Other	1	33.6
9	Discovery_Cohort	1	5.13333	1	4.23333	1	1	0	3		9	Internal_validation_cohort	0	59.3	1	16.2333	1	1	1	T2	M1	3		9	External_Validation_Cohort	IIIA	Other	1	32.6333
10	Discovery_Cohort	0	163.2	1	105	1	0	1	2		10	Internal_validation_cohort	0	63.6667	0	63.6667	1	1	1	T3	N2	3		10	External_Validation_Cohort	IIIB	Other	0	48.1667
11	Discovery_Cohort	1	31.4	1	2.73333	1	1	1	2		11	Internal_validation_cohort	0	51.9333	0	51.9333	1	1	0	T1	N0	1		11	External_Validation_Cohort	IV	Other	1	59.3333
12	Discovery_Cohort	1	110.533	0	109.667	1	1	0	1		12	Internal_validation_cohort	0	56.8333	0	56.8333	1	0	0	T2	N1	2		12	External_Validation_Cohort	IIIA	Other	0	60.5333
13	Discovery_Cohort	1	48.6667	1	10.7	0	1	1	3		13	Internal_validation_cohort	0	65.3333	0	65.3333	0	1	0	T2	N0	1		13	External_Validation_Cohort	IV	Other	1	14.6
14	Discovery_Cohort	1	52.4	1	37.5	1	0	0	2		14	Internal_validation_cohort	1	40.2333	1	7.03333	0	1	0	T3	N0	2		14	External_Validation_Cohort	IV	Squamous cell carcinoma	1	5.8
15	Discovery_Cohort	1	83.6	1	28.1333	1	1	0	3		15	Internal_validation_cohort	0	2.1	0	2.1	1	0	0	T3	N2	3		15	External_Validation_Cohort	IIIA	Other	1	19
16	Discovery_Cohort	1	9.76667	1	0	0	1	1	3		16	Internal_validation_cohort	1	63.1333	1	54.5	1	1	0	T1	N0	1		16	External_Validation_Cohort	IIB	Other	1	58.0333
17	Discovery_Cohort	1	34.6333	1	8.66667	1	1	1	3		17	Internal_validation_cohort	0	61.9667	0	61.9667	1	1	0	T2	N0	1		17	External_Validation_Cohort	IIIA	Other	1	19.4333
18	Discovery_Cohort	1	18.8	1	14.1667	1	0	0	3		18	Internal_validation_cohort	0	64.5667	0	64.5667	0	1	0	T2	N0	1		18	External_Validation_Cohort	IIIA	Other	1	16.8667
19	Discovery_Cohort	1	107.767	0	36.1667	1	0	0	1		19	Internal_validation_cohort	1	0.733333	0	0.733333	1	0	0	T2	N1	2		19	External_Validation_Cohort	IIIB	Other	1	4.56667
20	Discovery_Cohort	1	130.5	0	115.233	1	1	0	2		20	Internal_validation_cohort	1	9.3	1	6.86667	1	1	0	T4	N0	3		20	External_Validation_Cohort	IIIB	Other	1	19.8667
21	Discovery_Cohort	1	132.633	0	120.2	0	1	0	1		21	Internal_validation_cohort	0	65.6667	0	65.6667	1	1	0	T2	N0	2		21	External_Validation_Cohort	IIIB	Other	1	8.03333
22	Discovery_Cohort	0	155.833	0	131.2	1	1	0	1		22	Internal_validation_cohort	0	48.9667	0	48.9667	1	0	1	T3	N0	2		22	External_Validation_Cohort	IIIB	Other	1	6.2
23	Discovery_Cohort	1	54.4	1	9.13333	1	1	0	2		23	Internal_validation_cohort	0	64.7	0	64.7	1	1	0	T2	N0	1		23	External_Validation_Cohort	IIIA	Other	0	52.5
24	Discovery_Cohort	1	40.4667	1	27.5333	1	0	0	2		24	Internal_validation_cohort	0	59.6667	0	59.6667	0	1	0	T2	N1	2		24	External_Validation_Cohort	IIIB	Other	0	53
25	Discovery_Cohort	0	118.833	1	29.9	0	1	0	1		25	Internal_validation_cohort	1	12.8	1	9	1	1	0	T2	N1	2		25	External_Validation_Cohort	IIIA	Other	1	40.9667
26	Discovery_Cohort	1	152.067	1	17.4667	0	1	0	2		26	Internal_validation_cohort	0	55.4667	0	55.4667	0	1	1	T2	N1	2		26	External_Validation_Cohort	IIIB	Other	1	13.0333
27	Discovery_Cohort	1	35.6667	0	35.2	1	1	0	2		27	Internal_validation_cohort	0	54.1	0	54.1	1	1	0	T1	N0	1		27	External_Validation_Cohort	IIIA	Other	1	33.0667
28	Discovery_Cohort	0	121.567	0	121.567	1	1	0	1		28	Internal_validation_cohort	1	4.93333	1	4.16667	1	0	1	T3	N0	2		28	External_Validation_Cohort	IV	Other	1	30.8667
29	Discovery_Cohort	0	119.5	0	119.5	0	1	0	1		29	Internal_validation_cohort	1	35.2333	1	12.5667	1	1	0	T1	N2	3		29	External_Validation_Cohort	IIIB	Other	0	47.6
30	Discovery_Cohort	1	145.933	1	61.1333	1	1	0	1		30	Internal_validation_cohort	0	60.4	0	60.4	1	1	0	T2	N0	1		30	External_Validation_Cohort	IIIA	Other	1	5.63333
31	Discovery_Cohort	0	124.033	0	124.033	1	1	0	1		31	Internal_validation_cohort	1	16.8667	1	13.3667	1	1	0	T3	N0	2		31	External_Validation_Cohort	IIIA	Other	0	49.0333
32	Discovery_Cohort	0	117.8	0	117.8	1	1	0	3		32	Internal_validation_cohort	0	62.3333	0	62.3333	1	1	0	T3	N0	2		32	External_Validation_Cohort	IIIB	Other	1	11.0667
33	Discovery_Cohort	0	97.5667	0	97.5667	1	1	0	1		33	Internal_validation_cohort	0	56.4667	1	9.96667	1	1	1	T2	N2	3		33	External_Validation_Cohort	IIIA	Other	1	10.8
34	Discovery_Cohort	0	144.967	0	71.2667	1	1	0	1		34	Internal_validation_cohort	0	54.8	0	54.8	1	0	0	T2	N0	1		34	External_Validation_Cohort	IIIB	Other	1	8.66667
35	Discovery_Cohort	0	112.233	0	112.233	0	1	0	1		35	Internal_validation_cohort	1	44.4667	0	44.4667	1	0	0	T2	N0	1		35	External_Validation_Cohort	IIIA	Other	1	30.6
36	Discovery_Cohort	1	75.7333	1	43.0333	1	1	0	3		36	Internal_validation_cohort	0	54.9	1	16.3667	1	1	0	T3	N1	3		36	External_Validation_Cohort	IIIA	Other	1	19.9
37	Discovery_Cohort	1	14.6667	1	10.1	1	1	1	3		37	Internal_validation_cohort	0	48.8667	0	48.8667	1	1	0	T2	N0	1		37	External_Validation_Cohort	IIIA	Other	1	10.9
38	Discovery_Cohort	1	81.6	1	53.1	1	1	0	3		38	Internal_validation_cohort	1	37.7333	1	21.9667	1	1	0	T3	N0	2		38	External_Validation_Cohort	IIIB	Other	1	21.3333
39	Discovery_Cohort	1	0.466667	0	0.466667	1	1	0	1		39	Internal_validation_cohort	1	45.0667	1	16.2667	1	1	0	T3	N0	2		39	External_Validation_Cohort	IIIA	Other	0	49.8
40	Discovery_Cohort	1	75.9333	1	46.7	1	1	0	2		40	Internal_validation_cohort	1	9.16667	1	7.1	1	1	0	T2	N1	2		40	External_Validation_Cohort	IIIA	Other	0	49.5667
41	Discovery_Cohort	1	166.467	0	109.033	1	0	0	3		41	Internal_validation_cohort	0	59.6333	1	21.9	1	1	0	T2	N0	1		41	External_Validation_Cohort	IIIA	Other	1	28.4
42	Discovery_Cohort	0	87.3667	0	87.3667	1	1	0	1		42	Internal_validation_cohort	0	47.5667	0	47.5667	1	0	0	T2	N2	3		42	External_Validation_Cohort	IIIA	Other	1	8.96667
43	Discovery_Cohort	1	37.3333	1	14.4667	1	1	0	1		43	Internal_validation_cohort	0	56.7333	0	56.7333	1	1	0	T2	N0	2		43	External_Validation_Cohort	IIIA	Other	1	4.8
44	Discovery_Cohort	1	16.6333	1	7.9	1	0	1	2		44	Internal_validation_cohort	0	56.7333	0	56.7333	0	0	1	T2	N0	1		44	External_Validation_Cohort	IIIA	Squamous cell carcinoma	1	25.1667
45	Discovery_Cohort	1	5.06667	1	1.26667	0	1	0	3		45	Internal_validation_cohort	0	51.9333	0	51.9333	1	0	0	T3	N1	3		45	External_Validation_Cohort	IIIA	Other	1	39.0667
46	Discovery_Cohort	1	69.0667	0	65.5	1	0	1	1		46	Internal_validation_cohort	0	52.6667	0	52.6667	1	1	0	T3	N0	2		46	External_Validation_Cohort	IIIB	Other	1	3.03333
47	Discovery_Cohort	0	108.033	0	108.033	0	1	0	1		47	Internal_validation_cohort	0	51.2	0	51.2	1	1	0	T2	N0	1		47	External_Validation_Cohort	IIIA	Other	0	37.8
48	Discovery_Cohort	0	146.367	1	22.2667	1	1	0	1		48	Internal_validation_cohort	1	45.9	1	13.2667	1	0	0	T3	N1	3		48	External_Validation_Cohort	IIIA	Adenocarcinoma	0	36.5667
49	Discovery_Cohort	1	103.533	0	60.5333	1	1	1	3		49	Internal_validation_cohort	0	59.1667	0	59.1667	1	0	0	T2	N0	1		49	External_Validation_Cohort	IIIB	Other	0	36.8
50	Discovery_Cohort	1	18.3667	0	1.13333	1	0	0	3		50	Internal_validation_cohort	1	4.6	1	3.6	1	0	0	T2	N1	2		50	External_Validation_Cohort	IV	Other	1	1.06667
51	Discovery_Cohort	1	10.1667	1	7.2	1	1	1	1		51	Internal_validation_cohort	0	59.7667	0	59.7667	1	0	0	T3	N0	2		51	External_Validation_Cohort	IIIB	Other	0	43.3
52	Discovery_Cohort	1	33.4	1	31.6333	1	0	1	2		52	Internal_validation_cohort	1	51.1667	0	51.1667	1	0	0	T3	N0	2		52	External_Validation_Cohort	IIIA	Other	0	36.2333
53	Discovery_Cohort	1	25.6667	0	16.6667	1	0	1	3		53	Internal_validation_cohort	0	58.6333	0	58.6333	1	0	0	T2	N0	2		53	External_Validation_Cohort	IIIA	Other	0	33.4333
54	Discovery_Cohort	1	4.43333	1	0	1	0	1	3		54	Internal_validation_cohort	0	43.1	0	43.1	1	1	0	T2	N0	1		54	External_Validation_Cohort	IIIA	Non small cell	1	10.0667
55	Discovery_Cohort	1	38.5667	1	9.03333	1	0	1	2		55	Internal_validation_cohort	0	7.33333	0	7.33333	1	1	0	T1	N0	1		55	External_Validation_Cohort	IIIA	Other	1	1.83333
56	Discovery_Cohort	1	88.2333	0	48.5667	0	1	0	3		56	Internal_validation_cohort	0	56.6333	0	56.6333	1	1	0	T2	N0	1		56	External_Validation_Cohort	IIIA	Other	1	15.2667
57	Discovery_Cohort	1	3.66667	1	1.93333	1	0	1	3		57	Internal_validation_cohort	0	54.9333	0	54.9333	1	1	0	T1	N1	2		57	External_Validation_Cohort	IIB	Other	1	9.56667
58	Discovery_Cohort	1	42.9	1	12	1	0	0	2		58	Internal_validation_cohort	0	39.6333	0	39.6333	0	1	0	T1	N0	1		58	External_Validation_Cohort	IIIA	Other	1	5.56667
59	Discovery_Cohort	0	107.867	0	107.867	0	1	0	1		59	Internal_validation_cohort	0	0.3	0	0.3	1	0	0	T2	N0	1		59	External_Validation_Cohort	IIIA	Other	0	33.4333
60	Discovery_Cohort	1	39.8667	1	26.1333	0	1	0	1		60	Internal_validation_cohort	0	54.5667	0	54.5667	1	0	0	T2	N0	1		60	External_Validation_Cohort	IIIA	Other	1	2.7
61	Discovery_Cohort	1	26.3667	1	15.3667	1	0	1	2		61	Internal_validation_cohort	0	57.1667	1	43.1333	0	1	0	T2	N1	2		61	External_Validation_Cohort	IIIA	Other	1	3.53333
62	Discovery_Cohort	1	121.633	1	29.8667	1	1	0	1		62	Internal_validation_cohort	0	52.0333	0	52.0333	1	1	1	T0	N0	0		62	External_Validation_Cohort	IIIA	Other	0	31.2667
63	Discovery_Cohort	0	109.267	1	25.7333	1	1	1	2		63	Internal_validation_cohort	0	47.9667	0	47.9667	1	1	0	T2	N0	1
64	Discovery_Cohort	1	36.7667	0	36.7667	0	1	0	3		64	Internal_validation_cohort	0	55.8667	1	13.3333	1	1	0	T2	N2	3
65	Discovery_Cohort	1	8.76667	1	4.6	1	0	1	3		65	Internal_validation_cohort	0	55.2667	1	10.9333	1	1	0	T2	N0	1
66	Discovery_Cohort	0	101.833	0	101.833	1	1	1	3		66	Internal_validation_cohort	0	49.3667	0	49.3667	1	0	1	T2	N1	2
67	Discovery_Cohort	1	17.5	1	5.23333	1	1	1	2		67	Internal_validation_cohort	0	54.6333	0	54.6333	1	1	1	T2	N0	1
68	Discovery_Cohort	0	110.667	0	110.667	1	1	0	1		68	Internal_validation_cohort	0	47	0	47	1	0	1	T2	N1	2
69	Discovery_Cohort	0	1.1	0	1.1	1	0	1	1		69	Internal_validation_cohort	0	50.8	1	12.0667	1	1	1	T2	N0	1
70	Discovery_Cohort	0	140.767	1	92.2667	1	1	0	2		70	Internal_validation_cohort	0	43.4667	0	43.4667	1	0	0	T2	N0	1
71	Discovery_Cohort	1	49.7	1	15.3333	1	1	0	1		71	Internal_validation_cohort	0	44.1333	0	44.1333	1	0	0	T2	N0	2
72	Discovery_Cohort	1	85.1667	0	26.3	1	1	0	2		72	Internal_validation_cohort	1	3.16667	0	3.16667	1	0	0	T3	N1	3
73	Discovery_Cohort	1	22.6	1	10.0667	0	1	0	1		73	Internal_validation_cohort	0	40.8667	0	40.8667	1	0	1	T2	N1	2
74	Discovery_Cohort	0	119.867	0	119.867	1	1	0	1		74	Internal_validation_cohort	0	50.9	1	6.3	1	0	1	T3	N2	3
75	Discovery_Cohort	0	130.3	1	94.5333	1	1	0	1		75	Internal_validation_cohort	1	23.9667	1	1.56667	1	1	1	T4	N2	3
76	Discovery_Cohort	0	49.8333	0	49.8333	0	1	0	1		76	Internal_validation_cohort	0	49.5	0	49.5	1	1	0	T2	N2	3
77	Discovery_Cohort	0	26.0333	0	26.0333	1	1	0	2		77	Internal_validation_cohort	1	13.9	1	8.6	1	0	0	T3	N1	3
78	Discovery_Cohort	0	27.9	0	27.9	0	1	0	1		78	Internal_validation_cohort	0	49.8333	0	49.8333	1	1	0	T2	N0	1
79	Discovery_Cohort	0	52.5667	1	18.2	1	1	1	3		79	Internal_validation_cohort	0	43.7667	1	32.5	1	1	0	T2	N2	3
80	Discovery_Cohort	0	44.7667	0	44.7667	0	1	0	1		80	Internal_validation_cohort	0	46.8667	0	46.8667	1	1	1	T4	N1	3
81	Discovery_Cohort	0	48.6667	0	48.6667	1	1	0	1		81	Internal_validation_cohort	0	53.1667	0	53.1667	1	0	0	T2	N1	2
82	Discovery_Cohort	0	43.5	0	43.5	1	1	0	1		82	Internal_validation_cohort	0	48.8333	0	48.8333	1	1	0	T2	N2	3
83	Discovery_Cohort	1	1.4	0	1.4	1	1	0	1		83	Internal_validation_cohort	1	43.7	1	12.1667	1	1	0	T3	N0	2
84	Discovery_Cohort	0	27.1	0	27.1	1	1	1	1		84	Internal_validation_cohort	0	48.2667	0	48.2667	1	1	0	T2	N0	1
85	Discovery_Cohort	0	34.1333	0	34.1333	1	1	0	1		85	Internal_validation_cohort	1	0.333333	0	0.333333	0	0	1	T3	N2	3
86	Discovery_Cohort	0	22.8	0	22.8	0	1	0	1		86	Internal_validation_cohort	0	43.3667	0	43.3667	0	1	0	T2	N0	2
87	Discovery_Cohort	0	29.7333	0	29.7333	1	1	0	1		87	Internal_validation_cohort	1	27.8	1	25.1	1	1	1	T2	N1	2
88	Discovery_Cohort	0	49.6	0	49.6	0	1	0	1		88	Internal_validation_cohort	0	48.5667	0	48.5667	1	0	0	T2	N0	1
89	Discovery_Cohort	0	5.4	0	5.4	0	1	0	1		89	Internal_validation_cohort	1	25	1	7.6	0	1	1	T3	N0	2
90	Discovery_Cohort	0	33.9667	0	33.9667	0	1	0	3		90	Internal_validation_cohort	0	46.1667	0	46.1667	1	1	1	T4	N2	3
91	Discovery_Cohort	0	19	0	19	0	1	0	1		91	Internal_validation_cohort	0	38.1	1	11.7333	0	1	0	T2	N0	1
92	Discovery_Cohort	0	52.6667	0	52.6667	1	1	1	1		92	Internal_validation_cohort	0	44.5	0	44.5	0	1	0	T2	N1	2
93	Discovery_Cohort	0	40	0	40	0	1	1	1		93	Internal_validation_cohort	0	27.5667	1	26.3333	1	0	0	T3	N0	2
94	Discovery_Cohort	0	1.86667	0	1.86667	1	1	0	1		94	Internal_validation_cohort	0	38.7667	0	38.7667	0	1	0	T2	N0	1
95	Discovery_Cohort	0	8.16667	0	8.16667	1	1	0	3		95	Internal_validation_cohort	0	27.2333	0	27.2333	1	1	1	T2	N1	2
96	Discovery_Cohort	0	104	0	104	1	1	0	1		96	Internal_validation_cohort	1	22.6667	1	9.46667	1	1	1	T2	N1	2
97	Discovery_Cohort	0	3.1	0	3.1	0	1	0	1		97	Internal_validation_cohort	0	46.2333	0	46.2333	1	1	0	T2	N0	1
98	Discovery_Cohort	0	23.0333	0	23.0333	1	1	0	2		98	Internal_validation_cohort	0	44.4333	0	44.4333	1	1	0	T2	N0	1
99	Discovery_Cohort	0	42.0333	1	28	1	0	1	3		99	Internal_validation_cohort	0	43.6333	1	31.5667	1	1	0	T3	N0	2
100	Discovery_Cohort	1	54.6667	1	25.8333	1	1	0	1		100	Internal_validation_cohort	0	44	0	44	1	0	0	T3	N0	2
101	Discovery_Cohort	0	87.0667	0	87.0667	1	1	0	1		101	Internal_validation_cohort	0	40.7333	0	40.7333	0	1	1	T3	N2	3
102	Discovery_Cohort	1	37	1	28.1333	1	0	1	2		102	Internal_validation_cohort	0	41.3	0	41.3	1	0	0	T2	N1	2
103	Discovery_Cohort	0	77.7333	0	77.7333	0	1	0	0		103	Internal_validation_cohort	1	43	1	11.3	0	1	1	T3	N2	3
104	Discovery_Cohort	0	110.1	1	5	1	0	0	2		104	Internal_validation_cohort	0	42.2667	1	2.86667	1	0	1	T3	N0	2
105	Discovery_Cohort	0	107.967	1	38.6333	0	1	1	1		105	Internal_validation_cohort	1	1.56667	0	1.56667	1	0	0	T3	N1	3
106	Discovery_Cohort	0	120.4	0	120.4	1	1	0	1		106	Internal_validation_cohort	0	40.1	1	21.6333	1	1	0	T2	N0	1
107	Discovery_Cohort	0	64.5	0	64.5	1	1	0	0		107	Internal_validation_cohort	0	38.9	0	38.9	1	0	1	T3	N0	2
108	Discovery_Cohort	1	17.1333	0	17.1333	0	1	0	1		108	Internal_validation_cohort	0	39.1	0	39.1	1	1	0	T2	N1	2
109	Discovery_Cohort	0	111.267	1	17.3	1	1	0	1		109	Internal_validation_cohort	0	65.6	1	5	1	1	1	T3	N1	3
110	Discovery_Cohort	1	46.1333	1	16.0667	1	0	1	3		110	Internal_validation_cohort	0	11.1667	0	11.1667	1	1	0	T2	N0	1
111	Discovery_Cohort	1	3	0	3	1	1	0	1		111	Internal_validation_cohort	0	29.8333	0	29.8333	0	1	0	T2	N1	2
112	Discovery_Cohort	0	89.2333	1	88.4667	0	1	0	2		112	Internal_validation_cohort	0	37.8333	0	37.8333	0	1	0	T2	N0	1
113	Discovery_Cohort	0	84.0333	0	84.0333	0	1	0	1		113	Internal_validation_cohort	0	38.5	0	38.5	1	1	1	T3	N1	3
114	Discovery_Cohort	0	110.933	1	100.633	0	1	0	0		114	Internal_validation_cohort	0	39.3333	1	15.7333	0	0	0	T1	N0	1
115	Discovery_Cohort	0	38.2333	0	38.2333	1	1	0	0		115	Internal_validation_cohort	0	32.0333	0	32.0333	1	0	0	T3	N1	3
116	Discovery_Cohort	1	22.5333	1	19.6333	1	1	0	1		116	Internal_validation_cohort	0	36.7333	0	36.7333	1	1	0	T2	N0	1
117	Discovery_Cohort	1	26.5667	0	26.5667	1	1	0	1		117	Internal_validation_cohort	1	35.7333	1	4.96667	1	0	1	T2	N2	3
118	Discovery_Cohort	1	82	1	6.66667	0	1	1	1		118	Internal_validation_cohort	0	25.3	1	15.2333	0	1	0	T2	N0	1
119	Discovery_Cohort	0	74.4	0	74.4	1	0	0	3		119	Internal_validation_cohort	1	17.6333	1	7.56667	1	0	1	T3	N2	3
120	Discovery_Cohort	0	72.1	0	72.1	1	1	0	1		120	Internal_validation_cohort	0	35	0	35	1	1	0	T3	N0	2
121	Discovery_Cohort	1	11.7333	1	3.33333	1	0	1	3		121	Internal_validation_cohort	0	1.86667	0	1.86667	1	0	0	T2	N0	2
122	Discovery_Cohort	1	15	1	13	1	1	0	3		122	Internal_validation_cohort	0	39	0	39	0	1	0	T2	N2	3
123	Discovery_Cohort	1	64.5333	1	32.7333	1	0	0	1		123	Internal_validation_cohort	0	38.7667	0	38.7667	1	1	0	T2	N1	2
124	Discovery_Cohort	0	91.1	0	91.1	1	1	0	1		124	Internal_validation_cohort	0	38.0667	0	38.0667	1	1	0	T2	N2	3
125	Discovery_Cohort	1	18.0667	1	5.1	1	1	0	3		125	Internal_validation_cohort	0	39.0333	0	39.0333	1	0	0	T1	N0	1
126	Discovery_Cohort	0	89.1667	0	89.1667	0	1	1	2		126	Internal_validation_cohort	1	6.3	1	3.7	1	0	0	T3	N2	3
127	Discovery_Cohort	1	61	1	12.4333	1	1	1	3		127	Internal_validation_cohort	0	54.7	0	54.7	1	1	1	T2	N1	2
128	Discovery_Cohort	1	27.9333	1	25.7333	1	1	1	3		128	Internal_validation_cohort	0	45.5	0	45.5	1	0	0	T2	N0	1
129	Discovery_Cohort	1	1.13333	0	1.13333	1	1	0	1		129	Internal_validation_cohort	1	5.9	0	5.9	1	1	0	T3	N2	3
130	Discovery_Cohort	0	9.53333	0	9.53333	1	0	0	1		130	Internal_validation_cohort	0	60.8333	0	60.8333	1	1	0	T1	N0	1
131	Discovery_Cohort	1	5.63333	0	5.63333	1	0	0	1		131	Internal_validation_cohort	0	38.7	0	38.7	1	1	0	T2	N0	1
132	Discovery_Cohort	1	68.7	0	68.7	1	0	0	1		132	Internal_validation_cohort	0	53.6	0	53.6	0	1	0	T1	N0	1
133	Discovery_Cohort	0	85.8333	0	85.8333	1	0	0	1		133	Internal_validation_cohort	0	52.1	0	52.1	1	1	0	T2	N0	1
134	Discovery_Cohort	0	66.2667	0	66.2667	1	1	0	1
135	Discovery_Cohort	0	85.8333	0	85.8333	1	1	0	1
136	Discovery_Cohort	0	56	0	56	1	1	0	1
137	Discovery_Cohort	0	77.3	0	77.3	1	0	0	1
138	Discovery_Cohort	0	74.3333	0	74.3333	1	1	0	1
139	Discovery_Cohort	0	79.0667	0	79.0667	1	1	0	1
140	Discovery_Cohort	0	67	0	67	1	0	0	1
141	Discovery_Cohort	1	43.3333	1	29.9	1	1	0	1
142	Discovery_Cohort	1	9.1	1	8	0	1	0	2
143	Discovery_Cohort	0	74.0667	0	74.0667	1	1	0	1
144	Discovery_Cohort	0	72.2667	1	47.0667	1	1	1	3
145	Discovery_Cohort	1	44.5667	0	44.5667	1	0	0	1
146	Discovery_Cohort	0	70.8	0	70.8	1	1	0	1
147	Discovery_Cohort	1	39.4333	0	39.4333	1	1	0	1
148	Discovery_Cohort	0	78.6333	0	78.6333	0	1	0	1
149	Discovery_Cohort	0	80.2667	0	80.2667	1	1	1	1
150	Discovery_Cohort	0	67.6333	0	67.6333	1	1	0	1
151	Discovery_Cohort	0	68.6333	0	68.6333	1	1	1	1
152	Discovery_Cohort	0	66.6333	0	66.6333	1	0	0	1
153	Discovery_Cohort	1	12.4667	1	10.1667	1	0	1	3
154	Discovery_Cohort	1	10.5667	0	10.5667	1	1	0	1
155	Discovery_Cohort	0	66.9	0	66.9	1	1	0	1
156	Discovery_Cohort	0	63.7333	0	63.7333	1	0	0	2
157	Discovery_Cohort	1	34.8333	0	34.8333	1	1	0	1
158	Discovery_Cohort	1	48.9667	0	48.9667	1	0	0	1
159	Discovery_Cohort	1	16.7667	1	12.7667	1	1	0	1
160	Discovery_Cohort	0	67.3	0	67.3	1	0	0	1
161	Discovery_Cohort	1	14.3333	1	4.66667	1	1	0	3
162	Discovery_Cohort	1	43.1	0	43.1	1	1	1	2
163	Discovery_Cohort	0	62.5333	0	62.5333	1	1	1	2
164	Discovery_Cohort	1	15.6	0	15.6	1	1	0	1
165	Discovery_Cohort	0	27.5667	0	27.5667	1	1	1	2
166	Discovery_Cohort	0	67.4	0	67.4	1	1	0	1
167	Discovery_Cohort	1	29.5	0	29.5	1	1	1	3
168	Discovery_Cohort	0	65.9667	0	65.9667	1	1	0	1
169	Discovery_Cohort	0	62.5333	1	18.1667	1	1	1	1
170	Discovery_Cohort	1	16.8333	0	16.8333	1	1	0	2
171	Discovery_Cohort	1	33.9667	0	33.9667	1	0	0	1
172	Discovery_Cohort	1	6.43333	1	10.9333	1	0	0	1
173	Discovery_Cohort	0	63.7667	0	63.7667	1	1	0	1
174	Discovery_Cohort	0	65.3667	0	65.3667	1	1	1	3
175	Discovery_Cohort	0	13.5333	0	13.5333	1	0	0	1
176	Discovery_Cohort	0	48.6667	0	48.6667	0	1	0	1
177	Discovery_Cohort	0	28.9667	0	28.9667	1	1	0	1
178	Discovery_Cohort	1	7.5	0	7.5	1	1	1	2
179	Discovery_Cohort	0	50.5	0	50.5	0	1	0	1
180	Discovery_Cohort	0	65.2333	0	65.2333	1	0	0	2
181	Discovery_Cohort	0	55.2	0	55.2	1	1	0	1
182	Discovery_Cohort	0	50.5667	1	10.4	1	1	0	1
183	Discovery_Cohort	0	48.3667	0	48.3667	0	1	0	1
184	Discovery_Cohort	1	14.0667	1	11.3333	0	1	0	1
185	Discovery_Cohort	0	43.5	0	43.5	1	1	0	1
186	Discovery_Cohort	0	0.8	0	0.8	1	1	0	1
187	Discovery_Cohort	0	0.733333	0	0.733333	1	0	0	2
188	Discovery_Cohort	1	5.26667	0	5.26667	1	1	0	1
189	Discovery_Cohort	0	42.8333	0	42.8333	1	1	1	1
190	Discovery_Cohort	0	4.13333	0	4.13333	1	1	0	3
191	Discovery_Cohort	0	34.4	0	34.4	1	1	0	1
192	Discovery_Cohort	0	25.7667	0	25.7667	1	1	0	1
193	Discovery_Cohort	0	83	1	60.9333	0	1	1	2
194	Discovery_Cohort	0	64.4	1	24.9667	0	1	1	2
195	Discovery_Cohort	0	60.5667	1	12.9333	0	1	1	1
196	Discovery_Cohort	1	24.7333	0	24.7333	1	1	0	2
197	Discovery_Cohort	1	1.73333	0	1.73333	1	1	0	2
198	Discovery_Cohort	0	2.66667	0	2.66667	1	0	1	3
199	Discovery_Cohort	0	74.1	0	74.1	1	1	1	2

## Sheet: Table_3_and_4
ID	Grouping	OS_Status	OS_Time	RFS_Status	RFS_Time	Smoker	Adenocarcinoma	Chemotherapy	MTV_2.5_vol_ml	TLG_2.5_vol_ml	SUV_max	SUV_mean	Tumor_vol_ml
1	Train	1	51.4	1	13.4	0	1	0	6.34695	25.3299	7.90564	2.30023	17.9074
2	Train	1	99.3	0	90.7333	1	1	0	3.57907	10.7579	4.28639	1.67243	46.1991
3	Train	1	29.5667	1	8	1	1	1	12.1032	61.6179	12.1911	3.12296	28.7129
4	Train	1	109.867	0	99.4	1	1	0	1.06652	4.01845	6.35243	3.30509	1.47816
5	Train	1	62.9667	1	35.6	1	0	0	3.28291	20.5804	22.3421	2.39563	12.9072
6	Train	1	79.1	1	30.3	1	0	0	16.2909	58.6163	8.43573	1.94835	53.6377
7	Train	1	49.3667	0	39.1667	1	1	0	3.29971	24.5797	14.6216	7.30218	3.3927
8	Train	0	148.2	0	148.2	1	1	0	15.0744	183.568	28.5708	8.7161	22.293
9	Train	1	5.13333	1	4.23333	1	1	0	31.9841	334.601	19.5049	9.90201	34.1323
10	Train	0	163.2	1	105	1	0	1	50.7595	292.965	17.3544	1.88865	244.876
11	Train	1	31.4	1	2.73333	1	1	1	107.782	434.3	7.54795	3.20442	173.786
12	Train	1	110.533	0	109.667	1	1	0	7.05185	19.6341	3.55482	1.95071	37.5732
13	Train	1	48.6667	1	10.7	0	1	1	21.1894	105.794	9.75332	4.06231	29.4791
14	Train	1	52.4	1	37.5	1	0	0	21.5182	310.384	38.7968	8.73709	37.8489
15	Train	1	83.6	1	28.1333	1	1	0	37.1036	351.951	24.2799	8.97813	39.695
16	Train	1	9.76667	1	0	0	1	1	191.261	660.911	5.84061	1.91503	701.753
17	Train	1	34.6333	1	8.66667	1	1	1	156.026	1945.96	19.1511	12.3316	158.085
18	Train	1	18.8	1	14.1667	1	0	0	23.8958	246.775	34.6621	8.09936	32.2097
19	Train	1	107.767	0	36.1667	1	0	0	11.3437	121.527	20.1019	10.634	11.4473
20	Train	1	130.5	0	115.233	1	1	0	2.85171	14.6743	10.0864	3.87121	4.41539
21	Train	1	132.633	0	120.2	0	1	0	0	0	2.4932	1.46971	7.35336
22	Train	0	155.833	0	131.2	1	1	0	0.673345	2.72423	7.99707	1.54517	3.69176
23	Train	1	54.4	1	9.13333	1	1	0	29.8282	111.927	8.72473	2.15858	99.3109
24	Train	1	40.4667	1	27.5333	1	0	0	1.36904	4.59036	7.19939	1.15691	28.342
25	Train	0	118.833	1	29.9	0	1	0	0.103377	0.304529	3.47498	1.33684	1.13342
26	Train	1	152.067	1	17.4667	0	1	0	16.5217	102.051	10.7011	4.41817	25.7118
27	Train	1	35.6667	0	35.2	1	1	0	11.6094	44.8075	6.82363	2.02177	42.6306
28	Train	0	121.567	0	121.567	1	1	0	0.339913	0.968652	3.27185	1.40166	5.82219
29	Train	0	119.5	0	119.5	0	1	0	5.37643	24.8706	9.40076	3.29236	9.6232
30	Train	1	145.933	1	61.1333	1	1	0	6.08414	24.938	7.41532	1.92653	22.5965
31	Train	0	124.033	0	124.033	1	1	0	25.1271	181.422	13.4542	5.32208	36.7204
32	Train	0	117.8	0	117.8	1	1	0	64.1367	482.401	16.3769	5.93321	87.9083
33	Train	0	97.5667	0	97.5667	1	1	0	0.253319	1.34909	11.6188	1.4333	2.07685
34	Train	0	144.967	0	71.2667	1	1	0	8.3731	62.6008	20.8722	6.66915	9.76394
35	Train	0	112.233	0	112.233	0	1	0	7.83754	33.7666	7.88468	3.09354	13.9424
36	Train	1	75.7333	1	43.0333	1	1	0	7.87618	37.8214	11.5524	3.28547	14.5547
37	Train	1	14.6667	1	10.1	1	1	1	101.129	369.151	5.14192	2.64559	187.974
38	Train	1	81.6	1	53.1	1	1	0	9.41155	48.7901	9.68859	3.62003	16.3221
39	Train	1	0.466667	0	0.466667	1	1	0	1.31503	7.17836	12.4147	3.36522	2.73902
40	Train	1	75.9333	1	46.7	1	1	0	9.84593	33.7298	6.19049	2.26353	24.7331
41	Train	1	166.467	0	109.033	1	0	0	9.09715	73.5606	23.8026	3.5329	23.935
42	Train	0	87.3667	0	87.3667	1	1	0	2.03636	12.6521	13.1259	2.60732	6.24006
43	Train	1	37.3333	1	14.4667	1	1	0	0.65565	4.14139	13.0302	4.41283	1.07288
44	Train	1	16.6333	1	7.9	1	0	1	6.59637	19.6531	4.01516	1.61485	90.9927
45	Train	1	5.06667	1	1.26667	0	1	0	137.138	844.473	17.3671	2.73288	462.376
46	Train	1	69.0667	0	65.5	1	0	1	13.662	95.6957	16.3248	6.30563	15.7005
47	Train	0	108.033	0	108.033	0	1	0	6.01865	27.5557	7.62505	3.43125	9.49575
48	Train	0	146.367	1	22.2667	1	1	0	1.93063	6.6178	5.79791	1.75553	8.01309
49	Train	1	103.533	0	60.5333	1	1	1	95.8092	945.968	19.0674	9.55642	99.6677
50	Train	1	18.3667	0	1.13333	1	0	0	12.8327	111.778	20.6981	7.47984	15.622
51	Train	1	10.1667	1	7.2	1	1	1	0	0	2.07035	0.807349	1.6503
52	Train	1	33.4	1	31.6333	1	0	1	3.36486	17.2573	16.8784	2.40568	13.2592
53	Train	1	25.6667	0	16.6667	1	0	1	8.28969	50.4192	16.294	4.9334	11.0846
54	Train	1	4.43333	1	0	1	0	1	917.441	7533.33	18.0942	7.08248	1129.59
55	Train	1	38.5667	1	9.03333	1	0	1	5.27022	15.9817	4.47493	1.63234	56.4381
56	Train	1	88.2333	0	48.5667	0	1	0	11.7426	41.1156	5.37525	2.64232	22.8256
57	Train	1	3.66667	1	1.93333	1	0	1	35.7866	224.457	18.3478	2.6766	114.817
58	Train	1	42.9	1	12	1	0	0	16.7522	121.25	13.6623	5.02951	27.0441
59	Train	0	107.867	0	107.867	0	1	0	0	0	2.02555	1.49211	10.8888
60	Train	1	39.8667	1	26.1333	0	1	0	71.5313	389.116	10.045	4.32953	102.098
61	Train	1	26.3667	1	15.3667	1	0	1	1.03221	3.41065	4.7614	1.33854	18.3647
62	Train	1	121.633	1	29.8667	1	1	0	0.181608	0.562736	4.09381	0.959538	3.80072
63	Train	0	109.267	1	25.7333	1	1	1	96.4045	951.354	20.4721	8.7425	111.103
64	Train	1	36.7667	0	36.7667	0	1	0	324.606	2331.07	15.0624	5.4337	472.592
65	Train	1	8.76667	1	4.6	1	0	1	91.1271	795.114	18.4359	4.51799	210.847
66	Train	0	101.833	0	101.833	1	1	1	279.037	996.035	6.3377	2.32645	712.484
67	Train	1	17.5	1	5.23333	1	1	1	42.303	337.629	11.4527	7.78701	43.703
68	Train	0	110.667	0	110.667	1	1	0	13.2473	152.287	23.801	10.3038	15.0685
69	Train	0	1.1	0	1.1	1	0	1	17.2195	95.4855	11.4984	4.44228	24.3896
70	Train	0	140.767	1	92.2667	1	1	0	8.4685	31.5668	6.43757	1.75608	41.1262
71	Train	1	49.7	1	15.3333	1	1	0	3.09664	21.5537	12.9656	5.21015	4.49921
72	Train	1	85.1667	0	26.3	1	1	0	8.7628	51.0821	13.4563	4.76457	11.8557
73	Train	1	22.6	1	10.0667	0	1	0	6.9729	39.3027	10.6507	4.20872	10.3783
74	Train	0	119.867	0	119.867	1	1	0	3.57377	27.3322	18.125	5.07667	6.04672
75	Train	0	130.3	1	94.5333	1	1	0	4.54671	39.5005	21.3167	5.65202	7.73183
76	Train	0	49.8333	0	49.8333	0	1	0	0	0	1.02767	0.763937	1.40521
77	Train	0	26.0333	0	26.0333	1	1	0	3.86139	28.0391	13.2471	6.7202	4.29716
78	Train	0	27.9	0	27.9	0	1	0	0	0	1.5247	0.678593	0.374486
79	Train	0	52.5667	1	18.2	1	1	1	71.8011	253.473	5.68093	3.03733	108.58
80	Train	0	44.7667	0	44.7667	0	1	0	0	0	1.40097	0.980334	11.9178
81	Train	0	48.6667	0	48.6667	1	1	0	0.50767	1.50408	3.56173	2.7771	0.671327
82	Train	0	43.5	0	43.5	1	1	0	0.715142	2.5404	4.69071	2.90345	1.07788
83	Train	1	1.4	0	1.4	1	1	0	0.0570467	0.148117	2.77129	0.923522	10.3241
84	Train	0	27.1	0	27.1	1	1	1	1.82626	5.14362	3.35101	2.12745	7.2495
85	Train	0	34.1333	0	34.1333	1	1	0	2.79096	11.7472	7.54562	3.71825	3.61427
86	Train	0	22.8	0	22.8	0	1	0	0	0	1.45778	0.943989	6.80804
87	Train	0	29.7333	0	29.7333	1	1	0	0	0	1.41741	0.722717	9.20274
88	Train	0	49.6	0	49.6	0	1	0	3.54194	14.6191	6.79672	3.46457	5.01121
89	Train	0	5.4	0	5.4	0	1	0	0	0	1.23944	0.910254	2.33084
90	Train	0	33.9667	0	33.9667	0	1	0	0.0695811	0.179272	2.67685	2.04665	0.65519
91	Train	0	19	0	19	0	1	0	1.13894	4.71552	6.25379	4.08292	1.2168
92	Train	0	52.6667	0	52.6667	1	1	1	4.26906	13.8536	4.60964	1.94058	29.6655
93	Train	0	40	0	40	0	1	1	0.0204792	0.0525028	2.67711	1.18352	7.92209
94	Train	0	1.86667	0	1.86667	1	1	0	0	0	2.47126	1.65651	0.94638
95	Train	0	8.16667	0	8.16667	1	1	0	0.884103	2.74338	3.7922	2.94103	1.11821
96	Train	0	104	0	104	1	1	0	0.902363	2.89191	4.2762	2.88997	1.30715
97	Train	0	3.1	0	3.1	0	1	0	2.16529	17.9083	15.077	8.25932	2.16933
98	Train	0	23.0333	0	23.0333	1	1	0	0	0	1.50349	1.10854	1.45459
99	Train	0	42.0333	1	28	1	0	1	0.40976	1.2649	3.87299	2.08488	1.32615
100	Train	1	54.6667	1	25.8333	1	1	0	6.81713	40.5714	11.147	5.78744	7.11724
101	Train	0	87.0667	0	87.0667	1	1	0	0	0	2.3286	1.61139	4.20212
102	Train	1	37	1	28.1333	1	0	1	0.575153	1.79758	4.02274	2.47357	1.24431
103	Train	0	77.7333	0	77.7333	0	1	0	0	0	1.38847	0.649796	7.00228
104	Train	0	110.1	1	5	1	0	0	81.546	1308.39	31.7758	14.7968	89.4754
105	Train	0	107.967	1	38.6333	0	1	1	5.84146	15.9609	3.4454	1.36503	110.181
106	Train	0	120.4	0	120.4	1	1	0	2.22779	19.9195	16.4156	8.92687	2.2327
107	Train	0	64.5	0	64.5	1	1	0	0	0	2.26792	0.964532	5.73157
108	Train	1	17.1333	0	17.1333	0	1	0	20.4562	157.151	12.9437	5.40986	31.1347
109	Train	0	111.267	1	17.3	1	1	0	0.115236	0.306838	2.90466	1.88415	1.11535
110	Train	1	46.1333	1	16.0667	1	0	1	0.137089	0.353898	2.76363	1.44153	50.4422
111	Train	1	3	0	3	1	1	0	2.83409	9.90435	5.47862	2.0259	8.52905
112	Train	0	89.2333	1	88.4667	0	1	0	0.635229	1.68908	3.03943	1.70331	8.10833
113	Train	0	84.0333	0	84.0333	0	1	0	2.46565	10.8818	7.20485	4.13581	2.79545
114	Train	0	110.933	1	100.633	0	1	0	0	0	2.23887	1.05169	12.4316
115	Train	0	38.2333	0	38.2333	1	1	0	18.5154	79.1893	10.0649	2.1638	59.1057
116	Train	1	22.5333	1	19.6333	1	1	0	2.52636	11.9156	9.73238	3.0431	4.90553
117	Train	1	26.5667	0	26.5667	1	1	0	0.225486	0.58227	2.70448	1.03898	57.0487
118	Train	1	82	1	6.66667	0	1	1	4.0745	35.1989	20.8052	8.46581	4.18672
119	Train	0	74.4	0	74.4	1	0	0	13.2637	128.342	27.8313	6.32704	22.3373
120	Train	0	72.1	0	72.1	1	1	0	28.0086	154.907	10.3295	5.35578	29.3859
121	Train	1	11.7333	1	3.33333	1	0	1	115.172	838.244	17.7209	5.93908	151.946
122	Train	1	15	1	13	1	1	0	0.0786735	0.204008	2.73186	1.60608	3.50812
123	Train	1	64.5333	1	32.7333	1	0	0	1.93024	6.14011	4.86303	2.42179	4.86603
124	Train	0	91.1	0	91.1	1	1	0	13.5925	75.3179	13.4118	2.00102	71.0103
125	Train	1	18.0667	1	5.1	1	1	0	0	0	1.66753	1.01377	5.57217
126	Train	0	89.1667	0	89.1667	0	1	1	16.2575	69.3559	8.65942	3.03621	32.8911
127	Train	1	61	1	12.4333	1	1	1	12.9605	78.5528	15.0575	5.68782	14.2419
128	Train	1	27.9333	1	25.7333	1	1	1	175.23	966.327	13.7171	4.09309	275.143
129	Train	1	1.13333	0	1.13333	1	1	0	6.00204	29.1344	8.88192	3.97809	8.15735
130	Train	0	9.53333	0	9.53333	1	0	0	0.431824	1.35638	4.16378	2.24718	1.15356
131	Train	1	5.63333	0	5.63333	1	0	0	0.767517	3.37358	9.86799	1.33305	5.22003
132	Train	1	68.7	0	68.7	1	0	0	8.21967	27.9391	5.2027	2.67571	14.6844
133	Train	0	85.8333	0	85.8333	1	0	0	0	0	2.45148	1.68313	1.7023
134	Train	0	66.2667	0	66.2667	1	1	0	0	0	2.45942	1.3018	6.02022
135	Train	0	85.8333	0	85.8333	1	1	0	0	0	2.42728	1.13928	2.83061
136	Train	0	56	0	56	1	1	0	0.0064621	0.0162814	2.54453	1.08992	12.6472
137	Train	0	77.3	0	77.3	1	0	0	5.63495	29.4959	10.3263	4.83978	6.39101
138	Train	0	74.3333	0	74.3333	1	1	0	5.57175	23.5114	7.93353	2.99327	10.1326
139	Train	0	79.0667	0	79.0667	1	1	0	2.83946	10.5472	5.77998	2.8221	5.03471
140	Train	0	67	0	67	1	0	0	2.1837	8.30588	6.23045	3.503	2.65599
141	Train	1	43.3333	1	29.9	1	1	0	2.61097	11.6824	9.23547	3.16264	4.85239
142	Train	1	9.1	1	8	0	1	0	6.25419	23.1292	5.89754	3.04435	9.72719
143	Train	0	74.0667	0	74.0667	1	1	0	1.09073	3.3244	3.8128	2.04446	4.03792
144	Train	0	72.2667	1	47.0667	1	1	1	343.009	6620.07	43.2015	17.9006	371.86
145	Train	1	44.5667	0	44.5667	1	0	0	5.09457	32.2666	14.4046	5.24871	6.60493
146	Train	0	70.8	0	70.8	1	1	0	12.3648	62.4326	9.81094	2.84021	28.6972
147	Train	1	39.4333	0	39.4333	1	1	0	0	0	1.64298	0.971047	2.6947
148	Train	0	78.6333	0	78.6333	0	1	0	0.392151	1.03618	2.87612	1.7498	4.77295
149	Train	0	80.2667	0	80.2667	1	1	1	0	0	1.24876	0.895159	0.810532
150	Train	0	67.6333	0	67.6333	1	1	0	0.40065	1.17405	3.73229	2.11572	1.53521
151	Train	0	68.6333	0	68.6333	1	1	1	4.20065	19.1382	8.18378	4.13804	5.0174
152	Train	0	66.6333	0	66.6333	1	0	0	0.0404358	0.104222	2.6739	1.73305	0.841522
153	Train	1	12.4667	1	10.1667	1	0	1	86.3801	1206.69	27.9879	13.3314	91.1942
154	Train	1	10.5667	0	10.5667	1	1	0	29.3442	177.262	12.6504	4.69226	41.4475
155	Train	0	66.9	0	66.9	1	1	0	4.43162	15.2851	5.06937	2.64264	7.90693
156	Train	0	63.7333	0	63.7333	1	0	0	158.198	1622.03	27.2428	5.22161	361.846
157	Train	1	34.8333	0	34.8333	1	1	0	0	0	1.91796	1.71708	0.835605
158	Train	1	48.9667	0	48.9667	1	0	0	0.900785	3.23478	5.50726	2.36075	2.23383
159	Train	1	16.7667	1	12.7667	1	1	0	0.398598	1.2813	4.34201	1.77935	1.68771
160	Train	0	67.3	0	67.3	1	0	0	0.526245	1.59555	3.95779	1.64577	2.91467
161	Train	1	14.3333	1	4.66667	1	1	0	10.8656	48.807	9.70338	2.36623	27.7547
162	Train	1	43.1	0	43.1	1	1	1	9.86998	35.0362	6.80536	1.91661	43.4381
163	Train	0	62.5333	0	62.5333	1	1	1	0	0	2.04219	1.41985	2.98726
164	Train	1	15.6	0	15.6	1	1	0	0.216675	0.636815	3.63352	1.3975	2.2171
165	Train	0	27.5667	0	27.5667	1	1	1	8.66643	81.2291	22.854	8.05935	10.3799
166	Train	0	67.4	0	67.4	1	1	0	0.0923157	0.245897	2.90486	1.52671	1.39999
167	Train	1	29.5	0	29.5	1	1	1	0	0	1.50383	0.793542	17.1211
168	Train	0	65.9667	0	65.9667	1	1	0	0	0	1.87846	1.06273	3.7178
169	Train	0	62.5333	1	18.1667	1	1	1	9.35974	55.2728	13.9471	2.51156	31.3896
170	Train	1	16.8333	0	16.8333	1	1	0	147.193	1440.66	20.3622	9.06685	161.248
171	Train	1	33.9667	0	33.9667	1	0	0	3.45637	10.7451	4.52136	1.95328	13.9095
172	Train	1	6.43333	1	10.9333	1	0	0	8.26549	48.4825	16.3532	5.70957	8.64883
173	Train	0	63.7667	0	63.7667	1	1	0	0	0	1.24971	0.809802	2.25372
174	Train	0	65.3667	0	65.3667	1	1	1	0	0	2.0716	1.13097	6.05087
175	Train	0	13.5333	0	13.5333	1	0	0	4.83195	19.463	9.26295	2.18772	16.8459
176	Train	0	48.6667	0	48.6667	0	1	0	0	0	1.48581	0.858294	14.6149
177	Train	0	28.9667	0	28.9667	1	1	0	5.70121	19.9052	5.22191	2.14147	17.5836
178	Train	1	7.5	0	7.5	1	1	1	20.011	117.048	13.1588	4.63206	27.6737
179	Train	0	50.5	0	50.5	0	1	0	4.42042	12.9207	3.70116	1.55143	38.2122
180	Train	0	65.2333	0	65.2333	1	0	0	0.344275	1.0664	3.99734	2.50009	0.740689
181	Train	0	55.2	0	55.2	1	1	0	0.252533	0.708325	3.31619	1.93563	1.21307
182	Train	0	50.5667	1	10.4	1	1	0	0.411575	1.21385	3.74405	2.48131	0.868881
183	Train	0	48.3667	0	48.3667	0	1	0	0	0	0.720154	0.449905	10.634
184	Train	1	14.0667	1	11.3333	0	1	0	0.570636	1.70132	3.8891	1.67473	3.91526
185	Train	0	43.5	0	43.5	1	1	0	0.102753	0.270111	2.82334	1.06534	8.39892
186	Train	0	0.8	0	0.8	1	1	0	3.18908	17.6241	12.6979	2.25117	12.8177
187	Train	0	0.733333	0	0.733333	1	0	0	12.3775	65.6128	9.58102	2.22372	40.8652
188	Train	1	5.26667	0	5.26667	1	1	0	0	0	1.87709	1.11037	2.13379
189	Train	0	42.8333	0	42.8333	1	1	1	44.4004	873.252	59.6599	16.4128	54.1189
190	Train	0	4.13333	0	4.13333	1	1	0	3.71716	13.353	5.24653	2.73015	7.13953
191	Train	0	34.4	0	34.4	1	1	0	0.0228306	0.0582065	2.61769	0.983924	5.18401
192	Train	0	25.7667	0	25.7667	1	1	0	14.6449	91.5038	15.0964	4.27181	24.5536
193	Train	0	83	1	60.9333	0	1	1	3.41167	9.6544	3.74821	1.73702	38.4983
194	Train	0	64.4	1	24.9667	0	1	1	312.006	2743.36	15.0453	7.49949	379.559
195	Train	0	60.5667	1	12.9333	0	1	1	2.10813	6.56468	4.80256	1.89566	11.1363
196	Train	1	24.7333	0	24.7333	1	1	0	34.413	137.712	8.59711	2.73003	73.7283
197	Train	1	1.73333	0	1.73333	1	1	0	4.28676	14.1521	5.64007	2.60824	9.4819
198	Train	0	2.66667	0	2.66667	1	0	1	44.1272	311.791	14.8645	4.57788	80.3458
199	Train	0	74.1	0	74.1	1	1	1	167.54	1571.84	26.7844	5.75024	312.09
200	Test	0	61.5	0	61.5	1	1	0	0.595303	1.72861	3.77164	1.74452	6.2073
201	Test	0	62.0333	0	62.0333	1	1	0	14.2875	90.4834	14.322	5.27907	18.529
202	Test	0	42.4	0	42.4	1	1	0	1.3504	3.91381	3.56106	1.90057	9.61213
203	Test	0	52.2667	0	52.2667	1	1	0	0	0	0.971883	0.683656	4.74133
204	Test	1	5.43333	1	3.56667	1	0	0	30.5004	244.679	14.603	6.75292	37.8647
205	Test	0	34.1667	0	34.1667	1	1	0	0.132248	0.34394	2.76465	1.38063	7.39847
206	Test	0	52.5	0	52.5	1	1	0	10.5528	110.92	31.7822	7.6838	15.469
207	Test	0	64.2	1	7.3	1	1	0	0	0	1.84419	1.09144	3.66058
208	Test	0	59.3	1	16.2333	1	1	1	45.6627	357.103	16.6592	7.20243	50.959
209	Test	0	63.6667	0	63.6667	1	1	1	13.7713	155.663	21.595	10.412	15.184
210	Test	0	51.9333	0	51.9333	1	1	0	11.1436	64.9062	19.4658	5.52623	12.1241
211	Test	0	56.8333	0	56.8333	1	0	0	10.1694	44.8851	7.80837	3.76193	13.5373
212	Test	0	65.3333	0	65.3333	0	1	0	0.492096	1.38796	3.28552	1.5764	4.42314
213	Test	1	40.2333	1	7.03333	0	1	0	16.2529	49.516	5.16718	1.49231	184.193
214	Test	0	2.1	0	2.1	1	0	0	273.132	1146.64	13.4178	2.8542	561.683
215	Test	1	63.1333	1	54.5	1	1	0	6.03485	49.3319	17.1496	5.47772	9.99641
216	Test	0	61.9667	0	61.9667	1	1	0	0.97229	2.65873	3.08018	1.95	6.24573
217	Test	0	64.5667	0	64.5667	0	1	0	0	0	1.45952	0.86971	3.91061
218	Test	1	0.733333	0	0.733333	1	0	0	19.4	153.625	23.6867	6.11298	27.2385
219	Test	1	9.3	1	6.86667	1	1	0	131.354	593.863	11.4738	2.49972	344.114
220	Test	0	65.6667	0	65.6667	1	1	0	28.7508	97.6591	6.78707	2.65534	56.6118
221	Test	0	48.9667	0	48.9667	1	0	1	74.3698	941.034	28.9212	10.6157	90.9927
222	Test	0	64.7	0	64.7	1	1	0	0.299502	1.07676	5.03268	2.28498	0.80071
223	Test	0	59.6667	0	59.6667	0	1	0	8.89893	43.4879	16.3199	3.87362	12.9603
224	Test	1	12.8	1	9	1	1	0	9.65794	49.3173	9.37316	3.81531	14.8843
225	Test	0	55.4667	0	55.4667	0	1	1	7.48444	24.8436	5.11902	2.65321	12.8342
226	Test	0	54.1	0	54.1	1	1	0	9.43808	172.831	22.1693	18.3121	9.43808
227	Test	1	4.93333	1	4.16667	1	0	1	71.3211	465.841	28.3991	4.30365	126.817
228	Test	1	35.2333	1	12.5667	1	1	0	4.26498	21.8755	9.44525	4.50647	5.18814
229	Test	0	60.4	0	60.4	1	1	0	9.81023	52.8622	11.1529	4.3457	13.5999
230	Test	1	16.8667	1	13.3667	1	1	0	16.0002	81.6748	11.0484	3.02816	35.2522
231	Test	0	62.3333	0	62.3333	1	1	0	42.3638	315.582	13.6033	6.72572	48.5863
232	Test	0	56.4667	1	9.96667	1	1	1	69.2078	406.784	14.3057	3.12655	174.24
233	Test	0	54.8	0	54.8	1	0	0	5.28909	26.4481	9.9466	4.7178	5.85265
234	Test	1	44.4667	0	44.4667	1	0	0	6.77586	45.1491	17.728	4.77311	10.8576
235	Test	0	54.9	1	16.3667	1	1	0	27.2651	200.665	17.5997	5.85854	37.0573
236	Test	0	48.8667	0	48.8667	1	1	0	6.54887	23.2621	5.80947	3.14892	8.55212
237	Test	1	37.7333	1	21.9667	1	1	0	75.0229	691.948	27.6762	7.00216	128.297
238	Test	1	45.0667	1	16.2667	1	1	0	37.1401	182.818	17.3902	4.14323	49.796
239	Test	1	9.16667	1	7.1	1	1	0	52.5238	578.724	31.4172	8.61419	70.4262
240	Test	0	59.6333	1	21.9	1	1	0	1.45973	4.06128	3.15281	1.83162	6.65305
241	Test	0	47.5667	0	47.5667	1	0	0	50.5982	737.165	37.7737	10.6372	72.7097
242	Test	0	56.7333	0	56.7333	1	1	0	26.8488	206.545	18.8889	5.2192	43.5615
243	Test	0	56.7333	0	56.7333	0	0	1	58.7086	485.785	24.8043	7.70119	64.6497
244	Test	0	51.9333	0	51.9333	1	0	0	250.968	1060.27	11.2301	2.30023	737.257
245	Test	0	52.6667	0	52.6667	1	1	0	11.2961	31.8826	4.4118	1.1433	228.441
246	Test	0	51.2	0	51.2	1	1	0	2.90193	7.8936	3.26757	1.4717	49.8274
247	Test	1	45.9	1	13.2667	1	0	0	266.779	2524.42	16.7389	6.97892	381.744
248	Test	0	59.1667	0	59.1667	1	0	0	8.13866	47.9301	17.3255	4.29982	13.4949
249	Test	1	4.6	1	3.6	1	0	0	51.1885	237.727	9.35654	3.44138	83.1461
250	Test	0	59.7667	0	59.7667	1	0	0	178.641	1554.1	28.2517	6.95596	235.958
251	Test	1	51.1667	0	51.1667	1	0	0	91.0874	941.31	28.5905	9.30858	103.415
252	Test	0	58.6333	0	58.6333	1	0	0	32.8221	246.67	15.3566	7.11612	35.2635
253	Test	0	43.1	0	43.1	1	1	0	2.26875	6.11672	3.05112	1.6384	53.8355
254	Test	0	7.33333	0	7.33333	1	1	0	0	0	1.40837	0.875477	12.48
255	Test	0	56.6333	0	56.6333	1	1	0	4.64361	29.5789	13.7357	3.14665	11.0995
256	Test	0	54.9333	0	54.9333	1	1	0	0	0	1.83067	1.24004	4.44312
257	Test	0	39.6333	0	39.6333	0	1	0	0.567627	1.66343	3.65344	1.93135	2.63306
258	Test	0	0.3	0	0.3	1	0	0	14.7781	95.3773	14.3599	3.17038	38.4586
259	Test	0	54.5667	0	54.5667	1	0	0	29.4557	195.4	16.2463	5.18893	42.3685
260	Test	0	57.1667	1	43.1333	0	1	0	3.61126	26.3997	12.6445	5.89975	4.77633
261	Test	0	52.0333	0	52.0333	1	1	1	219.682	1481.44	13.3607	5.40721	291.76
262	Test	0	47.9667	0	47.9667	1	1	0	3.31912	30.6087	21.7564	6.00886	5.62841
263	Test	0	55.8667	1	13.3333	1	1	0	5.40135	21.2703	7.10047	2.53144	12.9139
264	Test	0	55.2667	1	10.9333	1	1	0	12.7833	104.066	17.9638	4.17207	29.1961
265	Test	0	49.3667	0	49.3667	1	0	1	42.2248	552.364	28.6044	11.7384	47.8871
266	Test	0	54.6333	0	54.6333	1	1	1	107.639	462.795	12.1067	2.92563	209.066
267	Test	0	47	0	47	1	0	1	59.3233	665.094	23.3914	10.697	62.8318
268	Test	0	50.8	1	12.0667	1	1	1	10.2112	41.517	8.89896	2.01399	43.4753
269	Test	0	43.4667	0	43.4667	1	0	0	103.31	397.844	32.6228	3.04915	171.529
270	Test	0	44.1333	0	44.1333	1	0	0	41.8654	281.741	13.2702	4.24632	76.6339
271	Test	1	3.16667	0	3.16667	1	0	0	1.38026	39.0198	36.6387	24.0071	1.63603
272	Test	0	40.8667	0	40.8667	1	0	1	22.047	90.2386	8.01952	1.62205	127.142
273	Test	0	50.9	1	6.3	1	0	1	198.951	1601.89	31.7301	6.27151	273.124
274	Test	1	23.9667	1	1.56667	1	1	1	37.056	613.983	40.3301	9.7451	67.5461
275	Test	0	49.5	0	49.5	1	1	0	7.48677	50.7437	12.4065	6.60067	7.78204
276	Test	1	13.9	1	8.6	1	0	0	80.4164	434.982	14.9784	4.22557	116.784
277	Test	0	49.8333	0	49.8333	1	1	0	2.09961	6.06482	3.76259	1.45586	24.0707
278	Test	0	43.7667	1	32.5	1	1	0	5.04112	24.0696	8.75425	4.24201	6.26755
279	Test	0	46.8667	0	46.8667	1	1	1	37.8033	377.199	26.4409	8.41822	46.4477
280	Test	0	53.1667	0	53.1667	1	0	0	94.5509	1202.57	39.8696	10.7936	114.614
281	Test	0	48.8333	0	48.8333	1	1	0	4.84314	15.2037	4.2508	2.09607	14.8239
282	Test	1	43.7	1	12.1667	1	1	0	1.37513	7.91565	12.596	5.33049	1.55386
283	Test	0	48.2667	0	48.2667	1	1	0	1.99585	6.26954	4.591	1.61889	15.4968
284	Test	1	0.333333	0	0.333333	0	0	1	376.136	5073.59	26.9335	12.5251	410.892
285	Test	0	43.3667	0	43.3667	0	1	0	6.43359	31.9514	8.83427	3.50353	11.1094
286	Test	1	27.8	1	25.1	1	1	1	30.2045	221.165	16.3796	5.14784	48.2388
287	Test	0	48.5667	0	48.5667	1	0	0	4.44358	35.7873	13.8168	7.72675	4.69418
288	Test	1	25	1	7.6	0	1	1	141.273	629.73	10.4317	1.96649	591.612
289	Test	0	46.1667	0	46.1667	1	1	1	278.806	2470.56	18.6245	6.58587	401.8
290	Test	0	38.1	1	11.7333	0	1	0	1.73611	5.48461	5.63122	1.55333	13.465
291	Test	0	44.5	0	44.5	0	1	0	35.4634	176.475	9.35543	4.57177	40.9402
292	Test	0	27.5667	1	26.3333	1	0	0	9.03612	29.8206	5.38466	1.90193	32.444
293	Test	0	38.7667	0	38.7667	0	1	0	3.59907	12.8441	5.74771	2.23515	9.9737
294	Test	0	27.2333	0	27.2333	1	1	1	19.4717	103.194	14.3947	3.22745	45.6406
295	Test	1	22.6667	1	9.46667	1	1	1	23.3266	160.904	14.2973	3.58987	54.3098
296	Test	0	46.2333	0	46.2333	1	1	0	3.93608	17.4343	7.81793	3.40154	6.21866
297	Test	0	44.4333	0	44.4333	1	1	0	5.04208	17.789	5.17026	2.93537	7.82856
298	Test	0	43.6333	1	31.5667	1	1	0	14.6483	47.351	5.26596	1.69459	81.2342
299	Test	0	44	0	44	1	0	0	60.9406	646.692	22.701	9.55952	69.0494
300	Test	0	40.7333	0	40.7333	0	1	1	158.04	1028.5	18.1813	4.95693	230.521
301	Test	0	41.3	0	41.3	1	0	0	9.22095	110.044	32.6949	10.8316	9.76104
302	Test	1	43	1	11.3	0	1	1	6.46569	24.2511	5.86114	2.45004	16.0204
303	Test	0	42.2667	1	2.86667	1	0	1	15.9027	69.5595	11.0125	2.15927	55.3864
304	Test	1	1.56667	0	1.56667	1	0	0	32.4455	243.257	14.593	6.18438	42.1056
305	Test	0	40.1	1	21.6333	1	1	0	1.59817	7.18883	6.94341	1.65971	7.72166
306	Test	0	38.9	0	38.9	1	0	1	42.9987	367.688	26.8356	5.25053	78.06
307	Test	0	39.1	0	39.1	1	1	0	7.17748	25.9797	7.00195	2.13228	24.9766
308	Test	0	65.6	1	5	1	1	1	3.88501	15.9573	7.16384	3.25165	5.91993
309	Test	0	11.1667	0	11.1667	1	1	0	2.76401	11.7529	8.59063	2.1124	10.4018
310	Test	0	29.8333	0	29.8333	0	1	0	4.21524	15.2408	5.09807	2.32116	10.0784
311	Test	0	37.8333	0	37.8333	0	1	0	2.90425	9.99928	5.96239	2.83096	4.68779
312	Test	0	38.5	0	38.5	1	1	1	306.724	1431.91	20.0926	4.3531	348.147
313	Test	0	39.3333	1	15.7333	0	0	0	1.48775	6.35275	7.64449	2.39777	3.91298
314	Test	0	32.0333	0	32.0333	1	0	0	12.8873	43.8806	5.27477	2.58001	23.9319
315	Test	0	36.7333	0	36.7333	1	1	0	0.875391	2.36986	3.06883	1.51865	14.2102
316	Test	1	35.7333	1	4.96667	1	0	1	99.786	767.467	17.883	5.84354	141.009
317	Test	0	25.3	1	15.2333	0	1	0	6.39666	44.4188	13.9875	3.58559	14.9898
318	Test	1	17.6333	1	7.56667	1	0	1	104.257	760.286	24.8465	5.08191	165.817
319	Test	0	35	0	35	1	1	0	5.947	54.721	15.8596	8.86106	6.24326
320	Test	0	1.86667	0	1.86667	1	0	0	20.4517	147.018	22.4401	5.9248	26.6924
321	Test	0	39	0	39	0	1	0	39.8781	157.766	8.32774	3.06132	66.7348
322	Test	0	38.7667	0	38.7667	1	1	0	8.76619	39.9393	9.32311	3.78521	12.2808
323	Test	0	38.0667	0	38.0667	1	1	0	6.55995	34.8468	11.4325	4.46555	8.72568
324	Test	0	39.0333	0	39.0333	1	0	0	7.77239	74.8254	24.1784	9.32152	8.09739
325	Test	1	6.3	1	3.7	1	0	0	4.82761	23.1085	7.97609	4.37288	5.60153
326	Test	0	54.7	0	54.7	1	1	1	19.3413	82.5875	10.6748	1.73625	89.4023
327	Test	0	45.5	0	45.5	1	0	0	24.5572	293.558	25.8406	10.8915	27.4798
328	Test	1	5.9	0	5.9	1	1	0	15.0655	116.511	15.6597	7.38177	16.0042
329	Test	0	60.8333	0	60.8333	1	1	0	3.82814	17.7832	9.37099	3.06944	7.77724
330	Test	0	38.7	0	38.7	1	1	0	0.0855721	0.222674	2.74223	1.09055	17.5912
331	Test	0	53.6	0	53.6	0	1	0	0	0	2.37609	1.48663	4.25873

## Sheet: Figure_3a_and_3b
	UMAP_1	UMAP_2
V1_1	1.17872	1.97722
V2_1	-0.15182	-1.7224
V3_1	-0.729542	3.92822
V4_1	-4.25128	1.11822
V5_1	-2.57261	1.16123
V6_1	-2.67135	2.27628
V7_1	0.397393	-1.57116
V8_1	-0.127454	4.96268
V9_1	-1.03473	5.16685
V10_1	-2.31626	2.28516
V11_1	4.65429	0.189535
V12_1	2.33092	-0.344554
V13_1	-2.21681	3.89884
V14_1	0.434754	-2.60098
V15_1	5.15218	-0.897347
V16_1	2.68483	4.14302
V17_1	5.58229	-0.437016
V18_1	3.25907	0.850343
V19_1	0.151139	-2.60233
V20_1	0.110068	-0.402667
V21_1	-1.57884	3.3658
V22_1	1.53351	-1.54378
V23_1	5.42967	-0.871693
V24_1	4.73655	-0.0101765
V25_1	4.2096	0.178401
V26_1	4.15414	0.26835
V27_1	3.51524	1.42049
V28_1	2.94063	-1.5958
V29_1	5.13312	-0.876808
V30_1	-2.07321	1.89115
V31_1	3.05879	-0.961821
V32_1	-5.63852	-0.293603
V33_1	-5.69166	-3.43127
V34_1	-3.72452	-4.33561
V35_1	-4.51923	-4.48749
V36_1	-4.15868	-4.77293
V37_1	-5.97578	-2.95178
V38_1	-5.83163	-3.60375
V39_1	-3.11674	-1.39539
V40_1	-6.1443	-0.727873
V41_1	-4.78307	0.642919
V42_1	-0.416986	-1.49008
V43_1	-2.9383	0.639783
V44_1	-3.2432	-3.15244
V45_1	-3.57792	-4.40189
V46_1	-1.18654	1.58759
V47_1	-1.90278	-3.97994
V48_1	1.66211	4.60337
V49_1	-2.10516	3.66062
V50_1	-1.64559	-3.28109
V51_1	4.1347	1.1125
V52_1	-2.64917	3.16926
V53_1	1.03914	-1.32848
V54_1	3.52905	2.41796
V55_1	-4.54687	1.83196
V56_1	4.7569	4.11881
V57_1	3.89917	1.08051
V58_1	-0.905775	-4.67722
V59_1	-0.165135	-0.943007
V60_1	-2.4436	-1.78418
V61_1	-3.62654	1.71946
V62_1	-2.73682	3.31794
V63_1	-3.53325	-0.705897
V64_1	-0.441317	-2.37362
V65_1	-2.68031	0.73892
V66_1	-4.59124	0.972653
V67_1	3.22308	2.85526
V68_1	4.53108	3.74942
V69_1	0.807496	1.68568
V70_1	-0.606093	-3.9289
V71_1	2.88282	4.62784
V72_1	3.44462	2.87437
V73_1	1.23767	4.81279
V74_1	4.0957	4.32951
V75_1	4.76061	3.99887
V76_1	0.708579	3.79108
V77_1	-0.0229856	2.85356
V78_1	1.25893	4.92316
V79_1	3.25876	5.19906
V80_1	4.70268	3.71013
V81_1	4.71303	4.64223
V82_1	1.89199	4.21519
V83_1	-0.690755	3.59268
V84_1	-0.148488	2.42807
V85_1	0.298042	0.305804
V86_1	-0.937002	3.69684
V87_1	4.42798	4.87619
V88_1	4.6172	4.46687
V89_1	3.56964	1.42118
V90_1	2.90518	3.60181
V91_1	4.68556	4.58092
V92_1	-2.56522	3.10406
V93_1	-1.42756	-3.85637
V94_1	-1.89899	4.12243
V95_1	-1.88769	3.32944
V96_1	-2.67932	2.73125
V97_1	-0.641561	2.53891
V98_1	-0.542872	2.56915
V99_1	-1.29952	3.60633
V100_1	-1.9753	-0.521401
V101_1	-0.695228	2.43744
V102_1	-0.778506	2.72434
V103_1	-1.90011	3.52794
V104_1	-0.818196	2.74955
V105_1	-1.35573	2.50443
V106_1	-0.484203	3.50151
V107_1	-1.39147	2.496
V108_1	-2.67765	-0.980293
V109_1	-2.74098	-0.993033
V110_1	-0.162576	1.84763
V111_1	-0.146772	1.30768
V112_1	-4.8782	-0.252122
V113_1	0.507359	-0.770902
V114_1	-0.995792	0.00434657
V115_1	-4.28694	-3.42249
V116_1	-3.31496	1.5033
V117_1	0.654442	1.08954
V118_1	1.2327	-0.747268
V119_1	-3.28683	-3.7001
V120_1	-0.487008	2.73841
V121_1	-4.52376	1.31528
V122_1	1.51401	4.10159
V123_1	2.1066	3.99883
V124_1	-2.00594	1.02041
V125_1	1.79278	3.64969
V126_1	1.72307	3.98152
V127_1	-2.50201	3.36096
V128_1	-2.52069	0.940312
V129_1	-1.68177	-0.429051
V130_1	-1.99596	2.80793
V131_1	-2.79185	0.521443
V132_1	0.709477	-0.905028
V133_1	-3.48969	1.70714
V134_1	-3.56848	-1.34724
V135_1	-3.44728	2.18139
V136_1	-3.4924	-0.836547
V137_1	-1.54114	1.88488
V138_1	-2.26527	1.36051
V139_1	1.43931	4.64791
V140_1	1.4873	2.69245
V141_1	2.91473	3.8449
V142_1	2.66463	2.18217
V143_1	-1.37119	4.59494
V144_1	2.28374	4.20302
V145_1	0.00394633	5.21628
V146_1	2.47911	4.33188
V147_1	1.52766	2.76047
V148_1	1.42167	5.08146
V149_1	2.57596	0.934114
V150_1	1.07695	5.2372
V151_1	1.06824	4.63039
V152_1	-1.23005	2.94091
V153_1	1.85943	4.42432
V154_1	1.20735	4.66884
V155_1	-0.909237	5.23953
V156_1	1.94086	-1.22833
V157_1	-1.8337	4.09795
V158_1	4.11852	3.40266
V159_1	2.00034	-0.771176
V160_1	2.895	3.29061
V161_1	3.72611	3.18567
V162_1	3.13652	0.126019
V163_1	2.71038	3.27214
V164_1	-0.330786	-1.53621
V165_1	2.68421	-0.278559
V166_1	3.10745	-0.55447
V167_1	3.1203	-0.0618907
V168_1	3.3499	3.49141
V169_1	3.13446	0.257536
V170_1	0.785914	1.34372
V171_1	2.76655	0.156957
V172_1	-3.0322	-2.82634
V173_1	-0.129942	-1.39426
V174_1	4.00907	3.26938
V175_1	1.87568	2.36212
V176_1	2.81762	3.31322
V177_1	0.547649	2.80031
V178_1	1.3042	1.49933
V179_1	0.561049	4.58056
V180_1	1.24437	-2.0391
V181_1	-1.64269	3.12343
V182_1	-0.895791	4.39875
V183_1	-1.22799	2.7205
V184_1	-1.79891	2.9279
V185_1	-1.8178	3.58636
V186_1	-3.41053	2.87883
V187_1	4.23154	5.05018
V188_1	2.60139	5.10302
V189_1	1.85867	4.92835
V190_1	-3.76089	2.8827
V191_1	0.917287	4.74817
V192_1	-2.73738	3.61326
V193_1	-2.25357	0.489317
V194_1	-0.080145	4.69193
V195_1	3.36691	4.80087
V196_1	-1.68912	2.59108
V197_1	3.14294	4.50909
V198_1	-1.2395	4.02715
V199_1	1.43373	0.399126
V200_1	-3.37896	2.11286
V201_1	-3.40438	-2.80581
V202_1	-2.47836	-3.4229
V203_1	-4.86401	-0.525093
V204_1	-3.88033	-3.03027
V205_1	-1.40146	-3.65852
V206_1	0.787212	1.04629
V207_1	-1.4055	-2.98207
V208_1	3.20706	2.9728
V209_1	-3.43159	-0.263201
V210_1	-2.84354	2.38612
V211_1	-4.2236	-4.17871
V212_1	1.41302	1.56954
V213_1	2.31047	0.761329
V214_1	2.2467	2.20719
V215_1	1.3658	1.31094
V216_1	2.5368	0.169053
V217_1	2.77848	4.36522
V218_1	3.15664	4.13754
V219_1	4.0093	2.83112
V220_1	3.33163	3.54431
V221_1	-0.221835	2.70578
V222_1	1.11919	1.13696
V223_1	1.74126	0.159191
V224_1	-1.8754	-3.65119
V225_1	-2.91209	-2.10712
V226_1	-1.92399	-4.38036
V227_1	-3.50783	-4.91359
V228_1	3.5148	3.75256
V229_1	-1.67534	2.18094
V230_1	-1.14222	0.720344
V231_1	-1.32144	-4.12122
V232_1	-0.676532	-0.391285
V233_1	-2.05861	-4.87536
V234_1	-1.80554	-4.32585
V235_1	-2.53917	-1.94244
V236_1	-0.699572	3.39513
V237_1	-0.204096	-4.58054
V238_1	3.89923	1.29445
V239_1	0.442582	-3.52676
V240_1	-0.87957	-5.17493
V241_1	-0.157988	-4.28448
V242_1	3.55551	-1.19542
V243_1	4.09606	-0.157613
V244_1	3.85774	0.508418
V245_1	4.32312	1.54261
V246_1	4.53662	3.3639
V247_1	3.83899	0.417981
V248_1	3.66105	1.53245
V249_1	4.41347	2.45551
V250_1	-0.135001	4.03613
V251_1	-1.27532	-3.27331
V252_1	2.79985	1.46623
V253_1	-1.39424	-3.80693
V254_1	2.29378	1.53689
V255_1	-0.015299	-1.77059
V256_1	-0.134387	-1.2563
V257_1	1.21421	0.0889059
V258_1	-0.234031	2.12556
V259_1	-1.40258	2.91576
V260_1	-1.19132	-1.84539
V261_1	-2.03076	-3.75466
V262_1	-3.63721	-0.731572
V263_1	-3.41183	-0.954063
V264_1	-1.91662	-0.297954
V265_1	-3.82418	-1.07586
V266_1	-4.27695	0.0680915
V267_1	-2.9777	0.191362
V268_1	-3.08488	0.688739
V269_1	-4.78865	-0.783993
V270_1	-2.49713	0.373905
V271_1	0.449472	-1.5727
V272_1	-2.13897	0.469112
V273_1	-2.53956	0.742393
V274_1	-2.28754	1.37486
V275_1	-4.52653	0.228113
V276_1	-4.17716	-2.08512
V277_1	-1.6709	1.33789
V278_1	-2.55947	1.8483
V279_1	-4.22525	-1.00354
V280_1	-1.19613	-2.25516
V281_1	-4.4686	-1.34735
V282_1	-3.17183	0.940483
V283_1	-2.63947	0.108674
V284_1	-3.20557	-2.76362
V285_1	-4.6332	-0.438051
V286_1	-3.19809	-2.57312
V287_1	-0.386357	-2.01512
V288_1	-3.71803	-2.78776
V289_1	-5.17717	-0.22891
V290_1	-3.86571	-2.20281
V291_1	-0.397616	-2.10569
V292_1	-4.45726	-0.785153
V293_1	-5.50222	1.07026
V294_1	-5.86015	-3.65754
V295_1	-5.73366	-4.0303
V296_1	-3.60857	-0.0589918
V297_1	-3.42351	-2.20978
V298_1	-4.68097	-3.61854
V299_1	-0.0494176	-1.49239
V300_1	-6.50821	-2.12971
V301_1	-5.6297	-4.03697
V302_1	-6.16092	-2.63491
V303_1	-6.26712	-3.1128
V304_1	-4.34941	-3.45808
V305_1	-6.17207	-2.35034
V306_1	-6.40738	-1.94476
V307_1	-5.46616	-4.11937
V308_1	-6.79487	-1.46793
V309_1	-5.40909	-1.76282
V310_1	-5.90007	-3.38838
V311_1	-4.50636	-4.66152
V312_1	-6.30552	-2.2987
V313_1	3.92214	-1.16979
V314_1	3.05075	-0.887214
V315_1	2.85512	-0.235169
V316_1	-1.16926	4.36428
V317_1	1.6076	-1.2397
V318_1	-0.438465	1.81744
V319_1	3.82299	-3.38904
V320_1	1.42954	-2.16424
V321_1	3.7133	-3.35173
V322_1	-0.594915	2.86199
V323_1	3.98582	1.17493
V324_1	2.4694	1.5039
V325_1	4.76012	2.34832
V326_1	3.68923	1.55364
V327_1	3.78338	3.40865
V328_1	3.37898	-0.709292
V329_1	5.0232	2.7819
V330_1	4.4121	3.28284
V331_1	2.80378	1.55829
V332_1	-3.11246	3.52632
V333_1	-0.077092	3.49567
V334_1	3.36507	-0.0498381
V335_1	2.64658	0.224601
V336_1	1.98491	-1.42056
V337_1	0.459007	3.29207
V338_1	-6.08708	-1.75161
V339_1	-5.19984	-4.44436
V340_1	-2.8106	-1.46259
V341_1	-0.217161	-0.859469
V342_1	-0.341143	-1.92389
V343_1	-1.58816	0.270641
V344_1	-2.24091	-3.30992
V345_1	-1.09526	-2.5082
V346_1	-5.72852	-2.45784
V347_1	-0.581627	-2.00569
V348_1	0.153849	-1.92194
V349_1	-4.74899	-3.97472
V350_1	-3.68027	1.60293
V351_1	-2.69881	-3.381
V352_1	-4.63838	1.97701
V353_1	-1.77627	-3.31761
V354_1	-2.91182	-3.37551
V355_1	-5.66678	-4.03748
V356_1	-4.21935	-4.7483
V357_1	-5.63196	-4.0933
V358_1	-3.71723	-3.05373
V359_1	-4.44277	-3.39893
V360_1	-3.8643	-1.56721
V361_1	-2.23105	0.721776
V362_1	0.671993	3.24846
V363_1	1.0657	3.08853
V364_1	-0.177588	3.00189
V365_1	1.25978	4.11648
V366_1	1.03655	4.87178
V367_1	-0.121369	5.20777
V368_1	1.87323	2.77129
V369_1	1.47111	-0.82253
V370_1	-0.678661	4.0474
V371_1	-2.41732	1.51475
V372_1	-3.60184	2.29169
V373_1	-3.80264	3.05474
V374_1	4.05298	1.78075
V375_1	2.46756	0.613749
V376_1	2.42907	-1.46199
V377_1	2.15857	-0.859382
V378_1	3.30021	1.6495
V379_1	3.15075	-1.03545
V380_1	3.88311	1.43236
V381_1	3.93222	1.96359
V382_1	4.34264	3.16553
V383_1	2.83301	1.87478
V384_1	2.96007	0.755346
V385_1	4.04765	2.91217
V386_1	3.2565	0.303965
V387_1	3.19228	0.170787
V388_1	3.73141	1.45234
V389_1	3.35097	0.35622
V390_1	3.72266	1.60628
V391_1	-1.89645	3.23717
V392_1	2.57001	-0.593016
V393_1	3.1486	-0.915815
V394_1	-3.05802	2.1285
V395_1	-2.41734	4.00251
V396_1	2.9133	4.64821
V397_1	-1.00576	3.28859
V398_1	4.42304	4.19153
V399_1	-0.699072	5.16112
V400_1	-2.61679	3.48564
V401_1	-1.65226	1.96006
V402_1	3.38453	4.41061
V403_1	-0.212193	1.77587
V404_1	-2.96958	3.49492
V405_1	-4.40765	0.261389
V406_1	-4.07533	3.06691
V407_1	-3.22338	2.35659
V408_1	-3.50041	3.31874
V409_1	-3.10494	2.41822
V410_1	-3.38619	3.29975
V411_1	2.39648	5.23302
V412_1	2.56239	5.34527
V413_1	-3.29467	3.45056
V414_1	-3.64988	3.15512
V415_1	-3.83914	3.13285
V416_1	-3.17964	3.4628
V417_1	-3.30603	3.37076
V418_1	-3.47121	3.25217
V419_1	-1.3769	-0.485612
V420_1	-3.64328	1.27812
V421_1	-0.551644	2.50715
V422_1	2.59982	4.76481
V423_1	-1.75651	-3.20246
V424_1	-3.48124	-2.20913
V425_1	-2.75702	3.79331
V426_1	1.15421	-0.553717
V427_1	0.86818	3.08412
V428_1	0.272723	2.402
V429_1	0.913887	3.34278
V430_1	1.28202	4.25241
V431_1	-4.05869	1.62298
V432_1	-1.39756	3.53952
V433_1	-1.68198	1.84652
V434_1	1.29733	4.45915
V435_1	-0.923543	3.14418
V436_1	-3.24396	2.52576
V437_1	-3.64568	1.58446
V438_1	1.67021	4.5708
V439_1	0.657907	4.49937
V440_1	-1.32589	2.87335
V441_1	-0.80224	3.33573
V442_1	-1.38495	3.39606
V443_1	-2.80132	3.0373
V444_1	-0.240121	3.71914
V445_1	-3.91665	1.39582
V446_1	-1.24528	3.16536
V447_1	-2.55463	2.15178
V448_1	-2.48233	2.75201
V449_1	-1.71825	3.45193
V450_1	-3.55189	2.83373
V451_1	-2.29277	2.37135
V452_1	-4.09797	2.40116
V453_1	-3.91612	1.88746
V454_1	-3.8598	1.59653
V455_1	-2.26208	2.99825
V456_1	-1.68546	-3.29858
V457_1	-3.0315	-3.57804
V458_1	0.697279	1.55169
V459_1	-2.34665	-0.580095
V460_1	-1.20482	-0.949068
V461_1	-0.8838	3.98858
V462_1	0.853402	-1.32793
V463_1	-0.550809	-1.86319
V464_1	0.345093	-2.01155
V465_1	1.88853	4.28377
V466_1	0.720605	1.72147
V467_1	1.57762	-1.01408
V468_1	1.33965	4.06274
V469_1	-2.34429	-3.78099
V470_1	-2.06548	-4.24309
V471_1	-2.80635	-2.81599
V472_1	2.03304	4.10588
V473_1	-1.7829	-4.40746
V474_1	3.04335	1.48456
V475_1	4.20907	2.88724
V476_1	-1.77556	-4.46102
V477_1	2.37109	0.363702
V478_1	2.77692	0.347681
V479_1	3.64642	3.39774
V480_1	2.87231	2.00452
V481_1	3.48592	3.20325
V482_1	3.56453	3.64288
V483_1	-1.14214	-0.867573
V484_1	3.26889	4.19615
V485_1	3.74286	3.48538
V486_1	2.10026	0.756733
V487_1	3.27406	3.99215
V488_1	3.68781	3.2175
V489_1	2.95957	3.13864
V490_1	3.4717	2.58714
V491_1	3.70321	-3.4416
V492_1	2.26143	-0.685798
V493_1	-0.40146	3.22673
V494_1	2.55926	-0.6225
V495_1	3.67263	2.26637
V496_1	1.5537	2.78453
V497_1	-1.52911	3.40395
V498_1	-0.295102	-0.635522
V499_1	4.43107	1.02962
V500_1	1.32348	2.39304
V501_1	0.489102	2.95642
V502_1	4.83509	3.51941
V503_1	4.40521	3.03198
V504_1	3.95754	2.75178
V505_1	4.05272	3.3153
V506_1	3.49645	3.67993
V507_1	2.879	2.96071
V508_1	0.235411	3.06482
V509_1	-2.0306	2.0851
V510_1	0.71734	2.66376
V511_1	1.49671	2.05691
V512_1	1.31021	4.37875
V513_1	-4.09101	0.751227
V514_1	2.78931	2.80942
V515_1	2.80885	2.62938
V516_1	2.71616	0.977506
V517_1	1.41876	2.96888
V518_1	3.91161	0.871632
V519_1	-1.34992	2.57734
V520_1	1.40668	2.43917
V521_1	3.57771	-3.35959
V522_1	-4.01016	1.10318
V523_1	-5.02387	1.76718
V524_1	1.79061	4.71821
V525_1	1.67338	2.69997
V526_1	0.786142	4.82411
V527_1	2.01114	2.81215
V528_1	1.67431	2.931
V529_1	1.906	2.10157
V530_1	2.29129	4.18828
V531_1	4.09686	3.34127
V532_1	3.1489	3.90892
V533_1	-0.0404864	2.19436
V534_1	2.98388	3.68101
V535_1	3.77684	4.29097
V536_1	1.9249	0.474948
V537_1	-5.05803	1.47771
V538_1	-1.76652	2.09694
V539_1	7.36824	-0.823254
V540_1	3.04316	0.911953
V541_1	6.65111	0.0639102
V542_1	4.06287	0.921383
V543_1	4.83021	0.227178
V544_1	5.87889	1.79682
V545_1	5.30737	0.921597
V546_1	6.35485	0.962308
V547_1	6.2022	0.904435
V548_1	5.45529	-0.902058
V549_1	5.93564	1.71325
V550_1	6.158	0.191232
V551_1	5.51093	2.34586
V552_1	2.64931	4.28941
V553_1	6.26935	1.09991
V554_1	6.18462	0.820035
V555_1	6.53259	0.773994
V556_1	5.86455	1.7303
V557_1	5.61073	2.15911
V558_1	5.29475	2.41824
V559_1	6.5007	0.338448
V560_1	6.94064	-0.0567524
V561_1	5.33891	2.53325
V562_1	5.7177	1.02772
V563_1	6.92899	-0.176065
V564_1	6.22586	-0.0465798
V565_1	6.30103	0.333225
V566_1	6.41769	0.864998
V567_1	6.65444	-0.0758568
V568_1	6.22729	1.12828
V569_1	6.42327	0.749925
V570_1	5.8768	1.62855
V571_1	6.67633	0.195237
V572_1	6.6966	0.0192902
V573_1	6.18469	1.12384
V574_1	4.80457	-0.687315
V575_1	5.52029	2.22009
V576_1	5.31241	2.47657
V577_1	6.60174	-0.350274
V578_1	7.07034	-0.421164
V579_1	5.36757	-0.531809
V580_1	1.30501	1.62023
V581_1	2.85566	3.30787
V582_1	2.93045	3.87874
V583_1	1.80748	2.63133
V584_1	-2.54941	1.43011
V585_1	3.23493	3.93335
V586_1	2.26344	2.61003
V587_1	3.1374	3.74087
V588_1	2.78245	3.97313
V589_1	3.272	3.93246
V590_1	3.01965	3.68891
V591_1	3.23614	3.91641
V592_1	2.08384	3.464
V593_1	2.32798	4.26463
V594_1	1.08507	4.33991
V595_1	-0.618476	4.55193
V596_1	1.23473	3.91377
V597_1	-0.467095	2.44438
V598_1	1.19486	1.76606
V599_1	0.475821	1.83545
V600_1	-3.34699	-0.993138
V601_1	3.25871	1.29696
V602_1	-4.42062	-0.481409
V603_1	0.416133	-0.353329
V604_1	-0.116974	2.26768
V605_1	1.07076	3.39016
V606_1	3.48091	1.92678
V607_1	-0.512253	3.0473
V608_1	3.27663	1.93396
V609_1	1.50044	1.81845
V610_1	3.07407	0.663847
V611_1	0.381089	3.64666
V612_1	0.720176	3.12558
V613_1	1.03436	3.4233
V614_1	-2.04697	4.51423
V615_1	2.98199	0.96634
V616_1	3.63475	-0.0044176
V617_1	6.36035	0.123748
V618_1	3.30235	2.6938
V619_1	4.3364	1.70181
V620_1	4.55354	2.58124
V621_1	0.934019	-1.14065
V622_1	6.04756	-0.248761
V623_1	4.40551	0.870089
V624_1	5.44567	2.10342
V625_1	3.93155	0.352365
V626_1	4.36211	0.44104
V627_1	5.13246	2.29268
V628_1	4.37698	1.85178
V629_1	4.50046	3.01541
V630_1	3.84949	3.44315
V631_1	4.83548	3.37007
V632_1	3.78913	0.602349
V633_1	2.10693	0.334359
V634_1	3.50332	0.271651
V635_1	3.56538	2.04999
V636_1	4.42095	3.20345
V637_1	5.00282	1.13561
V638_1	4.47079	3.04278
V639_1	4.25783	0.806729
V640_1	3.2495	0.140993
V641_1	2.975	0.167021
V642_1	4.18499	0.109236
V643_1	4.52035	2.28996
V644_1	3.52138	1.53252
V645_1	3.72801	0.342284
V646_1	0.525861	3.64809
V647_1	2.89678	0.507096
V648_1	0.618958	-0.645807
V649_1	-2.37923	-2.31749
V650_1	-0.0416603	-3.11603
V651_1	2.65672	1.62602
V652_1	5.65764	0.852464
V653_1	4.11767	0.390581
V654_1	1.61067	4.07984
V655_1	3.85525	3.32351
V656_1	1.93891	2.93119
V657_1	1.16963	2.21572
V658_1	-0.359717	2.0761
V659_1	2.45959	3.32438
V660_1	3.03568	3.42527
V661_1	-1.15182	2.92258
V662_1	1.08115	3.60646
V663_1	-1.69682	-0.812543
V664_1	-1.99041	-2.32591
V665_1	-3.39272	-2.44298
V666_1	-1.28316	4.51136
V667_1	1.26779	-0.065061
V668_1	-0.614674	2.72409
V669_1	-1.01675	3.06856
V670_1	-0.031989	3.17343
V671_1	-2.59683	3.1158
V672_1	-0.881743	4.34285
V673_1	-3.5847	0.905028
V674_1	-3.04571	-3.4828
V675_1	3.74468	-3.3196
V676_1	1.51723	1.54213
V677_1	1.09051	1.70745
V678_1	3.71304	2.73207
V679_1	1.01329	1.43008
V680_1	-4.43555	2.39678
V681_1	1.54177	2.17123
V682_1	1.04292	4.03169
V683_1	3.57947	3.90299
V684_1	2.83837	3.87985
V685_1	3.57808	3.33133
V686_1	2.41721	3.29181
V687_1	2.77901	3.8514
V688_1	0.922549	1.51475
V689_1	2.35295	3.92987
V690_1	2.39829	4.02662
V691_1	2.90654	4.27682
V692_1	3.30347	3.31897
V693_1	1.93399	2.70337
V694_1	0.850828	1.95297
V695_1	-2.45121	0.853172
V696_1	3.34528	3.22417
V697_1	-3.38647	3.53716
V698_1	-6.47665	-2.73158
V699_1	-6.10125	-1.6911
V700_1	-6.17761	-2.95546
V701_1	-6.28671	-0.0805801
V702_1	-5.14166	0.459195
V703_1	-6.76023	-1.29532
V704_1	-6.70231	-0.988181
V705_1	-6.78011	-1.06084
V706_1	-6.58198	-0.712595
V707_1	-5.3695	-0.15483
V708_1	-6.53937	-2.23763
V709_1	-3.81584	-2.40943
V710_1	-6.62259	-0.733766
V711_1	-4.81573	-0.962338
V712_1	-3.5109	-2.44483
V713_1	-3.10232	-2.87681
V714_1	-5.13542	2.11508
V715_1	-5.30098	-4.44322
V716_1	1.28773	1.46344
V717_1	0.989669	-1.14955
V718_1	1.36289	-0.358055
V719_1	-2.65301	-1.58421
V720_1	-6.09267	-2.91609
V721_1	-6.6658	-2.54841
V722_1	0.170263	-1.04689
V723_1	-3.11087	-0.955119
V724_1	-3.50047	-1.24128
V725_1	-3.23792	-3.45257
V726_1	-6.56079	-2.80841
V727_1	-6.45571	-2.7201
V728_1	-6.77891	-2.16376
V729_1	3.96323	0.634322
V730_1	-2.13727	-0.107524
V731_1	3.60697	4.94853
V732_1	-2.31177	-0.14653
V733_1	3.58833	4.35109
V734_1	5.03435	-2.20293
V735_1	4.96235	-2.77217
V736_1	2.93393	-0.435036
V737_1	-0.443851	-5.01785
V738_1	5.37073	-2.5304
V739_1	-0.801408	-5.01367
V740_1	5.95484	-2.72625
V741_1	4.86385	-2.72798
V742_1	6.07945	-0.997656
V743_1	5.98501	-2.69556
V744_1	6.00491	-1.30726
V745_1	8.22216	-3.7599
V746_1	8.53052	-3.5592
V747_1	6.24388	-1.29028
V748_1	8.52824	-2.28145
V749_1	6.49427	-1.57171
V750_1	8.15622	-3.07017
V751_1	8.98288	-2.4867
V752_1	8.93772	-2.47629
V753_1	5.62115	-1.4338
V754_1	8.8547	-2.45935
V755_1	7.84752	-1.43391
V756_1	3.87075	2.04205
V757_1	8.23217	-2.59744
V758_1	8.64368	-3.64601
V759_1	4.02162	0.428947
V760_1	6.05357	0.703972
V761_1	5.84293	-0.0808801
V762_1	4.28733	0.348072
V763_1	4.75497	-2.67866
V764_1	4.04887	0.197054
V765_1	-0.6549	-4.95532
V766_1	7.71275	-1.49809
V767_1	0.597024	-3.35945
V768_1	4.86072	-2.82299
V769_1	5.91571	0.55872
V770_1	6.51912	-0.471579
V771_1	-6.08659	-2.85153
V772_1	-4.43633	-2.07537
V773_1	-1.68276	-0.184032
V774_1	-6.58814	-2.49799
V775_1	-2.81312	-0.270849
V776_1	-4.31659	-0.103253
V777_1	-5.63827	-0.272531
V778_1	-5.14642	0.43142
V779_1	-6.49712	-2.64988
V780_1	-6.58376	-2.64916
V781_1	-6.23579	-2.52222
V782_1	-4.91214	-2.00984
V783_1	-5.88936	-0.90638
V784_1	-5.37328	-1.43582
V785_1	-6.49526	-1.49474
V786_1	-2.65539	-1.79416
V787_1	-4.91208	-3.493
V788_1	-6.21261	-2.09017
V789_1	-3.32782	-2.78124
V790_1	-2.54703	-1.16598
V791_1	-5.1923	-2.7983
V792_1	-0.731203	-1.87519
V793_1	-3.20782	-3.19228
V794_1	-4.10745	-2.63679
V795_1	-4.80332	-2.48763
V796_1	-5.69236	-2.9316
V797_1	-2.61509	-1.4642
V798_1	1.15162	-1.40077
V799_1	-5.24313	-2.04325
V800_1	-5.28071	-3.08435
V801_1	-6.3892	-1.98337
V802_1	-4.12197	-3.90777
V803_1	-6.35343	-1.79547
V804_1	-5.55307	-3.40341
V805_1	-5.51739	-2.83427
V806_1	-5.78521	-2.95148
V807_1	-6.31541	-1.84975
V808_1	-5.97753	-2.49489
V809_1	-4.06319	-3.21455
V810_1	-3.0869	-0.247908
V811_1	-3.98691	-1.51849
V812_1	-3.38681	-0.414567
V813_1	-5.31695	0.0829936
V814_1	-2.50372	-1.9365
V815_1	-5.13739	-1.67369
V816_1	-6.3033	-2.28651
V817_1	-4.8114	-1.21887
V818_1	-6.27683	-1.88916
V819_1	-1.98257	-0.954918
V820_1	5.27985	-0.888742
V821_1	0.504834	-3.64705
V822_1	6.02158	-1.08398
V823_1	0.478359	-3.26361
V824_1	5.27483	-0.818555
V825_1	5.26418	-0.719471
V826_1	5.47553	-0.795704
V827_1	6.0628	-0.553276
V828_1	4.42964	-1.04233
V829_1	2.29136	-0.870395
V830_1	5.9027	-0.668685
V831_1	6.36372	-0.619015
V832_1	6.31162	-0.250944
V833_1	6.19338	-0.428941
V834_1	2.28145	-0.989326
V835_1	5.60571	-0.459525
V836_1	4.74347	-0.343151
V837_1	7.24043	-0.739706
V838_1	2.72189	-0.366962
V839_1	5.27177	0.643791
V840_1	6.43927	0.426427
V841_1	6.15667	-0.339538
V842_1	4.88966	1.72551
V843_1	5.72447	-0.747059
V844_1	5.46161	-1.01679
V845_1	5.61622	-0.775356
V846_1	5.60265	-1.69287
V847_1	-5.27251	-0.239656
V848_1	-5.69208	-0.392449
V849_1	-4.84373	-2.35308
V850_1	-4.32287	-0.283699
V851_1	-4.12436	-4.54038
V852_1	-4.67545	-1.93437
V853_1	-4.52207	-3.55088
V854_1	-2.29797	-3.9195
V855_1	-5.97125	-2.99612
V856_1	-3.00962	-4.00143
V857_1	-4.3876	-3.56589
V858_1	-2.67957	-3.5577
V859_1	-2.22667	-2.94602
V860_1	0.14124	-1.97694
V861_1	-4.2715	-0.76062
V862_1	-3.33248	0.672065
V863_1	-4.17981	-1.25784
V864_1	-5.01142	-1.89323
V865_1	-5.76804	-2.72417
V866_1	-4.83843	-1.45364
V867_1	-3.3191	-2.37689
V868_1	-4.57696	-1.41817
V869_1	-5.8464	-3.10836
V870_1	-5.0185	-2.03894
V871_1	-5.34515	-0.5256
V872_1	-5.91627	-2.51915
V873_1	-5.54193	-3.29206
V874_1	-5.6227	-3.43704
V875_1	-5.80471	-3.69637
V876_1	-5.71623	-1.95041
V877_1	-6.10358	-2.87619
V878_1	-6.62036	-2.60593
V879_1	-6.59805	-2.13216
V880_1	-6.03095	-2.48728
V881_1	-5.23827	-2.37983
V882_1	3.11114	2.05012
V883_1	6.09901	-0.307028
V884_1	6.94085	-0.0273293
V885_1	1.48583	-0.582793
V886_1	5.89867	1.22171
V887_1	5.23068	0.284221
V888_1	5.90001	1.61573
V889_1	5.89225	1.64643
V890_1	6.04026	1.48259
V891_1	4.04789	1.37235
V892_1	-4.87505	2.15393
V893_1	3.10755	0.0736567
V894_1	3.98085	2.65506
V895_1	-2.32994	1.65444
V896_1	3.07958	2.79433
V897_1	2.3661	3.21767
V898_1	4.86834	3.68107
V899_1	-4.34578	2.84311
V900_1	3.69283	3.35149
V901_1	0.746169	3.67508
V902_1	3.12845	3.67958
V903_1	-0.225635	4.68577
V904_1	2.18287	3.01729
V905_1	3.26894	3.59407
V906_1	1.48506	2.49728
V907_1	-4.16091	2.83285
V908_1	2.37387	4.71366
V909_1	-2.21693	2.82805
V910_1	3.13503	4.81825
V911_1	1.96463	2.73581
V912_1	2.36442	3.51545
V913_1	1.24468	2.93069
V914_1	2.83973	4.08403
V915_1	0.562622	2.24198
V916_1	1.74287	2.53303
V917_1	1.41003	2.82839
V918_1	1.56393	2.69867
V919_1	3.12247	3.32497
V920_1	3.08548	3.94313
V921_1	2.91455	3.57517
V922_1	0.975572	2.39583
V923_1	3.20254	2.50668
V924_1	1.80602	1.72211
V925_1	1.82325	-0.795934
V926_1	-2.35226	2.26559
V927_1	1.31905	2.02656
V928_1	-0.91859	4.44322
V929_1	-0.00998754	3.63268
V930_1	-4.39353	0.0901811
V931_1	-3.65659	3.30698
V932_1	-5.46883	-0.00983617
V933_1	1.86382	5.01304
V934_1	0.765138	2.43614
V935_1	4.4602	4.86878
V936_1	3.64011	4.9285
V937_1	3.66894	5.09828
V938_1	0.686161	5.32944
V939_1	0.56678	5.3989
V940_1	3.83216	4.82846
V941_1	-3.23072	3.54062
V942_1	3.88532	4.46953
V943_1	3.882	4.79059
V944_1	-3.84879	-1.34556
V945_1	4.14906	4.51769
V946_1	-2.83385	2.80611
V947_1	2.52035	4.73759
V948_1	4.618	4.55335
V949_1	1.63774	2.55381
V950_1	1.97422	4.60113
V951_1	4.63384	4.72328
V952_1	1.36033	2.5196
V953_1	2.95973	4.4615
V954_1	2.48504	3.76778
V955_1	4.49169	4.81381
V956_1	-5.44219	-3.27335
V957_1	4.71739	4.56221
V958_1	1.82105	2.40776
V959_1	2.97436	4.07946
V960_1	-2.45806	3.43485
V961_1	-4.22109	-0.659745
V962_1	1.50928	0.321993
V963_1	-2.71244	-4.06533
V964_1	1.62139	0.905707
V965_1	4.08546	4.9561
V966_1	1.97176	3.46093
V967_1	1.43256	3.36912
V968_1	-4.55287	-3.09737
V969_1	-4.28862	-1.69651
V970_1	-3.34346	-1.25486
V971_1	0.757579	0.666993
V972_1	0.298054	0.722796
V973_1	-4.15079	-1.71796
V974_1	-2.94348	-1.46172
V975_1	-4.05395	-4.39808
V976_1	-5.70543	0.468745
V977_1	-6.02029	-1.89758
V978_1	-4.45241	-3.26763
V979_1	-4.95634	-2.12976
V980_1	-5.78889	-3.51048
V981_1	-5.81472	-1.87369
V982_1	-3.03448	-1.19665
V983_1	-3.19583	-0.0513782
V984_1	-2.14196	1.24157
V985_1	-5.6585	0.822961
V986_1	-5.77418	0.541333
V987_1	-3.90587	-0.70513
V988_1	-5.32473	2.04884
V989_1	-5.48917	-0.0342534
V990_1	-3.55618	-4.10503
V991_1	-1.51046	-1.10611
V992_1	-5.62478	-0.088488
V993_1	-6.51718	-0.220646
V994_1	-4.68536	-3.70786
V995_1	-6.73817	-0.946154
V996_1	1.67026	0.97693
V997_1	-5.02769	0.861704
V998_1	2.308	0.893521
V999_1	-2.77809	-0.793054
V1000_1	-3.75879	-2.83835
V1001_1	2.42849	0.75994
V1002_1	2.61805	0.302271
V1003_1	2.47243	0.703948
V1004_1	-2.89648	-0.595271
V1005_1	2.4618	-1.19607
V1006_1	-3.82727	-0.366881
V1007_1	2.69969	-0.968122
V1008_1	-3.52813	-0.661213
V1009_1	4.33006	4.57051
V1010_1	-2.53936	-4.17338
V1011_1	-1.24674	-2.80675
V1012_1	-2.15905	-3.10933
V1013_1	-2.93565	-3.66598
V1014_1	-3.44797	-1.84023
V1015_1	0.756037	2.35608
V1016_1	-3.20268	2.35393
V1017_1	-2.33537	0.747639
V1018_1	-2.39452	2.5118
V1019_1	1.49002	2.68645
V1020_1	1.9164	2.14492
V1021_1	1.73565	2.67504
V1022_1	1.89775	2.75712
V1023_1	1.9293	2.94449
V1024_1	-1.58957	3.10914
V1025_1	-1.09685	2.49383
V1026_1	2.22225	2.58431
V1027_1	2.35748	0.528248
V1028_1	1.90699	2.23323
V1029_1	2.12632	2.25658
V1030_1	2.40962	2.88562
V1031_1	1.88168	3.39288
V1032_1	1.75481	3.70232
V1033_1	3.02581	4.10752
V1034_1	3.07958	3.86606
V1035_1	2.61319	2.90563
V1036_1	2.03367	2.23698
V1037_1	-1.98226	4.73144
V1038_1	1.84288	1.57451
V1039_1	1.35894	2.29823
V1040_1	2.29308	3.0807
V1041_1	-1.71772	4.22834
V1042_1	0.341138	2.78662
V1043_1	-3.3511	3.4292
V1044_1	1.52287	3.01152
V1045_1	-1.37656	-3.66062
V1046_1	-2.60363	-4.86251
V1047_1	-0.997498	-2.39822
V1048_1	-2.86289	-4.97258
V1049_1	-2.06855	-5.10887
V1050_1	-1.34698	-2.46644
V1051_1	-1.22999	-4.25518
V1052_1	-2.71105	-5.00967
V1053_1	-2.81801	-4.9955
V1054_1	-3.85353	-4.77277
V1055_1	-0.831703	-4.1361
V1056_1	3.31857	-1.59125
V1057_1	3.36508	-1.05386
V1058_1	2.33844	-0.243373
V1059_1	-1.98403	-4.60534
V1060_1	2.83469	1.07063
V1061_1	-4.04308	-4.70632
V1062_1	-1.10677	-3.94638
V1063_1	-4.86062	-3.0966
V1064_1	-5.45448	-3.83284
V1065_1	4.43406	2.27778
V1066_1	2.51398	0.317365
V1067_1	0.285865	-3.4722
V1068_1	-5.44071	-3.92731
V1069_1	-1.18387	-4.01274
V1070_1	-2.34131	-0.306023
V1071_1	-4.5155	-3.96433
V1072_1	-5.56362	-4.1648
V1073_1	-6.34082	-3.00684
V1074_1	-5.48015	-3.69713
V1075_1	-5.18202	-0.196888
V1076_1	-2.70122	0.131422
V1077_1	-5.15001	-3.13081
V1078_1	-5.72737	-2.76829
V1079_1	-6.31906	-0.168776
V1080_1	-5.18329	-0.758078
V1081_1	-6.74621	-0.959567
V1082_1	-4.60701	-4.19763
V1083_1	-4.10948	-1.26435
V1084_1	-6.70227	-1.11187
V1085_1	-6.29216	-1.79275
V1086_1	-6.72713	-0.967524
V1087_1	-3.65286	-0.982978
V1088_1	-6.83057	-1.22169
V1089_1	-5.58882	-3.15761
V1090_1	-3.73147	-3.09496
V1091_1	-6.28392	-2.46996
V1092_1	-3.85238	-2.12282
V1093_1	-2.40289	-3.35496
V1094_1	-2.58425	-2.81266
V1095_1	-5.25729	-3.78114
V1096_1	-2.44223	-3.10773
V1097_1	0.980746	-0.708148
V1098_1	-1.21198	-2.66022
V1099_1	0.576435	-1.77125
V1100_1	-6.48224	-3.08577
V1101_1	-3.05064	-4.25298
V1102_1	-4.75754	-1.94082
V1103_1	-3.09064	-3.45021
V1104_1	-4.51594	-3.08817
V1105_1	-5.18446	-4.20431
V1106_1	-5.53479	0.654641
V1107_1	-2.42391	-3.74502
V1108_1	-5.50397	-3.68825
V1109_1	3.67132	-3.45815
V1110_1	0.901979	-1.50497
V1111_1	-4.2046	-3.59949
V1112_1	-3.78932	-3.68239
V1113_1	-4.91462	-4.09325
V1114_1	-3.19255	-1.05574
V1115_1	-4.5947	-2.04858
V1116_1	-6.11172	-3.30488
V1117_1	-3.62705	-4.72571
V1118_1	-5.46116	-2.84588
V1119_1	-6.29761	-2.9547
V1120_1	-4.05039	-1.59689
V1121_1	-6.35836	-2.50895
V1122_1	-5.11174	-1.09595
V1123_1	3.03523	2.21306
V1124_1	3.72807	2.74068
V1125_1	2.53907	1.02512
V1126_1	-5.14958	-3.4505
V1127_1	3.71112	-3.36761
V1128_1	4.32476	1.45133
V1129_1	-5.77331	-0.777196
V1130_1	-2.36324	-1.76684
V1131_1	-1.6356	-1.14643
V1132_1	4.49044	1.06051
V1133_1	1.95643	0.409639
V1134_1	-3.30947	-0.771102
V1135_1	0.449767	0.477851
V1136_1	-2.38638	-1.84143
V1137_1	-0.377978	2.06893
V1138_1	-1.2285	0.35102
V1139_1	0.0867812	0.731349
V1140_1	-6.44841	-2.68423
V1141_1	-4.33034	-1.51821
V1142_1	-2.96611	-3.29443
V1143_1	-3.87602	0.169976
V1144_1	-4.94939	-3.24468
V1145_1	-5.56984	-3.23477
V1146_1	-5.9503	-3.08759
V1147_1	-2.93343	1.60762
V1148_1	-1.8867	-0.649969
V1149_1	-6.65426	-2.58498
V1150_1	-5.95549	-3.1245
V1151_1	-6.00325	-2.61598
V1152_1	-5.4606	-0.0216576
V1153_1	-4.42867	0.571968
V1154_1	-5.89401	-0.423209
V1155_1	-2.54812	-1.78836
V1156_1	-6.55389	-0.882724
V1157_1	-6.49518	-2.0258
V1158_1	-3.22083	-0.00956052
V1159_1	3.27898	-3.37225
V1160_1	-1.83302	4.79882
V1161_1	-3.79865	2.59985
V1162_1	-6.59063	-2.70953
V1163_1	-5.84859	0.838622
V1164_1	-5.43682	1.35981
V1165_1	-5.38833	0.163808
V1166_1	-1.73892	-3.99705
V1167_1	-0.223558	-1.15638
V1168_1	-1.65431	-3.88273
V1169_1	-1.46094	-4.42106
V1170_1	-1.33745	-3.76757
V1171_1	3.54587	-0.692896
V1172_1	-1.23974	-4.49334
V1173_1	-0.967081	-4.35607
V1174_1	-1.01487	-2.50439
V1175_1	-1.17789	-4.08314
V1176_1	-1.55784	-4.23495
V1177_1	-4.33095	1.93981
V1178_1	-0.531277	-4.16845
V1179_1	-1.65631	-1.03998
V1180_1	-5.44414	-3.64994
V1181_1	-3.38702	-5.07849
V1182_1	-4.842	-2.98227
V1183_1	-2.12912	-4.16656
V1184_1	-5.95977	-2.49516
V1185_1	-5.27688	1.86589
V1186_1	-3.13134	3.55781
V1187_1	-6.01748	-4.08952
V1188_1	-6.17224	-3.6784
V1189_1	-5.89814	-3.48318
V1190_1	-4.24526	-0.880298
V1191_1	-5.90359	-3.06366
V1192_1	0.295929	0.683996
V1193_1	-6.4572	-2.75292
V1194_1	-5.13768	-4.13396
V1195_1	-6.50002	-3.12149
V1196_1	-6.24715	-3.32374
V1197_1	0.505701	1.0916
V1198_1	0.719951	1.18167
V1199_1	-5.23658	-0.378533
V1200_1	1.26266	0.0500999
V1201_1	-1.39041	-0.757819
V1202_1	0.804889	0.970656
V1203_1	1.49931	2.12177
V1204_1	1.09845	1.56154
V1205_1	1.20535	1.26631
V1206_1	1.41936	0.596361
V1207_1	-6.09501	-3.19209
V1208_1	-5.47954	-4.1056
V1209_1	-6.58422	-2.85232
V1210_1	-6.69301	-2.41562
V1211_1	-0.922652	0.129554
V1212_1	-6.42116	-2.97918
V1213_1	0.101319	0.694734
V1214_1	-4.42186	-3.07784
V1215_1	-5.99635	-1.03304
V1216_1	0.421384	1.69252
V1217_1	-6.7259	-1.49804
V1218_1	-6.49912	-1.33087
V1219_1	-6.56033	-2.85832
V1220_1	-6.7121	-2.2856
V1221_1	-6.63049	-0.990863
V1222_1	1.98722	4.00518
V1223_1	-6.68422	-0.838092
V1224_1	-6.73563	-1.05474
V1225_1	-6.74387	-1.98914
V1226_1	-6.86383	-1.44735
V1227_1	-6.57573	-2.26759
V1228_1	-6.64046	-0.93175
V1229_1	4.74792	-1.42473
V1230_1	-1.44008	-2.41683
V1231_1	-1.68788	-5.02315
V1232_1	1.59252	-0.593772
V1233_1	0.780229	-2.84677
V1234_1	-0.803955	-4.62034
V1235_1	-1.30048	-4.80181
V1236_1	4.81538	-1.39191
V1237_1	5.98353	-0.0899701
V1238_1	4.89071	-1.44395
V1239_1	4.90744	-1.36275
V1240_1	5.82689	-0.261072
V1241_1	4.4908	-1.26772
V1242_1	3.76425	-0.971846
V1243_1	2.06005	-2.06741
V1244_1	5.61173	-1.25666
V1245_1	-0.372685	-4.63739
V1246_1	-0.331553	-3.68547
V1247_1	7.90762	-2.63315
V1248_1	-0.32611	-4.73516
V1249_1	-0.302012	-5.07159
V1250_1	-1.17664	-2.80661
V1251_1	3.43587	-0.376479
V1252_1	-0.353037	-4.22994
V1253_1	0.069818	-4.29025
V1254_1	4.9133	-0.402151
V1255_1	0.920691	-0.786785
V1256_1	-1.07009	-1.60024
V1257_1	5.29745	-2.87474
V1258_1	8.00575	-1.97846
V1259_1	6.17005	-1.20644
V1260_1	-0.28302	-4.97865
V1261_1	6.40892	-0.832293
V1262_1	4.8279	-0.545741
V1263_1	6.30505	-2.50835
V1264_1	4.81786	3.74376
V1265_1	0.604647	-2.42388
V1266_1	6.24979	-2.24157
V1267_1	2.31653	2.03378
V1268_1	5.35384	-3.03142
V1269_1	-0.284966	-2.45501
V1270_1	8.64563	-3.62564
V1271_1	0.682104	2.44033
V1272_1	5.8387	-1.6967
V1273_1	-1.80135	-0.53559
V1274_1	-3.24126	2.25468
V1275_1	3.73953	1.49438
V1276_1	2.6483	1.94974
V1277_1	-2.95659	0.862464
V1278_1	-1.56539	4.36464
V1279_1	3.24056	1.90907
V1280_1	-3.44795	3.20381
V1281_1	2.35345	2.37348
V1282_1	-1.75321	3.62305
V1283_1	-4.33377	-0.478548
V1284_1	-1.89318	3.79372
V1285_1	-2.00019	4.5397
V1286_1	-1.29952	4.87783
V1287_1	-1.94038	3.67185
V1288_1	-1.56901	3.74433
V1289_1	-1.60826	3.82501
V1290_1	-1.66389	3.8411
V1291_1	-1.52083	-1.0029
V1292_1	-1.02377	-3.75253
V1293_1	-0.375254	-3.92804
V1294_1	0.273657	-0.336751
V1295_1	-4.05586	0.677892
V1296_1	4.08234	-1.46895
V1297_1	2.39106	1.63748
V1298_1	5.47609	0.863426
V1299_1	5.56859	-0.69782
V1300_1	4.75057	0.541423
V1301_1	5.64186	1.19581
V1302_1	0.75462	-0.669392
V1303_1	4.80763	3.25401
V1304_1	5.69994	1.0066
V1305_1	3.79436	-0.832901
V1306_1	4.52295	1.15838
V1307_1	5.02495	3.75265
V1308_1	5.64476	1.33679
V1309_1	4.95514	3.94022
V1310_1	5.33096	0.896168
V1311_1	3.84881	-1.07882
V1312_1	-1.067	-4.18664
V1313_1	2.85582	-0.99594
V1314_1	-0.357487	-3.42124
V1315_1	4.77538	4.07002
V1316_1	5.47006	1.19614
V1317_1	4.86143	3.96013
V1318_1	4.13675	4.33001
V1319_1	1.02314	-0.275897
V1320_1	4.5939	4.3872
V1321_1	-0.518329	3.12606
V1322_1	1.9816	-0.554755
V1323_1	2.97104	-0.894168
V1324_1	0.455119	0.0338575
V1325_1	-0.790905	-2.17167
V1326_1	1.0673	0.587263
V1327_1	2.75616	1.2769
V1328_1	-2.76441	1.22153
V1329_1	-0.894217	-1.36271
V1330_1	-2.91888	-0.894449
V1331_1	-2.37941	-1.81678
V1332_1	-0.223366	-4.0318
V1333_1	-5.0921	-1.23787
V1334_1	-1.03921	-2.06115
V1335_1	-0.0301146	-3.81929
V1336_1	0.309111	-4.1637
V1337_1	0.312136	3.84152
V1338_1	-3.73436	-1.08136
V1339_1	4.62688	2.61384
V1340_1	-0.664464	-3.829
V1341_1	4.23782	-0.0799045
V1342_1	5.23838	0.0249354
V1343_1	6.15127	-0.857008
V1344_1	5.83854	-0.527402
V1345_1	-0.26326	-4.08221
V1346_1	-1.78386	-2.27988
V1347_1	5.94452	0.466203
V1348_1	-0.177492	-4.75282
V1349_1	5.57947	-1.02183
V1350_1	-2.88333	1.33907
V1351_1	5.12907	-0.726686
V1352_1	4.43508	0.914804
V1353_1	5.81086	-0.20365
V1354_1	2.96537	1.74983
V1355_1	-1.38642	-3.27102
V1356_1	-1.99651	0.198597
V1357_1	5.08288	0.358617
V1358_1	-1.65092	-0.259825
V1359_1	-2.67494	0.363993
V1360_1	4.59225	0.4045
V1361_1	3.14857	2.25266
V1362_1	-0.389965	-4.12556
V1363_1	0.759202	4.45151
V1364_1	-3.15429	-5.01361
V1365_1	-0.440825	-0.327669
V1366_1	-0.67187	-3.57942
V1367_1	3.33107	2.06603
V1368_1	-3.94696	-1.84952
V1369_1	-0.717356	3.38025
V1370_1	-3.2997	0.84096
V1371_1	1.6253	1.04043
V1372_1	-0.331067	2.68851
V1373_1	-1.33375	-0.154482
V1374_1	-2.51621	-0.58914
V1375_1	-2.34709	-1.8953
V1376_1	-2.41281	-4.63219
V1377_1	-2.75164	1.30548
V1378_1	-0.412791	-3.88161
V1379_1	-3.58559	-5.02972
V1380_1	-1.98651	2.25653
V1381_1	-1.46311	-4.12604
V1382_1	3.03157	4.31335
V1383_1	-3.65408	-1.22073
V1384_1	-1.10755	-0.64371
V1385_1	-2.46793	-0.335783
V1386_1	-3.39235	-3.67814
V1387_1	-3.25609	-0.128739
V1388_1	-5.08404	-4.10434
V1389_1	-1.44753	-3.18305
V1390_1	-5.08446	2.20695
V1391_1	1.69593	2.22111
V1392_1	-0.200174	-2.06106
V1393_1	1.79437	0.382896
V1394_1	1.40163	-1.16732
V1395_1	2.16188	1.26879
V1396_1	1.17332	-0.907261
V1397_1	-1.05624	-0.51912
V1398_1	-3.67792	-4.03612
V1399_1	1.51266	4.12158
V1400_1	-2.20124	-2.9349
V1401_1	-3.27088	-0.824061
V1402_1	0.861817	2.96388
V1403_1	-2.79146	0.587426
V1404_1	-2.26106	1.5777
V1405_1	-1.93226	-0.362554
V1406_1	-1.93247	1.60387
V1407_1	-0.949786	0.29844
V1408_1	3.38014	3.72417
V1409_1	2.27298	4.27711
V1410_1	-2.54946	3.24722
V1411_1	3.12513	3.85021
V1412_1	3.74923	4.47121
V1413_1	1.71421	4.60646
V1414_1	-0.853356	3.85658
V1415_1	2.16171	4.3547
V1416_1	2.2818	3.16229
V1417_1	2.19683	4.52051
V1418_1	-0.51094	0.492733
V1419_1	3.17316	4.31161
V1420_1	1.79947	2.64736
V1421_1	3.85842	1.32236
V1422_1	2.98385	3.0033
V1423_1	2.5267	-0.122696
V1424_1	2.52717	1.45018
V1425_1	0.425321	4.1992
V1426_1	2.83782	-0.997452
V1427_1	-0.0517862	4.44451
V1428_1	-0.969362	3.94555
V1429_1	2.80502	1.64002
V1430_1	-4.19491	0.58494
V1431_1	1.59825	-0.794605
V1432_1	-0.773198	-3.29591
V1433_1	-1.35606	-1.44479
V1434_1	-1.7388	-2.50671
V1435_1	-2.61834	-4.51283
V1436_1	-1.61376	-1.44098
V1437_1	-1.32959	-3.53962
V1438_1	-2.92272	-0.187537
V1439_1	-3.3569	-0.875308
V1440_1	-5.61919	-3.58749
V1441_1	-2.34543	-0.984396
V1442_1	-2.53078	-0.349039
V1443_1	-4.94974	-1.12782
V1444_1	-5.35527	-1.09867
V1445_1	-5.31819	-2.09605
V1446_1	-2.03055	1.8468
V1447_1	-4.55381	0.912337
V1448_1	-5.8656	-1.42229
V1449_1	-5.73305	-1.33121
V1450_1	-1.91874	0.173632
V1451_1	-4.27884	-0.829047
V1452_1	-3.3493	-0.688617
V1453_1	-1.29671	0.699851
V1454_1	-3.96861	-3.81283
V1455_1	2.99277	-1.01828
V1456_1	-4.77859	-0.667082
V1457_1	-4.92566	-0.970472
V1458_1	-2.03479	-3.31297
V1459_1	-2.78654	-0.230398
V1460_1	5.05258	-0.372018
V1461_1	-4.33652	-4.24717
V1462_1	-3.22697	-0.375863
V1463_1	-2.21575	-0.257378
V1464_1	-5.09643	1.96322
V1465_1	-1.96571	2.25608
V1466_1	-2.67759	1.04251
V1467_1	-2.34492	-0.431622
V1468_1	-5.74074	-1.83674
V1469_1	-5.57622	-1.13379
V1470_1	-3.19459	2.32762
V1471_1	-4.77003	1.6033
V1472_1	-3.3725	3.62897
V1473_1	-3.57066	3.22954
V1474_1	-3.51425	1.34327
V1475_1	-0.058686	0.484777
V1476_1	-4.09335	-2.44235
V1477_1	-2.1905	-3.00163
V1478_1	3.52829	-3.43472
V1479_1	1.1197	-0.352962
V1480_1	-2.55082	-1.3477
V1481_1	1.54056	2.88252
V1482_1	1.88978	0.921949
V1483_1	-1.02643	-0.628745
V1484_1	1.54587	0.192033
V1485_1	-4.04824	-2.54326
V1486_1	-1.19118	-0.751944
V1487_1	-3.17565	-1.30854
V1488_1	-3.70037	-3.7291
V1489_1	-4.0909	-2.68532
V1490_1	-1.40856	-0.521552
V1491_1	-3.19846	0.925911
V1492_1	-3.52577	-0.441898
V1493_1	-2.67901	-0.595802
V1494_1	-1.58543	-1.34476
V1495_1	-2.73252	3.86488
V1496_1	-3.8627	-2.30458
V1497_1	-1.93002	-1.37473
V1498_1	-1.01405	-2.56654
V1499_1	-2.10385	-1.78198
V1500_1	-3.78023	-3.54088
V1501_1	-3.29705	-0.978567
V1502_1	-4.0244	-1.87041
V1503_1	-2.59458	-2.05336
V1504_1	-1.44625	-0.116943
V1505_1	3.42389	-0.994225
V1506_1	0.732805	-2.54279
V1507_1	3.50997	-1.29575
V1508_1	-1.39598	-0.163332
V1509_1	-3.10624	-0.0159384
V1510_1	-0.983587	-0.942776
V1511_1	-5.73057	-0.672595
V1512_1	-4.13913	-1.83932
V1513_1	-2.91204	-2.6104
V1514_1	-3.31498	-0.866905
V1515_1	0.174425	-3.40802
V1516_1	-3.84172	-1.71347
V1517_1	0.330801	-1.72011
V1518_1	-4.56547	-0.0662628
V1519_1	-1.25519	-1.24249
V1520_1	-1.77703	1.62121
V1521_1	-3.30972	-0.876243
V1522_1	-3.01666	1.99378
V1523_1	-1.96783	1.83259
V1524_1	-4.74177	-2.47565
V1525_1	-3.08651	0.445044
V1526_1	-5.82176	-0.861897
V1527_1	-2.6527	-2.34128
V1528_1	-0.0248154	-3.19098
V1529_1	-0.936499	-3.26583
V1530_1	-0.608506	-3.43519
V1531_1	-1.33807	-3.57399
V1532_1	-0.307667	-3.52424
V1533_1	-0.240273	-3.41181
V1534_1	-3.02976	-4.70216
V1535_1	-0.840913	-4.01905
V1536_1	4.49287	-0.604561
V1537_1	3.87403	-1.03828
V1538_1	3.97871	-0.0882748
V1539_1	4.66073	-0.686097
V1540_1	3.34335	-1.11003
V1541_1	-0.520512	-3.46065
V1542_1	5.3452	-0.241772
V1543_1	2.44493	-0.693266
V1544_1	-1.37487	-4.16807
V1545_1	-0.416872	-3.39896
V1546_1	5.78284	-0.564267
V1547_1	-0.934597	-4.51474
V1548_1	-0.661558	-1.96413
V1549_1	-1.05992	-4.09264
V1550_1	-1.10881	-3.99487
V1551_1	-1.07373	-1.96947
V1552_1	-0.764158	-4.19757
V1553_1	2.35047	-0.88309
V1554_1	-1.2618	-4.36861
V1555_1	4.37526	0.00533212
V1556_1	3.94758	0.000310251
V1557_1	-0.375708	-3.27456
V1558_1	-0.982586	3.50795
V1559_1	-0.971308	3.31814
V1560_1	-1.79533	2.74692
V1561_1	4.14316	-2.52021
V1562_1	-2.96057	1.79803
V1563_1	-2.01604	-0.526805
V1564_1	-3.28631	-0.160948
V1565_1	-2.07903	1.86918
V1566_1	-1.0741	3.39832
V1567_1	0.958956	2.8444
V1568_1	-0.213895	2.80992
V1569_1	-0.922302	3.24877
V1570_1	-0.256167	3.97973
V1571_1	-1.97235	-0.677934
V1572_1	3.7001	4.99047
V1573_1	-0.679894	-0.00158077
V1574_1	2.87087	2.35798
V1575_1	4.98668	4.05449
V1576_1	4.93839	1.7349
V1577_1	-1.9853	-0.37589
V1578_1	4.83718	1.58554
V1579_1	5.46148	1.4328
V1580_1	4.65773	2.19055
V1581_1	5.88531	0.658204
V1582_1	5.89482	-0.408466
V1583_1	1.81432	0.924833
V1584_1	4.40731	1.56156
V1585_1	-1.77923	-0.67458
V1586_1	-4.75641	-1.77655
V1587_1	-4.15246	0.769814
V1588_1	3.98144	0.0718838
V1589_1	1.66402	0.356864
V1590_1	-2.42301	-1.0167
V1591_1	-1.25805	-0.812607
V1592_1	4.47348	-0.611421
V1593_1	-0.72055	2.228
V1594_1	3.97305	-2.835
V1595_1	4.07989	4.86247
V1596_1	1.85664	0.474603
V1597_1	4.27215	2.81228
V1598_1	0.148863	-3.52976
V1599_1	-3.95582	-3.3794
V1600_1	4.59571	1.94334
V1601_1	-4.56201	0.171143
V1602_1	-0.37782	-3.58082
V1603_1	2.96082	1.86086
V1604_1	4.24494	2.76495
V1605_1	3.63444	3.46677
V1606_1	-0.127776	-3.51287
V1607_1	0.491297	3.4523
V1608_1	3.38068	-3.3804
V1609_1	-0.678399	-4.31579
V1610_1	-6.29758	-0.574256
V1611_1	-2.71709	0.192233
V1612_1	0.0414781	-3.08255
V1613_1	-6.39047	-1.83698
V1614_1	-0.0955662	-3.5001
V1615_1	-1.60429	4.68799
V1616_1	-4.28218	0.276261
V1617_1	1.11612	-0.0972236
V1618_1	-1.88566	-3.44833
V1619_1	2.78178	0.0716717
V1620_1	4.23234	-1.33772
V1621_1	-1.53296	-1.71193
V1622_1	0.508599	-1.76257
V1623_1	2.89772	0.0466762
V1624_1	2.90717	-0.286608
V1625_1	2.79055	1.01661
V1626_1	2.42774	0.522978
V1627_1	2.65687	-0.932974
V1628_1	3.13451	0.997977
V1629_1	0.313509	2.71525
V1630_1	3.13243	0.312631
V1631_1	-1.59134	1.87019
V1632_1	-0.00198368	2.29714
V1633_1	0.805538	3.60271
V1634_1	3.60384	2.54348
V1635_1	2.87503	3.89186
V1636_1	0.347898	4.18205
V1637_1	-6.0572	-0.396064
V1638_1	-6.56513	-0.232507
V1639_1	-5.47445	0.0150047
V1640_1	-3.07806	-0.0366059
V1641_1	-6.70738	-2.4687
V1642_1	-5.59966	0.804238
V1643_1	-4.50233	2.22115
V1644_1	-3.32487	-0.262503
V1645_1	-5.32617	-2.82158
V1646_1	0.504669	1.97849
V1647_1	0.321503	1.88595
V1648_1	-1.35561	0.170816
V1649_1	0.397106	1.60993
V1650_1	-1.94389	2.37971
V1651_1	-3.61105	-0.051689
V1652_1	-6.16732	-1.99246
V1653_1	0.186637	0.81494
V1654_1	-4.43164	-2.86045
V1655_1	0.786692	0.329542
V1656_1	-5.61251	-2.76445
V1657_1	-5.4821	-2.73549
V1658_1	1.37949	-0.43186
V1659_1	-5.87645	-3.46716
V1660_1	-3.91169	-4.80178
V1661_1	-5.65671	-3.68895
V1662_1	0.578223	-3.3645
V1663_1	-6.83669	-1.76748
V1664_1	-2.08119	-5.15059
V1665_1	-1.8298	-5.30272
V1666_1	-5.15703	0.855039
V1667_1	-2.68753	-1.38882
V1668_1	-1.12497	-3.01526
V1669_1	-2.57749	-2.09134
V1670_1	-2.62071	-1.44713
V1671_1	-2.59421	-3.38827
V1672_1	-3.89655	-1.16701
V1673_1	-3.1312	-4.42572
V1674_1	-1.69387	-1.37335
V1675_1	-1.80459	-4.0756
V1676_1	-4.03955	2.31114
V1677_1	3.7992	1.09736
V1678_1	-2.7349	-3.66484
V1679_1	-1.9963	-3.64775
V1680_1	1.8047	1.47307
V1681_1	4.72981	2.82443
V1682_1	4.63282	3.0036
V1683_1	4.51894	1.88118
V1684_1	2.94673	-0.231325
V1685_1	4.26599	1.78401
V1686_1	-0.897436	-1.76089
V1687_1	-1.28485	-2.72346
V1688_1	-2.30871	-0.783479
V1689_1	0.453146	-2.19874
V1690_1	0.590063	-2.1262
V1691_1	1.12749	0.363783
V1692_1	2.97577	0.377614
V1693_1	4.22198	1.84474
V1694_1	3.37566	2.98672
V1695_1	4.2151	4.54432
V1696_1	-1.36057	-2.57778
V1697_1	4.17791	4.84805
V1698_1	-1.12702	-0.95223
V1699_1	0.354893	0.00591479
V1700_1	-0.470886	-2.41925
V1701_1	-1.16924	-3.05229
V1702_1	1.7802	0.0881757
V1703_1	-2.38213	-2.77757
V1704_1	-4.06331	-1.79753
V1705_1	-1.36819	0.939402
V1706_1	-3.93392	-1.13164
V1707_1	-2.52545	0.344865
V1708_1	-3.28238	-0.0542429
V1709_1	-2.44098	1.50391
V1710_1	-2.43384	0.421694
V1711_1	-5.33547	-3.15651
V1712_1	-1.17226	1.4075
V1713_1	-3.7075	-2.73606
V1714_1	-5.59735	-3.09723
V1715_1	1.50728	0.149536
V1716_1	-2.43768	-2.01857
V1717_1	-3.88326	-0.96888
V1718_1	-2.85344	-1.86822
V1719_1	-1.17036	-1.89795
V1720_1	-3.40666	-0.650252
V1721_1	-6.54858	-1.49274
V1722_1	-2.59645	-1.41555
V1723_1	-6.12494	-1.45147
V1724_1	-1.33853	-1.00804
V1725_1	-5.57396	-4.21715
V1726_1	1.75136	-0.362046
V1727_1	-1.96169	-2.2946
V1728_1	-1.67788	0.739085
V1729_1	-6.58165	-2.914
V1730_1	-4.91497	-4.55289
V1731_1	-2.99879	-4.30431
V1732_1	-0.972583	-0.360309
V1733_1	0.637079	0.400769
V1734_1	-0.163205	-2.40043
V1735_1	-4.79091	-0.839013
V1736_1	-1.55568	-1.92423
V1737_1	-0.744161	-1.88194
V1738_1	-1.70113	-0.912027
V1739_1	-5.62554	-3.63814
V1740_1	-4.71931	-3.2757
V1741_1	-1.07252	2.58819
V1742_1	-6.39634	-3.25883
V1743_1	-6.36782	-3.2656
V1744_1	-6.10139	-3.72872
V1745_1	-5.6264	-3.89315
V1746_1	-5.25963	-2.63945
V1747_1	-4.18057	-1.14777
V1748_1	-4.45268	-1.57211
V1749_1	-5.87143	-0.791947
V1750_1	-6.71975	-1.14818
V1751_1	-2.08811	-4.02093
V1752_1	-3.93134	-4.87631
V1753_1	-5.7686	-4.17833
V1754_1	3.82363	-3.42169
V1755_1	-2.48853	-3.48349
V1756_1	-4.46576	-3.77155
V1757_1	-0.330745	-2.45432
V1758_1	-3.57093	-2.31591
V1759_1	-5.13392	-4.38622
V1760_1	-3.14263	-3.06241
V1761_1	-4.17566	-3.68771
V1762_1	-1.70887	-0.656499
V1763_1	-3.27484	-3.27052
V1764_1	-3.27477	-2.80217
V1765_1	-4.25847	1.61171
V1766_1	-2.36151	-4.42972
V1767_1	-0.609879	-1.16653
V1768_1	-3.01242	-2.19331
V1769_1	-3.10058	-1.38314
V1770_1	-3.57921	-2.56439
V1771_1	-2.18161	-0.513989
V1772_1	-1.14877	-0.682179
V1773_1	-5.92297	-1.13489
V1774_1	-2.19235	-0.408069
V1775_1	-3.89236	-2.5593
V1776_1	-4.325	-0.178731
V1777_1	-2.62026	-0.356379
V1778_1	-3.02592	-0.652482
V1779_1	-3.98592	-1.88276
V1780_1	-4.1632	-1.40985
V1781_1	-5.49485	-1.33913
V1782_1	-0.0281622	-0.767151
V1783_1	-0.302507	-3.67914
V1784_1	-3.86867	-3.76002
V1785_1	-3.83535	-3.53312
V1786_1	-0.95472	-1.71232
V1787_1	-2.75622	-2.26432
V1788_1	4.68385	-0.445894
V1789_1	4.7245	-0.785672
V1790_1	3.78926	0.321366
V1791_1	3.25602	-1.15855
V1792_1	3.7416	-0.428612
V1793_1	1.0133	-0.773806
V1794_1	-1.00354	-3.73206
V1795_1	-0.639645	-4.16008
V1796_1	-4.41258	-3.72703
V1797_1	-0.511719	-3.15747
V1798_1	-0.471014	-3.51567
V1799_1	-3.15987	-5.02591
V1800_1	-0.235919	0.518734
V1801_1	-0.146506	0.658758
V1802_1	-3.17814	-0.681443
V1803_1	-4.35367	0.696219
V1804_1	2.00752	4.06517
V1805_1	0.102953	0.635715
V1806_1	0.411289	0.642493
V1807_1	-0.623612	-0.0987826
V1808_1	-1.61605	-1.45885
V1809_1	4.15227	3.79935
V1810_1	2.50341	1.38
V1811_1	-3.06756	0.0525978
V1812_1	2.76443	-0.18464
V1813_1	4.43269	0.692868
V1814_1	-1.03576	3.10773
V1815_1	-0.997233	-3.6266
V1816_1	3.58072	-0.663129
V1817_1	-1.85295	-1.70196
V1818_1	-0.835735	-3.92952
V1819_1	-0.453378	-3.41233
V1820_1	-1.02454	-4.23682
V1821_1	-2.68656	-3.93986
V1822_1	0.411739	-1.7057
V1823_1	-2.67007	-1.57486
V1824_1	-1.89519	-1.78548
V1825_1	-2.03046	-3.34083
V1826_1	0.98106	0.0199095
V1827_1	-2.86367	-2.82881
V1828_1	-2.64303	-0.541843
V1829_1	-5.53298	-3.56228
V1830_1	-3.13789	-3.2427
V1831_1	1.80253	1.55547
V1832_1	2.50591	1.32028
V1833_1	2.21317	-0.718761
V1834_1	4.05648	2.5733
V1835_1	2.40314	1.19628
V1836_1	3.1664	-0.304097
V1837_1	2.77561	-0.80443
V1838_1	2.58493	0.358792
V1839_1	2.93307	-1.10305
V1840_1	-3.08817	-4.24615
V1841_1	-0.937351	-4.35537
V1842_1	-1.18909	-4.48289
V1843_1	4.05402	2.49708
V1844_1	4.47149	3.98907
V1845_1	2.32573	1.01935
V1846_1	2.79013	-1.11607
V1847_1	-0.963257	-4.03488
V1848_1	4.03432	2.30613
V1849_1	-4.06869	-0.218936
V1850_1	-3.193	-3.93683
V1851_1	-1.61596	-3.88689
V1852_1	-3.71646	-4.69271
V1853_1	-0.875472	-2.33813
V1854_1	-1.72096	-1.05354
V1855_1	-3.82768	-2.15346
V1856_1	0.920953	1.74335
V1857_1	-0.0683881	-2.34856
V1858_1	1.34431	-2.06728
V1859_1	-3.80684	-0.629178
V1860_1	-1.99182	-3.6609
V1861_1	-5.98446	-3.49727
V1862_1	-3.09552	-5.05301
V1863_1	-5.46579	-1.96621
V1864_1	3.19634	-1.14656
V1865_1	-3.56036	-2.12157
V1866_1	4.56745	2.17387
V1867_1	2.66878	-0.829195
V1868_1	2.63821	4.0458
V1869_1	3.01949	-0.763335
V1870_1	4.31628	1.78814
V1871_1	2.01645	0.426701
V1872_1	1.08086	-1.94513
V1873_1	-1.77718	-2.37858
V1874_1	-2.4149	-3.61508
V1875_1	3.10823	0.0217597
V1876_1	2.79818	-1.28364
V1877_1	3.02082	-0.956446
V1878_1	-4.85826	-4.67439
V1879_1	4.31518	3.09189
V1880_1	4.47314	3.05668
V1881_1	-1.27751	-4.79926
V1882_1	-0.986985	-3.86004
V1883_1	0.714531	-0.644841
V1884_1	-5.9997	-3.77029
V1885_1	-5.85957	-3.89734
V1886_1	-1.50176	-5.07883
V1887_1	-0.823851	-3.06807
V1888_1	-2.48543	-1.82791
V1889_1	-2.46591	-5.22461
V1890_1	-3.67511	0.0194074
V1891_1	-2.29469	-4.89758
V1892_1	1.29855	-1.85731
V1893_1	-0.131464	-2.6207
V1894_1	-1.82549	-2.15424
V1895_1	-0.41421	-1.24195
V1896_1	-2.59365	-4.54128
V1897_1	-4.16044	-4.22996
V1898_1	-1.47703	-1.18832
V1899_1	-3.3394	-4.52084
V1900_1	-3.03845	-3.98826
V1901_1	3.63528	0.361044
V1902_1	3.47675	-0.631431
V1903_1	0.945009	4.84884
V1904_1	3.77166	-0.388239
V1905_1	3.09536	-0.113612
V1906_1	-1.89115	-1.31339
V1907_1	-1.85024	-4.1492
V1908_1	1.59209	0.130755
V1909_1	2.63531	-0.0468911
V1910_1	5.10791	0.315655
V1911_1	-1.71739	-0.110406
V1912_1	-4.77965	-4.53117
V1913_1	-3.59603	-1.28376
V1914_1	-1.05732	-1.52795
V1915_1	-1.35779	-1.29462
V1916_1	-5.05596	-4.42442
V1917_1	3.51124	0.836519
V1918_1	-1.47557	-1.21237
V1919_1	4.44259	1.80645
V1920_1	4.34205	1.92025
V1921_1	2.30574	1.06495
V1922_1	4.44915	2.42184
V1923_1	1.95047	-0.181197
V1924_1	3.20165	2.61344
V1925_1	0.207828	-0.00778737
V1926_1	4.54425	2.62785
V1927_1	-0.18674	-0.925385
V1928_1	4.45315	2.2837
V1929_1	3.96199	1.90579
V1930_1	3.62581	1.69618
V1931_1	4.46896	2.47635
V1932_1	3.50144	3.07734
V1933_1	3.33981	-0.14454
V1934_1	3.32913	1.25165
V1935_1	3.39979	2.53688
V1936_1	0.590451	2.5447
V1937_1	4.10741	3.05486
V1938_1	2.97545	4.03042
V1939_1	3.92341	3.34525
V1940_1	2.58654	0.564605
V1941_1	-1.29985	-2.86394
V1942_1	2.15258	0.968176
V1943_1	2.59403	1.61064
V1944_1	1.31474	0.468551
V1945_1	0.518784	0.491829
V1946_1	3.9437	3.78554
V1947_1	-3.53267	2.2026
V1948_1	-1.92721	-3.87167
V1949_1	-1.36866	-1.75469
V1950_1	-4.45187	0.94112
V1951_1	1.72455	0.618249
V1952_1	-2.12052	-3.10528
V1953_1	-4.09066	-2.95892
V1954_1	-5.67088	-0.882665
V1955_1	-4.73961	0.754411
V1956_1	-4.52527	0.853419
V1957_1	-2.11874	-2.65305
V1958_1	-1.58692	-1.17275
V1959_1	-3.47909	-1.63818
V1960_1	1.97504	2.88514
V1961_1	-2.51113	-3.20053
V1962_1	-4.32054	-2.32917
V1963_1	2.21446	1.34873
V1964_1	1.61367	0.836504
V1965_1	1.57951	1.05541
V1966_1	2.29623	0.239644
V1967_1	2.03629	0.455161
V1968_1	2.26464	-0.832347
V1969_1	1.97716	-1.04655
V1970_1	1.97185	-1.04509
V1971_1	0.333711	-1.95769
V1972_1	-0.0822506	-1.66503
V1973_1	1.90146	-1.15356
V1974_1	0.359467	-2.2328
V1975_1	-4.05864	-4.66526
V1976_1	-2.51405	-2.41194
V1977_1	-5.39716	-0.861814
V1978_1	-3.83414	0.563608
V1979_1	-3.45202	-4.8059
V1980_1	-3.3034	-1.02291
V1981_1	-5.55314	-2.82372
V1982_1	2.83443	-1.41356
V1983_1	4.54268	0.603832
V1984_1	-0.299879	-3.65604
V1985_1	4.87578	-2.79647
V1986_1	4.50388	3.81777
V1987_1	4.48615	-3.043
V1988_1	4.27606	-0.23369
V1989_1	-3.65361	-0.477423
V1990_1	5.03917	-3.05416
V1991_1	-5.06217	0.0443554
V1992_1	-0.573348	0.862491
V1993_1	5.09148	-2.93038
V1994_1	5.68711	-2.93142
V1995_1	5.41219	-2.98907
V1996_1	6.14103	-0.980276
V1997_1	6.08542	-2.07333
V1998_1	4.95776	-1.92558
V1999_1	5.15303	-2.25756
[truncated: 9,207 more rows]

## Sheet: Figure_4
ID	Cohort	OS_Status	OS_Time	RFS_Status	Labels	Label_name				ID	Grouping	OS_Status	OS_Time	RFS_Status	RFS_Time	Label_name						ID	Row	OS_Status	OS_Time_months	Label_name
1	Discovery_Cohort	1	51.4	1		Intermediate_Risk				1	Internal_validation_cohort	0	61.5	0	61.5	Low risk						1	External_Validation_Cohort	1	18.5	Intermediate_Risk
2	Discovery_Cohort	1	99.3	0		High_Risk				2	Internal_validation_cohort	0	62.0333	0	62.0333	Intermediate risk						2	External_Validation_Cohort	1	9.16667	Low_Risk
3	Discovery_Cohort	1	29.5667	1		Intermediate_Risk				3	Internal_validation_cohort	0	42.4	0	42.4	Low risk						3	External_Validation_Cohort	1	18.5	Low_Risk
4	Discovery_Cohort	1	109.867	0		Low_Risk				4	Internal_validation_cohort	0	52.2667	0	52.2667	Low risk						4	External_Validation_Cohort	1	12.5333	Intermediate_Risk
5	Discovery_Cohort	1	62.9667	1		High_Risk				5	Internal_validation_cohort	1	5.43333	1	3.56667	Intermediate risk						5	External_Validation_Cohort	1	7.36667	Intermediate_Risk
6	Discovery_Cohort	1	79.1	1		High_Risk				6	Internal_validation_cohort	0	34.1667	0	34.1667	Low risk						6	External_Validation_Cohort	1	9.5	Intermediate_Risk
7	Discovery_Cohort	1	49.3667	0		Low_Risk				7	Internal_validation_cohort	0	52.5	0	52.5	Low risk						7	External_Validation_Cohort	1	22.8667	Low_Risk
8	Discovery_Cohort	0	148.2	0		Intermediate_Risk				8	Internal_validation_cohort	0	64.2	1	7.3	Low risk						8	External_Validation_Cohort	1	33.6	Intermediate_Risk
9	Discovery_Cohort	1	5.13333	1		High_Risk				9	Internal_validation_cohort	0	59.3	1	16.2333	Intermediate risk						9	External_Validation_Cohort	1	32.6333	Low_Risk
10	Discovery_Cohort	0	163.2	1		High_Risk				10	Internal_validation_cohort	0	63.6667	0	63.6667	Low risk						10	External_Validation_Cohort	0	48.1667	Low_Risk
11	Discovery_Cohort	1	31.4	1		High_Risk				11	Internal_validation_cohort	0	51.9333	0	51.9333	Low risk						11	External_Validation_Cohort	1	59.3333	Intermediate_Risk
12	Discovery_Cohort	1	110.533	0		Intermediate_Risk				12	Internal_validation_cohort	0	56.8333	0	56.8333	Low risk						12	External_Validation_Cohort	0	60.5333	Intermediate_Risk
13	Discovery_Cohort	1	48.6667	1		High_Risk				13	Internal_validation_cohort	0	65.3333	0	65.3333	Low risk						13	External_Validation_Cohort	1	14.6	Intermediate_Risk
14	Discovery_Cohort	1	52.4	1		High_Risk				14	Internal_validation_cohort	1	40.2333	1	7.03333	Intermediate risk						14	External_Validation_Cohort	1	5.8	High_Risk
15	Discovery_Cohort	1	83.6	1		Intermediate_Risk				15	Internal_validation_cohort	0	2.1	0	2.1	High risk						15	External_Validation_Cohort	1	19	Low_Risk
16	Discovery_Cohort	1	9.76667	1		High_Risk				16	Internal_validation_cohort	1	63.1333	1	54.5	Low risk						16	External_Validation_Cohort	1	58.0333	Low_Risk
17	Discovery_Cohort	1	34.6333	1		High_Risk				17	Internal_validation_cohort	0	61.9667	0	61.9667	Low risk						17	External_Validation_Cohort	1	19.4333	Low_Risk
18	Discovery_Cohort	1	18.8	1		High_Risk				18	Internal_validation_cohort	0	64.5667	0	64.5667	Low risk						18	External_Validation_Cohort	1	16.8667	Low_Risk
19	Discovery_Cohort	1	107.767	0		High_Risk				19	Internal_validation_cohort	1	0.733333	0	0.733333	Intermediate risk						19	External_Validation_Cohort	1	4.56667	Intermediate_Risk
20	Discovery_Cohort	1	130.5	0		Intermediate_Risk				20	Internal_validation_cohort	1	9.3	1	6.86667	High risk						20	External_Validation_Cohort	1	19.8667	Low_Risk
21	Discovery_Cohort	1	132.633	0		Low_Risk				21	Internal_validation_cohort	0	65.6667	0	65.6667	Intermediate risk						21	External_Validation_Cohort	1	8.03333	Low_Risk
22	Discovery_Cohort	0	155.833	0		Intermediate_Risk				22	Internal_validation_cohort	0	48.9667	0	48.9667	Intermediate risk						22	External_Validation_Cohort	1	6.2	Intermediate_Risk
23	Discovery_Cohort	1	54.4	1		High_Risk				23	Internal_validation_cohort	0	64.7	0	64.7	Low risk						23	External_Validation_Cohort	0	52.5	High_Risk
24	Discovery_Cohort	1	40.4667	1		High_Risk				24	Internal_validation_cohort	0	59.6667	0	59.6667	Low risk						24	External_Validation_Cohort	0	53	Low_Risk
25	Discovery_Cohort	0	118.833	1		Low_Risk				25	Internal_validation_cohort	1	12.8	1	9	Low risk						25	External_Validation_Cohort	1	40.9667	Low_Risk
26	Discovery_Cohort	1	152.067	1		Intermediate_Risk				26	Internal_validation_cohort	0	55.4667	0	55.4667	Low risk						26	External_Validation_Cohort	1	13.0333	Low_Risk
27	Discovery_Cohort	1	35.6667	0		High_Risk				27	Internal_validation_cohort	0	54.1	0	54.1	Low risk						27	External_Validation_Cohort	1	33.0667	Low_Risk
28	Discovery_Cohort	0	121.567	0		Low_Risk				28	Internal_validation_cohort	1	4.93333	1	4.16667	High risk						28	External_Validation_Cohort	1	30.8667	Intermediate_Risk
29	Discovery_Cohort	0	119.5	0		Low_Risk				29	Internal_validation_cohort	1	35.2333	1	12.5667	Low risk						29	External_Validation_Cohort	0	47.6	Intermediate_Risk
30	Discovery_Cohort	1	145.933	1		Intermediate_Risk				30	Internal_validation_cohort	0	60.4	0	60.4	Low risk						30	External_Validation_Cohort	1	5.63333	Low_Risk
31	Discovery_Cohort	0	124.033	0		Intermediate_Risk				31	Internal_validation_cohort	1	16.8667	1	13.3667	Intermediate risk						31	External_Validation_Cohort	0	49.0333	Low_Risk
32	Discovery_Cohort	0	117.8	0		High_Risk				32	Internal_validation_cohort	0	62.3333	0	62.3333	Intermediate risk						32	External_Validation_Cohort	1	11.0667	Low_Risk
33	Discovery_Cohort	0	97.5667	0		Low_Risk				33	Internal_validation_cohort	0	56.4667	1	9.96667	Intermediate risk						33	External_Validation_Cohort	1	10.8	High_Risk
34	Discovery_Cohort	0	144.967	0		Low_Risk				34	Internal_validation_cohort	0	54.8	0	54.8	Low risk						34	External_Validation_Cohort	1	8.66667	Low_Risk
35	Discovery_Cohort	0	112.233	0		Intermediate_Risk				35	Internal_validation_cohort	1	44.4667	0	44.4667	Low risk						35	External_Validation_Cohort	1	30.6	Intermediate_Risk
36	Discovery_Cohort	1	75.7333	1		Intermediate_Risk				36	Internal_validation_cohort	0	54.9	1	16.3667	Intermediate risk						36	External_Validation_Cohort	1	19.9	Low_Risk
37	Discovery_Cohort	1	14.6667	1		High_Risk				37	Internal_validation_cohort	0	48.8667	0	48.8667	Low risk						37	External_Validation_Cohort	1	10.9	Intermediate_Risk
38	Discovery_Cohort	1	81.6	1		Intermediate_Risk				38	Internal_validation_cohort	1	37.7333	1	21.9667	High risk						38	External_Validation_Cohort	1	21.3333	Intermediate_Risk
39	Discovery_Cohort	1	0.466667	0		Low_Risk				39	Internal_validation_cohort	1	45.0667	1	16.2667	Intermediate risk						39	External_Validation_Cohort	0	49.8	Low_Risk
40	Discovery_Cohort	1	75.9333	1		High_Risk				40	Internal_validation_cohort	1	9.16667	1	7.1	Intermediate risk						40	External_Validation_Cohort	0	49.5667	Low_Risk
41	Discovery_Cohort	1	166.467	0		High_Risk				41	Internal_validation_cohort	0	59.6333	1	21.9	Low risk						41	External_Validation_Cohort	1	28.4	Intermediate_Risk
42	Discovery_Cohort	0	87.3667	0		Low_Risk				42	Internal_validation_cohort	0	47.5667	0	47.5667	Intermediate risk						42	External_Validation_Cohort	1	8.96667	High_Risk
43	Discovery_Cohort	1	37.3333	1		Low_Risk				43	Internal_validation_cohort	0	56.7333	0	56.7333	Intermediate risk						43	External_Validation_Cohort	1	4.8	Intermediate_Risk
44	Discovery_Cohort	1	16.6333	1		Intermediate_Risk				44	Internal_validation_cohort	0	56.7333	0	56.7333	Intermediate risk						44	External_Validation_Cohort	1	25.1667	Intermediate_Risk
45	Discovery_Cohort	1	5.06667	1		High_Risk				45	Internal_validation_cohort	0	51.9333	0	51.9333	High risk						45	External_Validation_Cohort	1	39.0667	Low_Risk
46	Discovery_Cohort	1	69.0667	0		Intermediate_Risk				46	Internal_validation_cohort	0	52.6667	0	52.6667	High risk						46	External_Validation_Cohort	1	3.03333	High_Risk
47	Discovery_Cohort	0	108.033	0		Low_Risk				47	Internal_validation_cohort	0	51.2	0	51.2	Intermediate risk						47	External_Validation_Cohort	0	37.8	Low_Risk
48	Discovery_Cohort	0	146.367	1		Intermediate_Risk				48	Internal_validation_cohort	1	45.9	1	13.2667	High risk						48	External_Validation_Cohort	0	36.5667	Low_Risk
49	Discovery_Cohort	1	103.533	0		High_Risk				49	Internal_validation_cohort	0	59.1667	0	59.1667	Low risk						49	External_Validation_Cohort	0	36.8	Low_Risk
50	Discovery_Cohort	1	18.3667	0		Intermediate_Risk				50	Internal_validation_cohort	1	4.6	1	3.6	Intermediate risk						50	External_Validation_Cohort	1	1.06667	High_Risk
51	Discovery_Cohort	1	10.1667	1		Low_Risk				51	Internal_validation_cohort	0	59.7667	0	59.7667	High risk						51	External_Validation_Cohort	0	43.3	Low_Risk
52	Discovery_Cohort	1	33.4	1		Intermediate_Risk				52	Internal_validation_cohort	1	51.1667	0	51.1667	Intermediate risk						52	External_Validation_Cohort	0	36.2333	Low_Risk
53	Discovery_Cohort	1	25.6667	0		Intermediate_Risk				53	Internal_validation_cohort	0	58.6333	0	58.6333	Intermediate risk						53	External_Validation_Cohort	0	33.4333	Low_Risk
54	Discovery_Cohort	1	4.43333	1		High_Risk				54	Internal_validation_cohort	0	43.1	0	43.1	Intermediate risk						54	External_Validation_Cohort	1	10.0667	Intermediate_Risk
55	Discovery_Cohort	1	38.5667	1		Intermediate_Risk				55	Internal_validation_cohort	0	7.33333	0	7.33333	Low risk						55	External_Validation_Cohort	1	1.83333	Intermediate_Risk
56	Discovery_Cohort	1	88.2333	0		Intermediate_Risk				56	Internal_validation_cohort	0	56.6333	0	56.6333	Low risk						56	External_Validation_Cohort	1	15.2667	Low_Risk
57	Discovery_Cohort	1	3.66667	1		High_Risk				57	Internal_validation_cohort	0	54.9333	0	54.9333	Low risk						57	External_Validation_Cohort	1	9.56667	Low_Risk
58	Discovery_Cohort	1	42.9	1		Intermediate_Risk				58	Internal_validation_cohort	0	39.6333	0	39.6333	Low risk						58	External_Validation_Cohort	1	5.56667	Intermediate_Risk
59	Discovery_Cohort	0	107.867	0		Low_Risk				59	Internal_validation_cohort	0	0.3	0	0.3	Intermediate risk						59	External_Validation_Cohort	0	33.4333	Intermediate_Risk
60	Discovery_Cohort	1	39.8667	1		High_Risk				60	Internal_validation_cohort	0	54.5667	0	54.5667	Intermediate risk						60	External_Validation_Cohort	1	2.7	Intermediate_Risk
61	Discovery_Cohort	1	26.3667	1		Intermediate_Risk				61	Internal_validation_cohort	0	57.1667	1	43.1333	Low risk						61	External_Validation_Cohort	1	3.53333	Intermediate_Risk
62	Discovery_Cohort	1	121.633	1		Low_Risk				62	Internal_validation_cohort	0	52.0333	0	52.0333	High risk						62	External_Validation_Cohort	0	31.2667	Low_Risk
63	Discovery_Cohort	0	109.267	1		High_Risk				63	Internal_validation_cohort	0	47.9667	0	47.9667	Low risk
64	Discovery_Cohort	1	36.7667	0		High_Risk				64	Internal_validation_cohort	0	55.8667	1	13.3333	Low risk
65	Discovery_Cohort	1	8.76667	1		High_Risk				65	Internal_validation_cohort	0	55.2667	1	10.9333	Intermediate risk
66	Discovery_Cohort	0	101.833	0		High_Risk				66	Internal_validation_cohort	0	49.3667	0	49.3667	Intermediate risk
67	Discovery_Cohort	1	17.5	1		Intermediate_Risk				67	Internal_validation_cohort	0	54.6333	0	54.6333	Intermediate risk
68	Discovery_Cohort	0	110.667	0		Intermediate_Risk				68	Internal_validation_cohort	0	47	0	47	Intermediate risk
69	Discovery_Cohort	0	1.1	0		Intermediate_Risk				69	Internal_validation_cohort	0	50.8	1	12.0667	Intermediate risk
70	Discovery_Cohort	0	140.767	1		High_Risk				70	Internal_validation_cohort	0	43.4667	0	43.4667	Intermediate risk
71	Discovery_Cohort	1	49.7	1		Low_Risk				71	Internal_validation_cohort	0	44.1333	0	44.1333	Intermediate risk
72	Discovery_Cohort	1	85.1667	0		Intermediate_Risk				72	Internal_validation_cohort	1	3.16667	0	3.16667	Low risk
73	Discovery_Cohort	1	22.6	1		Low_Risk				73	Internal_validation_cohort	0	40.8667	0	40.8667	Intermediate risk
74	Discovery_Cohort	0	119.867	0		Low_Risk				74	Internal_validation_cohort	0	50.9	1	6.3	High risk
75	Discovery_Cohort	0	130.3	1		Intermediate_Risk				75	Internal_validation_cohort	1	23.9667	1	1.56667	Intermediate risk
76	Discovery_Cohort	0	49.8333	0		Low_Risk				76	Internal_validation_cohort	0	49.5	0	49.5	Low risk
77	Discovery_Cohort	0	26.0333	0		Low_Risk				77	Internal_validation_cohort	1	13.9	1	8.6	High risk
78	Discovery_Cohort	0	27.9	0		Low_Risk				78	Internal_validation_cohort	0	49.8333	0	49.8333	Intermediate risk
79	Discovery_Cohort	0	52.5667	1		High_Risk				79	Internal_validation_cohort	0	43.7667	1	32.5	Low risk
80	Discovery_Cohort	0	44.7667	0		Intermediate_Risk				80	Internal_validation_cohort	0	46.8667	0	46.8667	Intermediate risk
81	Discovery_Cohort	0	48.6667	0		Low_Risk				81	Internal_validation_cohort	0	53.1667	0	53.1667	Intermediate risk
82	Discovery_Cohort	0	43.5	0		Low_Risk				82	Internal_validation_cohort	0	48.8333	0	48.8333	Low risk
83	Discovery_Cohort	1	1.4	0		Low_Risk				83	Internal_validation_cohort	1	43.7	1	12.1667	Low risk
84	Discovery_Cohort	0	27.1	0		Low_Risk				84	Internal_validation_cohort	0	48.2667	0	48.2667	Low risk
85	Discovery_Cohort	0	34.1333	0		Low_Risk				85	Internal_validation_cohort	1	0.333333	0	0.333333	High risk
86	Discovery_Cohort	0	22.8	0		Low_Risk				86	Internal_validation_cohort	0	43.3667	0	43.3667	Low risk
87	Discovery_Cohort	0	29.7333	0		Low_Risk				87	Internal_validation_cohort	1	27.8	1	25.1	Intermediate risk
88	Discovery_Cohort	0	49.6	0		Low_Risk				88	Internal_validation_cohort	0	48.5667	0	48.5667	Low risk
89	Discovery_Cohort	0	5.4	0		Low_Risk				89	Internal_validation_cohort	1	25	1	7.6	High risk
90	Discovery_Cohort	0	33.9667	0		Low_Risk				90	Internal_validation_cohort	0	46.1667	0	46.1667	High risk
91	Discovery_Cohort	0	19	0		Low_Risk				91	Internal_validation_cohort	0	38.1	1	11.7333	Low risk
92	Discovery_Cohort	0	52.6667	0		High_Risk				92	Internal_validation_cohort	0	44.5	0	44.5	Intermediate risk
93	Discovery_Cohort	0	40	0		Low_Risk				93	Internal_validation_cohort	0	27.5667	1	26.3333	Intermediate risk
94	Discovery_Cohort	0	1.86667	0		Low_Risk				94	Internal_validation_cohort	0	38.7667	0	38.7667	Low risk
95	Discovery_Cohort	0	8.16667	0		Low_Risk				95	Internal_validation_cohort	0	27.2333	0	27.2333	Intermediate risk
96	Discovery_Cohort	0	104	0		Low_Risk				96	Internal_validation_cohort	1	22.6667	1	9.46667	Intermediate risk
97	Discovery_Cohort	0	3.1	0		Low_Risk				97	Internal_validation_cohort	0	46.2333	0	46.2333	Low risk
98	Discovery_Cohort	0	23.0333	0		Low_Risk				98	Internal_validation_cohort	0	44.4333	0	44.4333	Low risk
99	Discovery_Cohort	0	42.0333	1		Low_Risk				99	Internal_validation_cohort	0	43.6333	1	31.5667	Intermediate risk
100	Discovery_Cohort	1	54.6667	1		Low_Risk				100	Internal_validation_cohort	0	44	0	44	Intermediate risk
101	Discovery_Cohort	0	87.0667	0		Low_Risk				101	Internal_validation_cohort	0	40.7333	0	40.7333	High risk
102	Discovery_Cohort	1	37	1		Low_Risk				102	Internal_validation_cohort	0	41.3	0	41.3	Low risk
103	Discovery_Cohort	0	77.7333	0		Low_Risk				103	Internal_validation_cohort	1	43	1	11.3	Low risk
104	Discovery_Cohort	0	110.1	1		High_Risk				104	Internal_validation_cohort	0	42.2667	1	2.86667	Intermediate risk
105	Discovery_Cohort	0	107.967	1		Intermediate_Risk				105	Internal_validation_cohort	1	1.56667	0	1.56667	Intermediate risk
106	Discovery_Cohort	0	120.4	0		Low_Risk				106	Internal_validation_cohort	0	40.1	1	21.6333	Low risk
107	Discovery_Cohort	0	64.5	0		Low_Risk				107	Internal_validation_cohort	0	38.9	0	38.9	Intermediate risk
108	Discovery_Cohort	1	17.1333	0		Intermediate_Risk				108	Internal_validation_cohort	0	39.1	0	39.1	Intermediate risk
109	Discovery_Cohort	0	111.267	1		Low_Risk				109	Internal_validation_cohort	0	65.6	1	5	Low risk
110	Discovery_Cohort	1	46.1333	1		High_Risk				110	Internal_validation_cohort	0	11.1667	0	11.1667	Low risk
111	Discovery_Cohort	1	3	0		Low_Risk				111	Internal_validation_cohort	0	29.8333	0	29.8333	Low risk
112	Discovery_Cohort	0	89.2333	1		Intermediate_Risk				112	Internal_validation_cohort	0	37.8333	0	37.8333	Low risk
113	Discovery_Cohort	0	84.0333	0		Low_Risk				113	Internal_validation_cohort	0	38.5	0	38.5	High risk
114	Discovery_Cohort	0	110.933	1		Low_Risk				114	Internal_validation_cohort	0	39.3333	1	15.7333	Low risk
115	Discovery_Cohort	0	38.2333	0		Intermediate_Risk				115	Internal_validation_cohort	0	32.0333	0	32.0333	Intermediate risk
116	Discovery_Cohort	1	22.5333	1		Low_Risk				116	Internal_validation_cohort	0	36.7333	0	36.7333	Low risk
117	Discovery_Cohort	1	26.5667	0		High_Risk				117	Internal_validation_cohort	1	35.7333	1	4.96667	High risk
118	Discovery_Cohort	1	82	1		Low_Risk				118	Internal_validation_cohort	0	25.3	1	15.2333	Low risk
119	Discovery_Cohort	0	74.4	0		Low_Risk				119	Internal_validation_cohort	1	17.6333	1	7.56667	High risk
120	Discovery_Cohort	0	72.1	0		Intermediate_Risk				120	Internal_validation_cohort	0	35	0	35	Low risk
121	Discovery_Cohort	1	11.7333	1		High_Risk				121	Internal_validation_cohort	0	1.86667	0	1.86667	Low risk
122	Discovery_Cohort	1	15	1		Low_Risk				122	Internal_validation_cohort	0	39	0	39	Intermediate risk
123	Discovery_Cohort	1	64.5333	1		Low_Risk				123	Internal_validation_cohort	0	38.7667	0	38.7667	Low risk
124	Discovery_Cohort	0	91.1	0		Intermediate_Risk				124	Internal_validation_cohort	0	38.0667	0	38.0667	Low risk
125	Discovery_Cohort	1	18.0667	1		Low_Risk				125	Internal_validation_cohort	0	39.0333	0	39.0333	Low risk
126	Discovery_Cohort	0	89.1667	0		Intermediate_Risk				126	Internal_validation_cohort	1	6.3	1	3.7	Low risk
127	Discovery_Cohort	1	61	1		Low_Risk				127	Internal_validation_cohort	0	54.7	0	54.7	Intermediate risk
128	Discovery_Cohort	1	27.9333	1		High_Risk				128	Internal_validation_cohort	0	45.5	0	45.5	Intermediate risk
129	Discovery_Cohort	1	1.13333	0		Low_Risk				129	Internal_validation_cohort	1	5.9	0	5.9	Low risk
130	Discovery_Cohort	0	9.53333	0		Low_Risk				130	Internal_validation_cohort	0	60.8333	0	60.8333	Low risk
131	Discovery_Cohort	1	5.63333	0		Low_Risk				131	Internal_validation_cohort	0	38.7	0	38.7	Low risk
132	Discovery_Cohort	1	68.7	0		Intermediate_Risk				132	Internal_validation_cohort	0	53.6	0	53.6	Low risk
133	Discovery_Cohort	0	85.8333	0		Low_Risk
134	Discovery_Cohort	0	66.2667	0		Low_Risk
135	Discovery_Cohort	0	85.8333	0		Low_Risk
136	Discovery_Cohort	0	56	0		Low_Risk
137	Discovery_Cohort	0	77.3	0		Low_Risk
138	Discovery_Cohort	0	74.3333	0		Low_Risk
139	Discovery_Cohort	0	79.0667	0		Low_Risk
140	Discovery_Cohort	0	67	0		Low_Risk
141	Discovery_Cohort	1	43.3333	1		Low_Risk
142	Discovery_Cohort	1	9.1	1		Low_Risk
143	Discovery_Cohort	0	74.0667	0		Low_Risk
144	Discovery_Cohort	0	72.2667	1		High_Risk
145	Discovery_Cohort	1	44.5667	0		Low_Risk
146	Discovery_Cohort	0	70.8	0		Intermediate_Risk
147	Discovery_Cohort	1	39.4333	0		Low_Risk
148	Discovery_Cohort	0	78.6333	0		Low_Risk
149	Discovery_Cohort	0	80.2667	0		Low_Risk
150	Discovery_Cohort	0	67.6333	0		Low_Risk
151	Discovery_Cohort	0	68.6333	0		Low_Risk
152	Discovery_Cohort	0	66.6333	0		Low_Risk
153	Discovery_Cohort	1	12.4667	1		High_Risk
154	Discovery_Cohort	1	10.5667	0		Intermediate_Risk
155	Discovery_Cohort	0	66.9	0		Low_Risk
156	Discovery_Cohort	0	63.7333	0		High_Risk
157	Discovery_Cohort	1	34.8333	0		Low_Risk
158	Discovery_Cohort	1	48.9667	0		Low_Risk
159	Discovery_Cohort	1	16.7667	1		Low_Risk
160	Discovery_Cohort	0	67.3	0		Low_Risk
161	Discovery_Cohort	1	14.3333	1		Intermediate_Risk
162	Discovery_Cohort	1	43.1	0		Intermediate_Risk
163	Discovery_Cohort	0	62.5333	0		Low_Risk
164	Discovery_Cohort	1	15.6	0		Low_Risk
165	Discovery_Cohort	0	27.5667	0		Intermediate_Risk
166	Discovery_Cohort	0	67.4	0		Low_Risk
167	Discovery_Cohort	1	29.5	0		Low_Risk
168	Discovery_Cohort	0	65.9667	0		Low_Risk
169	Discovery_Cohort	0	62.5333	1		Intermediate_Risk
170	Discovery_Cohort	1	16.8333	0		High_Risk
171	Discovery_Cohort	1	33.9667	0		Low_Risk
172	Discovery_Cohort	1	6.43333	1		Low_Risk
173	Discovery_Cohort	0	63.7667	0		Low_Risk
174	Discovery_Cohort	0	65.3667	0		Low_Risk
175	Discovery_Cohort	0	13.5333	0		Low_Risk
176	Discovery_Cohort	0	48.6667	0		Intermediate_Risk
177	Discovery_Cohort	0	28.9667	0		Intermediate_Risk
178	Discovery_Cohort	1	7.5	0		Intermediate_Risk
179	Discovery_Cohort	0	50.5	0		Intermediate_Risk
180	Discovery_Cohort	0	65.2333	0		Low_Risk
181	Discovery_Cohort	0	55.2	0		Low_Risk
182	Discovery_Cohort	0	50.5667	1		Low_Risk
183	Discovery_Cohort	0	48.3667	0		Intermediate_Risk
184	Discovery_Cohort	1	14.0667	1		Low_Risk
185	Discovery_Cohort	0	43.5	0		Low_Risk
186	Discovery_Cohort	0	0.8	0		Low_Risk
187	Discovery_Cohort	0	0.733333	0		Intermediate_Risk
188	Discovery_Cohort	1	5.26667	0		Low_Risk
189	Discovery_Cohort	0	42.8333	0		High_Risk
190	Discovery_Cohort	0	4.13333	0		Intermediate_Risk
191	Discovery_Cohort	0	34.4	0		Low_Risk
192	Discovery_Cohort	0	25.7667	0		Intermediate_Risk
193	Discovery_Cohort	0	83	1		High_Risk
194	Discovery_Cohort	0	64.4	1		High_Risk
195	Discovery_Cohort	0	60.5667	1		Low_Risk
196	Discovery_Cohort	1	24.7333	0		High_Risk
197	Discovery_Cohort	1	1.73333	0		Intermediate_Risk
198	Discovery_Cohort	0	2.66667	0		High_Risk
199	Discovery_Cohort	0	74.1	0		High_Risk

## Sheet: Figure_6a
Patient.ID	ctDNA baseline	Label_name
1	ctDNA detected	High risk
2	no ctDNA	Intermediate risk
3	no ctDNA	Low risk
4	ctDNA detected	Intermediate risk
5	no ctDNA	Low risk
6	ctDNA detected	High risk
7	ctDNA detected	Low risk
8	no ctDNA	Low risk
9	ctDNA detected	High risk
10	no ctDNA	Intermediate risk
11	ctDNA detected	Low risk
12	no ctDNA	Low risk
13	ctDNA detected	Intermediate risk
14	no ctDNA	Low risk
15	ctDNA detected	High risk
16	ctDNA detected	Intermediate risk
17	ctDNA detected	Low risk
18	no ctDNA	Low risk
19	no ctDNA	Low risk
20	ctDNA detected	Intermediate risk
21	ctDNA detected	Low risk
22	ctDNA detected	Intermediate risk
23	ctDNA detected	Intermediate risk
24	ctDNA detected	Intermediate risk
25	ctDNA detected	Intermediate risk
26	ctDNA detected	Low risk
27	no ctDNA	Intermediate risk
28	ctDNA detected	High risk
29	ctDNA detected	Low risk
30	ctDNA detected	Intermediate risk
31	ctDNA detected	High risk
32	no ctDNA	Low risk
33	ctDNA detected	Intermediate risk
34	no ctDNA	Intermediate risk
35	ctDNA detected	Low risk
36	ctDNA detected	Intermediate risk
37	no ctDNA	Low risk
38	no ctDNA	Low risk
39	no ctDNA	Low risk
40	no ctDNA	Low risk
41	ctDNA detected	Intermediate risk
42	ctDNA detected	High risk
43	no ctDNA	Low risk
44	no ctDNA	Intermediate risk
45	ctDNA detected	Intermediate risk
46	ctDNA detected	Intermediate risk
47	no ctDNA	Low risk
48	no ctDNA	High risk
49	ctDNA detected	Intermediate risk
50	ctDNA detected	Low risk
51	no ctDNA	High risk
52	no ctDNA	Low risk
53	no ctDNA	Low risk
54	no ctDNA	Low risk
55	ctDNA detected	Low risk
56	ctDNA detected	Low risk
57	ctDNA detected	Intermediate risk
58	no ctDNA	Low risk
59	ctDNA detected	Intermediate risk
60	no ctDNA	Low risk
61	ctDNA detected	Intermediate risk
62	ctDNA detected	Intermediate risk
63	no ctDNA	Low risk
64	ctDNA detected	Low risk
65	ctDNA detected	High risk
66	ctDNA detected	Low risk
67	no ctDNA	Intermediate risk
68	ctDNA detected	Low risk
69	no ctDNA	Low risk
70	no ctDNA	High risk
71	ctDNA detected	Low risk
72	ctDNA detected	High risk

## Sheet: Figure_6b
Patient.ID	Clearance_Status	Label_name
1	Cleared	High risk
2	Never_Detected	Low risk
3	Never_Detected	Low risk
4	Cleared	Low risk
5	Never_Detected	Low risk
6	Never_Detected	Intermediate risk
7	Persistent	Low risk
8	Never_Detected	Low risk
9	Persistent	Intermediate risk
10	Never_Detected	Low risk
11	Persistent	High risk
12	Cleared	Low risk
13	Never_Detected	Low risk
14	Persistent	Intermediate risk
15	Cleared	Intermediate risk
16	Cleared	Low risk
17	Never_Detected	Intermediate risk
18	Persistent	Intermediate risk
19	Persistent	High risk
20	Never_Detected	Low risk
21	Cleared	Intermediate risk
22	Never_Detected	Intermediate risk
23	Persistent	Low risk
24	Cleared	Intermediate risk
25	Never_Detected	Low risk
26	Never_Detected	Low risk
27	Never_Detected	Low risk
28	Persistent	Intermediate risk
29	Persistent	High risk
30	Never_Detected	Low risk
31	Never_Detected	Intermediate risk
32	Cleared	Intermediate risk
33	Persistent	Intermediate risk
34	Never_Detected	Low risk
35	Cleared	Intermediate risk
36	Persistent	Low risk
37	Never_Detected	Low risk
38	Never_Detected	Low risk
39	Persistent	Low risk
40	Persistent	Intermediate risk
41	Never_Detected	Low risk
42	Cleared	Intermediate risk
43	Never_Detected	Low risk
44	Cleared	Intermediate risk
45	Cleared	Intermediate risk
46	Persistent	Low risk
47	Cleared	Low risk
48	Cleared	Low risk
49	Never_Detected	High risk
50	Persistent	High risk

## Sheet: Figure_6c
ID	RFS	RFS time	Model: Clinical + Tumor volume	Model: clinical + volume + habitat	Model: clinical + volume + habitat+ctDNA
1	0	2.06667	-0.673182	-1.00967	0.0751594
2	0	42.1333	0.221555	0.186849	-0.489372
3	0	48.9	-0.0828197	-0.368269	-0.917542
4	0	46.4	-0.454923	-0.474621	-0.676083
5	0	45.4	-1.6854	-2.0286	-3.08037
6	0	41	1.10488	0.309183	0.358534
7	0	36	-0.00609288	-0.396011	0.0850733
8	0	23.1	-0.276925	-0.656936	-1.4293
9	0	39.3667	2.03596	1.77913	1.63813
10	0	42.5	0.0613232	0.821372	-0.458271
11	0	39.6667	-0.206359	-0.550371	0.985353
12	1	42.5667	1.13705	0.864259	0.417987
13	0	41.6333	-1.29564	-0.780934	0.221754
14	0	40.8	0.131554	-0.131157	-0.678445
15	0	29.1	-0.138751	1.26458	1.49545
16	0	36.7667	0.168945	-0.861607	-1.6411
17	0	32.3	-0.0277169	-0.391006	0.217179
18	0	41.8333	0.0310397	-0.311885	-0.769166
19	0	35.3333	-0.0692395	-0.420684	-0.850614
20	0	35.7667	0.64467	1.14381	0.861565
21	1	13.2333	0.328415	0.002439	0.333932
22	1	10.7333	0.585862	1.23866	2.44455
23	0	17.8667	-1.46115	-1.34969	-1.95004
24	0	31.1	-1.56201	-1.92413	-1.72277
25	0	28.3667	-0.327301	-1.10787	-1.33372
26	1	12	-0.494186	-0.858262	-0.471068
27	1	11.9	0.0611653	0.794618	-0.338687
28	1	10.5667	0.709384	0.245007	0.939285
29	0	32.7	-0.380233	-0.734426	-0.683463
30	1	1.53333	1.57687	0.729114	1.66875
31	1	6.13333	2.23737	1.78641	3.37259
32	0	30.0667	0.0687766	-0.289255	-0.766918
33	0	34.2	0.373435	0.790202	0.979741
34	0	25.7667	0.593406	0.446092	-0.6453
35	0	30.5333	-1.57309	-1.80541	-0.409001
36	0	5.96667	-1.4331	-0.564148	-1.10738
37	0	26.2667	0.540575	0.253991	-0.228389
38	0	10.1333	0.108383	-0.201201	-0.747192
39	0	23.5667	0.618005	0.338987	-0.126581
40	0	26.3	-1.44753	-1.78349	-2.54616
41	1	24.7667	-0.434044	-0.23402	0.900143
42	1	7.53333	2.45051	2.88715	3.49136
43	0	25.6333	-0.444513	-0.844686	-1.53463
44	0	30.6667	0.281827	0.875578	-0.268962
45	0	26.8667	0.228318	0.76179	0.694614
46	1	9.36667	0.782779	1.2264	2.52133
47	0	20.2	-0.293973	-0.669034	-1.41237
48	1	6.8	0.734928	2.14125	0.988049
49	0	1.6	0.530207	1.09219	1.1382
50	0	27.0333	-1.49269	-1.99383	-0.767007
51	0	27.7	0.62253	1.42949	0.841859
52	0	21.4333	0.0857675	-0.192397	-0.748814
53	0	13.3333	-0.0945971	-0.387436	-0.803713
54	0	17.3333	0.225748	-0.142116	-0.837623
55	1	11.1667	0.651689	0.325689	2.15891
56	0	23.1	0.495723	0.202082	0.534367
57	0	17.4	-0.132133	0.697543	1.84261
58	1	15.5	1.09754	1.15165	0.481301
59	1	2.8	-1.03848	-0.263041	-0.57504
60	0	17.2	0.141027	-0.175159	-0.757164
61	0	24.4	-1.11736	-0.22225	-0.663247
62	0	20.8	-0.683236	-0.77373	-1.08058
63	1	15.0333	-0.457114	-0.893001	0.85639
64	1	7.4	-0.54096	1.14877	0.144934
65	0	3.16667	-1.5911	-2.2254	-2.02948
66	0	23.3	0.187557	0.62357	-0.0108098
67	0	22.5	0.429148	0.043632	0.692114
68	0	22.6	-0.550601	-1.02175	-1.58101
69	0	19.6333	-1.27728	-1.594	-0.252315
70	0	18.6667	-0.427527	-0.872323	-0.743385
71	1	4.86667	1.88734	3.90233	4.75185

## Sheet: Figure_6d
					Name	p.value	Activity
				18	HALLMARK_INTERFERON_ALPHA_RESPONSE	0.0197416	-0.281574
				19	HALLMARK_INTERFERON_GAMMA_RESPONSE	0.0426959	-0.235936
				40	HALLMARK_ANGIOGENESIS	0.0610625	0.227248
				46	HALLMARK_ALLOGRAFT_REJECTION	0.0866788	-0.208439
				4	HALLMARK_MITOTIC_SPINDLE	0.11829	0.121846
				9	HALLMARK_G2M_CHECKPOINT	0.143534	0.177389
				30	HALLMARK_EPITHELIAL_MESENCHYMAL_TRANSITION	0.145973	0.196058
				5	HALLMARK_WNT_BETA_CATENIN_SIGNALING	0.151956	0.127953
				35	HALLMARK_GLYCOLYSIS	0.183028	0.120936
				22	HALLMARK_HEDGEHOG_SIGNALING	0.184229	0.12517
				7	HALLMARK_IL6_JAK_STAT3_SIGNALING	0.207478	-0.137346
				27	HALLMARK_E2F_TARGETS	0.234373	0.159388
				2	HALLMARK_HYPOXIA	0.270798	0.099777
				6	HALLMARK_TGF_BETA_SIGNALING	0.275463	0.0958037
				47	HALLMARK_SPERMATOGENESIS	0.280009	0.0858068
				15	HALLMARK_ANDROGEN_RESPONSE	0.297124	0.0803885
				39	HALLMARK_UV_RESPONSE_DN	0.303975	0.0996985
				23	HALLMARK_COMPLEMENT	0.319833	-0.0980933
				26	HALLMARK_MTORC1_SIGNALING	0.337899	0.10129
				29	HALLMARK_MYC_TARGETS_V2	0.340975	0.109121
				25	HALLMARK_PI3K_AKT_MTOR_SIGNALING	0.355462	0.0711535
				20	HALLMARK_APICAL_JUNCTION	0.384265	0.0765009
				31	HALLMARK_INFLAMMATORY_RESPONSE	0.424115	-0.0853027
				13	HALLMARK_ESTROGEN_RESPONSE_EARLY	0.449809	0.0616266
				11	HALLMARK_NOTCH_SIGNALING	0.466925	0.0653053
				16	HALLMARK_MYOGENESIS	0.494619	0.0626546
				21	HALLMARK_APICAL_SURFACE	0.510371	0.0637469
				3	HALLMARK_CHOLESTEROL_HOMEOSTASIS	0.535547	0.0592794
				12	HALLMARK_ADIPOGENESIS	0.573163	-0.048034
				28	HALLMARK_MYC_TARGETS_V1	0.588656	0.0636569
				14	HALLMARK_ESTROGEN_RESPONSE_LATE	0.589621	0.0475116
				44	HALLMARK_BILE_ACID_METABOLISM	0.598179	-0.0411124
				48	HALLMARK_KRAS_SIGNALING_UP	0.664677	-0.0403572
				24	HALLMARK_UNFOLDED_PROTEIN_RESPONSE	0.681086	0.036511
				37	HALLMARK_P53_PATHWAY	0.700569	0.0337499
				8	HALLMARK_DNA_REPAIR	0.710389	0.0327496
				34	HALLMARK_OXIDATIVE_PHOSPHORYLATION	0.714398	-0.0398315
				33	HALLMARK_FATTY_ACID_METABOLISM	0.714866	-0.0332099
				10	HALLMARK_APOPTOSIS	0.732413	-0.0310386
				17	HALLMARK_PROTEIN_SECRETION	0.803668	0.0204325
				43	HALLMARK_IL2_STAT5_SIGNALING	0.828035	-0.0190703
				50	HALLMARK_PANCREAS_BETA_CELLS	0.835986	-0.0188308
				42	HALLMARK_COAGULATION	0.870493	-0.0175297
				36	HALLMARK_REACTIVE_OXYGEN_SPECIES_PATHWAY	0.887702	-0.0159591
				32	HALLMARK_XENOBIOTIC_METABOLISM	0.888097	0.0125183
				38	HALLMARK_UV_RESPONSE_UP	0.922149	0.00912927
				49	HALLMARK_KRAS_SIGNALING_DN	0.957623	-0.00362779
				45	HALLMARK_PEROXISOME	0.984606	0.0017383
				41	HALLMARK_HEME_METABOLISM	0.989443	0.00115898
				1	HALLMARK_TNFA_SIGNALING_VIA_NFKB	0.997027	0.00081138
